# Supplementary material for: Different Modes of Gene Duplication Show Divergent Evolutionary Patterns and Contribute Differently to the Expansion of Gene Families Involved in Important Fruit Traits in Pear (Pyrus bretschneideri)
Source: Front Plant Sci. 2018 Feb 13;9:161. doi: 10.3389/fpls.2018.00161 (PMC5816897; doi:10.3389/fpls.2018.00161)
Supplement: Supplementary file 1 [file Data_Sheet_1.XLSX]

## Sheet: Table S1
Supplemental Table 1. The duplicated genes derived from whole-genome duplication (WGD), tandem duplication (TD), proximal duplication (PD), retrotransposed duplication (RD), DNA-transposed duplication (DD) and dispersed duplication (DSD).
WGD	Tandem	Proximal	Retrotransposed	DNA-based transposed	Dispersed	Singleton
Pbr015711.1	Pbr041612.1	Pbr023930.1	Pbr041848.1	Pbr017465.1	Pbr000001.1	Pbr041618.1
Pbr015715.1	Pbr041613.1	Pbr007818.5	Pbr016382.1	Pbr003034.1	Pbr000002.1	Pbr023909.1
Pbr015719.1	Pbr015699.1	Pbr007820.1	Pbr006090.1	Pbr003036.1	Pbr000003.1	Pbr023910.1
Pbr015720.1	Pbr015713.1	Pbr029173.1	Pbr030909.1	Pbr005139.1	Pbr000007.1	Pbr023917.1
Pbr015721.1	Pbr015717.1	Pbr029177.1	Pbr041928.1	Pbr001607.1	Pbr000023.1	Pbr023918.1
Pbr015723.1	Pbr015722.1	Pbr018424.1	Pbr001598.1	Pbr005595.1	Pbr000031.1	Pbr023940.1
Pbr015726.1	Pbr015727.1	Pbr018428.1	Pbr002459.1	Pbr028906.1	Pbr000046.1	Pbr023941.1
Pbr015728.1	Pbr015740.1	Pbr018429.1	Pbr006861.1	Pbr002843.1	Pbr000059.1	Pbr007797.1
Pbr015730.1	Pbr015741.1	Pbr018433.1	Pbr031261.1	Pbr039267.1	Pbr000061.1	Pbr007799.1
Pbr015731.2	Pbr015761.1	Pbr018444.1	Pbr005439.1	Pbr033100.1	Pbr000062.1	Pbr007801.1
Pbr015732.1	Pbr023928.1	Pbr018445.1	Pbr023004.1	Pbr031461.1	Pbr000085.1	Pbr007805.1
Pbr015733.1	Pbr018416.1	Pbr021071.1	Pbr014170.1	Pbr011235.1	Pbr000095.1	Pbr007806.1
Pbr015735.1	Pbr018417.1	Pbr027449.1	Pbr006977.1	Pbr023505.1	Pbr000110.1	Pbr007811.1
Pbr015736.1	Pbr018434.1	Pbr027447.1	Pbr024359.1	Pbr042411.1	Pbr000115.1	Pbr007814.1
Pbr015737.1	Pbr018435.1	Pbr027433.1	Pbr033026.1	Pbr003318.1	Pbr000154.1	Pbr007817.1
Pbr015738.1	Pbr018440.1	Pbr027422.1	Pbr006864.2	Pbr011676.1	Pbr000157.1	Pbr007819.1
Pbr015742.1	Pbr018441.1	Pbr027420.1	Pbr003564.1	Pbr039457.1	Pbr000161.1	Pbr007821.1
Pbr015743.1	Pbr018442.1	Pbr027419.2	Pbr006379.1	Pbr038727.1	Pbr000177.1	Pbr007823.1
Pbr015744.1	Pbr018443.1	Pbr018369.1	Pbr021500.1	Pbr026572.3	Pbr000186.1	Pbr007828.1
Pbr015745.1	Pbr027436.1	Pbr018371.1	Pbr021445.1	Pbr030958.1	Pbr000203.1	Pbr029172.1
Pbr015746.1	Pbr027435.1	Pbr018372.1	Pbr032192.1	Pbr001679.1	Pbr000208.1	Pbr018413.1
Pbr015747.1	Pbr010679.1	Pbr010762.1	Pbr005725.1	Pbr010075.1	Pbr000210.1	Pbr018415.1
Pbr015748.1	Pbr010678.1	Pbr010760.1	Pbr007856.1	Pbr033389.1	Pbr000222.1	Pbr021066.1
Pbr015749.1	Pbr042772.1	Pbr010722.1	Pbr007854.1	Pbr001612.1	Pbr000227.1	Pbr021067.1
Pbr015750.1	Pbr022040.5	Pbr010699.1	Pbr027239.1	Pbr007773.1	Pbr000230.1	Pbr021070.1
Pbr015751.1	Pbr022058.1	Pbr010697.1	Pbr015986.1	Pbr008147.1	Pbr000247.1	Pbr021073.1
Pbr015752.1	Pbr022067.1	Pbr009352.1	Pbr032561.1	Pbr012962.2	Pbr000259.1	Pbr027461.1
Pbr015753.1	Pbr022080.1	Pbr009354.1	Pbr034243.1	Pbr002263.1	Pbr000260.1	Pbr027460.1
Pbr015754.3	Pbr022081.1	Pbr009355.1	Pbr037997.1	Pbr004650.1	Pbr000262.1	Pbr027452.1
Pbr015755.1	Pbr022094.3	Pbr009362.1	Pbr039263.1	Pbr004651.1	Pbr000274.1	Pbr027446.1
Pbr015756.2	Pbr022095.1	Pbr009363.1	Pbr009323.1	Pbr002086.1	Pbr000275.1	Pbr027445.1
Pbr015757.1	Pbr009356.1	Pbr009392.1	Pbr007655.1	Pbr002092.1	Pbr000276.2	Pbr027431.1
Pbr015759.1	Pbr009357.1	Pbr009393.1	Pbr017922.1	Pbr022653.1	Pbr000281.1	Pbr027429.1
Pbr015760.1	Pbr009360.1	Pbr009395.1	Pbr009319.1	Pbr028973.1	Pbr000282.1	Pbr018374.2
Pbr015762.1	Pbr009361.1	Pbr009490.1	Pbr028412.2	Pbr028974.2	Pbr000284.1	Pbr018378.1
Pbr015763.1	Pbr009379.1	Pbr009504.1	Pbr021836.1	Pbr002988.1	Pbr000290.1	Pbr018381.2
Pbr015764.1	Pbr009401.1	Pbr009506.1	Pbr026408.1	Pbr003771.1	Pbr000296.1	Pbr018382.1
Pbr015766.1	Pbr009402.1	Pbr009509.1	Pbr016972.1	Pbr006086.1	Pbr000302.1	Pbr018389.1
Pbr015767.1	Pbr009403.1	Pbr009512.1	Pbr001504.1	Pbr010890.1	Pbr000305.1	Pbr010743.1
Pbr015768.1	Pbr009404.1	Pbr009513.1	Pbr001515.1	Pbr002287.1	Pbr000309.1	Pbr010719.1
Pbr015769.1	Pbr009410.1	Pbr017476.1	Pbr035184.1	Pbr001302.1	Pbr000311.1	Pbr010714.1
Pbr015771.1	Pbr009447.1	Pbr017478.1	Pbr009815.1	Pbr011832.1	Pbr000312.1	Pbr010713.1
Pbr015772.1	Pbr009448.1	Pbr017529.1	Pbr009105.1	Pbr041961.1	Pbr000314.1	Pbr010711.2
Pbr015773.1	Pbr009449.1	Pbr036090.1	Pbr023021.1	Pbr029799.1	Pbr000318.1	Pbr010709.1
Pbr015774.1	Pbr009451.1	Pbr036077.1	Pbr014112.1	Pbr006253.1	Pbr000319.1	Pbr010708.2
Pbr015775.1	Pbr009452.1	Pbr036076.2	Pbr032891.1	Pbr006259.1	Pbr000332.1	Pbr010703.1
Pbr015776.1	Pbr009454.1	Pbr036075.1	Pbr004009.1	Pbr036568.1	Pbr000334.1	Pbr010685.1
Pbr015777.1	Pbr009457.1	Pbr036074.1	Pbr009819.1	Pbr007993.1	Pbr000341.1	Pbr010684.1
Pbr015779.1	Pbr009459.1	Pbr036073.1	Pbr018244.1	Pbr039270.1	Pbr000346.2	Pbr010682.1
Pbr015780.1	Pbr009460.1	Pbr036072.1	Pbr026009.1	Pbr041131.1	Pbr000350.2	Pbr022050.1
Pbr015781.1	Pbr009510.1	Pbr036071.1	Pbr028247.1	Pbr017912.1	Pbr000368.3	Pbr022073.1
Pbr023908.1	Pbr009511.1	Pbr036070.1	Pbr024800.1	Pbr041130.1	Pbr000379.1	Pbr022078.1
Pbr023911.1	Pbr009565.3	Pbr032774.1	Pbr024808.1	Pbr041218.1	Pbr000395.1	Pbr022084.1
Pbr023913.1	Pbr009569.1	Pbr032770.1	Pbr009845.1	Pbr030293.2	Pbr000438.1	Pbr022085.1
Pbr023914.1	Pbr017494.1	Pbr031312.1	Pbr016579.1	Pbr008198.1	Pbr000459.1	Pbr022086.1
Pbr023915.1	Pbr017505.1	Pbr031329.1	Pbr013067.1	Pbr038077.1	Pbr000461.1	Pbr022087.1
Pbr023916.2	Pbr017506.1	Pbr031330.1	Pbr034060.1	Pbr015979.1	Pbr000467.3	Pbr022088.1
Pbr023919.1	Pbr017520.1	Pbr031331.1	Pbr012843.1	Pbr042453.1	Pbr000474.1	Pbr022089.1
Pbr023922.1	Pbr017527.1	Pbr031332.1	Pbr001742.1	Pbr042460.1	Pbr000503.1	Pbr009359.1
Pbr023923.1	Pbr017530.1	Pbr031334.1	Pbr029857.1	Pbr040848.1	Pbr000518.1	Pbr009374.2
Pbr023924.1	Pbr017531.1	Pbr031335.1	Pbr030178.1	Pbr040857.1	Pbr000526.1	Pbr009407.1
Pbr023925.3	Pbr017548.1	Pbr031336.1	Pbr022731.1	Pbr041310.1	Pbr000536.1	Pbr009411.1
Pbr023927.1	Pbr017549.1	Pbr018679.1	Pbr026376.1	Pbr021765.1	Pbr000554.1	Pbr009418.1
Pbr023929.1	Pbr017550.1	Pbr018700.1	Pbr037783.1	Pbr004862.1	Pbr000583.1	Pbr009436.1
Pbr023931.1	Pbr017559.1	Pbr018701.1	Pbr020921.1	Pbr004866.1	Pbr000589.1	Pbr009438.1
Pbr023932.1	Pbr036081.1	Pbr018702.1	Pbr036902.1	Pbr003937.3	Pbr000590.2	Pbr009442.1
Pbr023933.2	Pbr036080.1	Pbr018705.1	Pbr026931.1	Pbr004867.1	Pbr000597.1	Pbr009445.1
Pbr023934.1	Pbr036068.1	Pbr013607.1	Pbr006559.1	Pbr024535.3	Pbr000598.1	Pbr009455.1
Pbr023935.1	Pbr036067.1	Pbr013571.1	Pbr033359.1	Pbr009981.1	Pbr000604.1	Pbr009461.1
Pbr023936.1	Pbr032787.2	Pbr013570.1	Pbr018530.1	Pbr037988.1	Pbr000626.3	Pbr009468.2
Pbr023937.1	Pbr032776.1	Pbr013569.1	Pbr036596.1	Pbr034020.1	Pbr000627.2	Pbr009487.1
Pbr023938.2	Pbr032775.1	Pbr013568.1	Pbr022511.2	Pbr037986.1	Pbr000638.1	Pbr009494.1
Pbr023939.1	Pbr032773.1	Pbr013548.1	Pbr019568.1	Pbr037984.1	Pbr000639.1	Pbr009505.1
Pbr023942.1	Pbr032771.1	Pbr013546.2	Pbr032119.1	Pbr037985.1	Pbr000658.1	Pbr009524.1
Pbr023943.1	Pbr031301.1	Pbr013489.1	Pbr020854.2	Pbr030734.1	Pbr000688.1	Pbr009542.1
Pbr023944.1	Pbr031319.1	Pbr004479.1	Pbr021790.1	Pbr017094.1	Pbr000695.1	Pbr009561.1
Pbr023945.1	Pbr031320.1	Pbr004480.1	Pbr030558.1	Pbr020500.1	Pbr000699.2	Pbr017557.1
Pbr023947.1	Pbr031339.1	Pbr004482.1	Pbr019587.1	Pbr025637.1	Pbr000703.1	Pbr017560.1
Pbr023948.1	Pbr018645.1	Pbr004483.1	Pbr017899.1	Pbr003791.1	Pbr000721.1	Pbr036087.1
Pbr023949.1	Pbr018669.1	Pbr010243.1	Pbr038029.1	Pbr036028.1	Pbr000729.1	Pbr032767.1
Pbr018696.1	Pbr018691.1	Pbr001490.1	Pbr041136.1	Pbr036038.1	Pbr000759.1	Pbr032763.1
Pbr018697.1	Pbr018699.1	Pbr021417.1	Pbr022334.1	Pbr027553.2	Pbr000781.1	Pbr031303.1
Pbr018704.1	Pbr018703.1	Pbr021414.1	Pbr031182.1	Pbr002994.1	Pbr000782.1	Pbr031311.1
Pbr018706.1	Pbr018709.1	Pbr021404.1	Pbr004221.1	Pbr025860.1	Pbr000788.1	Pbr031350.1
Pbr018708.1	Pbr013611.1	Pbr021335.1	Pbr039015.1	Pbr008431.1	Pbr000789.1	Pbr018683.1
Pbr018710.1	Pbr013610.1	Pbr016152.2	Pbr030331.1	Pbr008074.1	Pbr000791.1	Pbr013561.1
Pbr018712.1	Pbr013605.1	Pbr016191.1	Pbr025651.1	Pbr042547.1	Pbr000793.1	Pbr013557.1
Pbr018714.1	Pbr013604.1	Pbr016192.1	Pbr036649.1	Pbr042550.1	Pbr000796.1	Pbr013547.2
Pbr018715.1	Pbr013520.1	Pbr031834.1	Pbr012132.1	Pbr007928.1	Pbr000797.3	Pbr013534.1
Pbr018717.1	Pbr013511.1	Pbr031836.1	Pbr034065.1	Pbr032827.1	Pbr000807.1	Pbr013506.1
Pbr018718.1	Pbr013510.1	Pbr031841.1	Pbr001776.1	Pbr032826.1	Pbr000813.2	Pbr013447.1
Pbr018719.1	Pbr013495.1	Pbr031843.1	Pbr040911.1	Pbr023879.1	Pbr000819.1	Pbr004473.1
Pbr018720.1	Pbr013494.1	Pbr031866.1	Pbr022337.1	Pbr036058.1	Pbr000825.1	Pbr004476.1
Pbr018722.1	Pbr013493.1	Pbr031867.1	Pbr036916.1	Pbr010673.1	Pbr000828.1	Pbr006058.1
Pbr018723.1	Pbr013492.1	Pbr031868.1	Pbr005604.1	Pbr006863.1	Pbr000833.1	Pbr010232.1
Pbr018724.1	Pbr013467.1	Pbr031869.1	Pbr003052.1	Pbr001208.1	Pbr000834.1	Pbr010239.1
Pbr018725.1	Pbr013455.1	Pbr042844.1	Pbr030262.1	Pbr005728.1	Pbr000835.1	Pbr010248.1
Pbr018726.1	Pbr013454.1	Pbr031917.1	Pbr040861.1	Pbr031681.1	Pbr000863.1	Pbr010251.1
Pbr018728.1	Pbr006054.1	Pbr031971.1	Pbr015831.1	Pbr037665.1	Pbr000882.1	Pbr031362.1
Pbr018729.1	Pbr006055.2	Pbr031973.1	Pbr040563.1	Pbr041827.1	Pbr000889.1	Pbr021459.1
Pbr018373.1	Pbr010221.1	Pbr031974.1	Pbr035219.1	Pbr024235.1	Pbr000890.1	Pbr021449.1
Pbr018377.1	Pbr010222.1	Pbr031977.1	Pbr017129.1	Pbr003680.1	Pbr000891.1	Pbr021446.1
Pbr018380.1	Pbr010223.1	Pbr031978.1	Pbr018146.1	Pbr024247.1	Pbr000894.1	Pbr021442.1
Pbr018393.1	Pbr010234.1	Pbr039629.1	Pbr002307.1	Pbr007779.1	Pbr000896.1	Pbr021439.1
Pbr018396.1	Pbr010235.1	Pbr039601.1	Pbr000987.1	Pbr014017.1	Pbr000903.1	Pbr021430.1
Pbr018403.1	Pbr010236.1	Pbr039599.1	Pbr034659.1	Pbr018891.1	Pbr000904.1	Pbr021427.1
Pbr018404.1	Pbr010245.1	Pbr017632.1	Pbr035480.1	Pbr036065.1	Pbr000906.1	Pbr021418.1
Pbr018408.1	Pbr010246.1	Pbr017628.1	Pbr033265.1	Pbr003766.1	Pbr000907.1	Pbr021415.1
Pbr021045.1	Pbr001492.2	Pbr017602.1	Pbr003727.1	Pbr010765.1	Pbr000920.1	Pbr021410.1
Pbr021047.1	Pbr021495.1	Pbr033606.1	Pbr034549.1	Pbr006528.1	Pbr000928.1	Pbr021384.1
Pbr021055.1	Pbr021494.1	Pbr033604.1	Pbr010995.1	Pbr006524.1	Pbr000929.1	Pbr021382.1
Pbr027463.1	Pbr021491.1	Pbr038690.1	Pbr011823.1	Pbr007651.1	Pbr000930.1	Pbr021380.1
Pbr027457.1	Pbr021453.1	Pbr014022.1	Pbr027645.1	Pbr007652.1	Pbr000931.1	Pbr021372.1
Pbr027451.1	Pbr021452.1	Pbr009032.1	Pbr034767.1	Pbr030265.1	Pbr000933.1	Pbr021371.1
Pbr027450.1	Pbr021451.2	Pbr009037.1	Pbr021606.1	Pbr016072.1	Pbr000935.1	Pbr021353.1
Pbr027432.1	Pbr021408.1	Pbr009044.1	Pbr006238.1	Pbr034455.1	Pbr000937.1	Pbr021325.1
Pbr041605.1	Pbr021405.1	Pbr009045.1	Pbr034665.1	Pbr034465.1	Pbr000939.1	Pbr021318.1
Pbr041606.1	Pbr021397.1	Pbr021215.1	Pbr036304.1	Pbr039676.1	Pbr000940.1	Pbr037489.1
Pbr041607.1	Pbr021396.1	Pbr021222.2	Pbr005602.1	Pbr016071.1	Pbr000941.1	Pbr016083.1
Pbr041608.1	Pbr021395.1	Pbr025886.1	Pbr024245.1	Pbr041981.1	Pbr000949.1	Pbr016110.1
Pbr041610.1	Pbr021394.1	Pbr025887.1	Pbr035463.1	Pbr034380.1	Pbr000951.1	Pbr016119.1
Pbr041611.1	Pbr021376.1	Pbr025890.1	Pbr034914.1	Pbr023881.1	Pbr000954.1	Pbr016123.1
Pbr041614.1	Pbr021375.1	Pbr026185.1	Pbr009849.1	Pbr041299.1	Pbr000956.1	Pbr016147.1
Pbr041615.1	Pbr021369.1	Pbr026186.1	Pbr037993.1	Pbr024723.3	Pbr000969.1	Pbr016151.1
Pbr041617.1	Pbr021368.1	Pbr026187.1	Pbr040842.1	Pbr024946.1	Pbr000970.2	Pbr016155.1
Pbr041619.1	Pbr021346.1	Pbr026188.1	Pbr007843.1	Pbr038564.1	Pbr000971.1	Pbr016160.1
Pbr041620.1	Pbr021344.1	Pbr026191.1	Pbr039983.1	Pbr008088.1	Pbr000975.1	Pbr016181.1
Pbr041621.1	Pbr021342.1	Pbr026192.1	Pbr033640.1	Pbr006899.1	Pbr000979.1	Pbr016215.1
Pbr041622.1	Pbr021341.1	Pbr026193.1	Pbr042190.1	Pbr006383.1	Pbr000981.1	Pbr016233.1
Pbr010761.1	Pbr021337.1	Pbr025474.1	Pbr039293.1	Pbr006382.1	Pbr000982.1	Pbr016240.1
Pbr010759.1	Pbr021314.1	Pbr025472.1	Pbr010768.1	Pbr039697.1	Pbr000996.1	Pbr016263.1
Pbr010758.1	Pbr021313.1	Pbr014942.1	Pbr015810.1	Pbr039696.1	Pbr001000.1	Pbr031837.1
Pbr010755.1	Pbr037472.1	Pbr032136.1	Pbr030528.1	Pbr017911.1	Pbr001003.1	Pbr031860.1
Pbr010754.1	Pbr016081.1	Pbr032147.1	Pbr010063.1	Pbr019567.2	Pbr001009.1	Pbr031890.4
Pbr010753.1	Pbr016086.1	Pbr032154.1	Pbr008503.1	Pbr004637.1	Pbr001010.1	Pbr031906.1
Pbr010747.1	Pbr016121.1	Pbr026287.1	Pbr005622.1	Pbr039821.1	Pbr001013.1	Pbr031909.2
Pbr007796.1	Pbr016141.1	Pbr026289.1	Pbr016784.1	Pbr040875.1	Pbr001014.1	Pbr031943.1
Pbr007803.1	Pbr016149.1	Pbr026291.1	Pbr020523.1	Pbr037218.1	Pbr001017.1	Pbr031972.1
Pbr007810.1	Pbr016150.1	Pbr026298.1	Pbr011147.1	Pbr037219.1	Pbr001019.1	Pbr031985.1
Pbr007825.1	Pbr016159.1	Pbr026304.2	Pbr039069.1	Pbr004630.1	Pbr001020.1	Pbr031987.1
Pbr007826.1	Pbr016170.1	Pbr026305.1	Pbr024605.1	Pbr042452.1	Pbr001021.1	Pbr031988.1
Pbr007829.1	Pbr016171.1	Pbr026306.1	Pbr024614.1	Pbr042461.1	Pbr001022.1	Pbr038492.1
Pbr029237.1	Pbr016175.1	Pbr026307.1	Pbr005294.1	Pbr034121.1	Pbr001024.1	Pbr038493.2
Pbr007783.2	Pbr016185.1	Pbr034623.1	Pbr013988.1	Pbr004071.1	Pbr001027.1	Pbr038507.1
Pbr007784.1	Pbr016198.1	Pbr012040.1	Pbr001960.1	Pbr005348.1	Pbr001030.1	Pbr038510.1
Pbr007785.1	Pbr016200.1	Pbr012041.1	Pbr041100.1	Pbr015656.1	Pbr001032.1	Pbr039622.1
Pbr007787.1	Pbr016239.1	Pbr012043.1	Pbr011123.1	Pbr040128.1	Pbr001034.1	Pbr039618.1
Pbr007788.1	Pbr016261.1	Pbr012045.1	Pbr042585.1	Pbr005730.1	Pbr001035.1	Pbr039617.1
Pbr007789.1	Pbr016262.1	Pbr012048.1	Pbr013160.1	Pbr005726.1	Pbr001036.1	Pbr039612.1
Pbr007791.1	Pbr031846.1	Pbr012050.1	Pbr005236.1	Pbr005335.1	Pbr001037.1	Pbr039611.1
Pbr013584.1	Pbr031928.1	Pbr030440.2	Pbr014122.1	Pbr040863.1	Pbr001038.1	Pbr039610.1
Pbr013583.1	Pbr031929.1	Pbr030443.3	Pbr017428.1	Pbr038970.1	Pbr001040.1	Pbr039605.1
Pbr013582.1	Pbr031950.1	Pbr018781.2	Pbr008128.1	Pbr009808.1	Pbr001041.1	Pbr039604.1
Pbr013580.2	Pbr031951.1	Pbr018783.1	Pbr009847.1	Pbr011234.1	Pbr001043.1	Pbr039603.1
Pbr013579.1	Pbr031961.1	Pbr018788.1	Pbr024356.1	Pbr008117.2	Pbr001052.1	Pbr039600.1
Pbr013578.1	Pbr031975.1	Pbr025667.1	Pbr006360.1	Pbr001845.1	Pbr001055.1	Pbr039593.1
Pbr013577.1	Pbr031976.1	Pbr025666.1	Pbr019564.1	Pbr015076.1	Pbr001069.1	Pbr039591.1
Pbr010752.1	Pbr031990.1	Pbr025665.1	Pbr023268.1	Pbr036989.1	Pbr001079.1	Pbr039589.1
Pbr010729.1	Pbr038499.1	Pbr025663.1	Pbr026050.1	Pbr036984.1	Pbr001088.1	Pbr039588.1
Pbr010728.1	Pbr039628.1	Pbr025661.1	Pbr007562.1	Pbr036994.1	Pbr001090.1	Pbr039585.1
Pbr010720.1	Pbr039627.1	Pbr025643.1	Pbr012806.1	Pbr015349.1	Pbr001101.1	Pbr039582.1
Pbr010716.2	Pbr039616.1	Pbr021621.1	Pbr021168.1	Pbr013994.1	Pbr001106.1	Pbr039577.2
Pbr010715.1	Pbr039615.1	Pbr031650.2	Pbr021203.1	Pbr013993.1	Pbr001107.1	Pbr039575.1
Pbr010701.1	Pbr039562.1	Pbr033312.1	Pbr020049.1	Pbr005384.1	Pbr001108.1	Pbr039571.2
Pbr010690.1	Pbr039561.1	Pbr012433.1	Pbr016985.1	Pbr006630.1	Pbr001109.1	Pbr039570.1
Pbr009386.1	Pbr039554.1	Pbr012427.1	Pbr026033.1	Pbr032930.1	Pbr001112.1	Pbr039569.1
Pbr009394.1	Pbr039551.1	Pbr009843.1	Pbr031792.1	Pbr006662.1	Pbr001113.1	Pbr039564.1
Pbr009396.1	Pbr039550.1	Pbr039414.1	Pbr012777.1	Pbr031131.1	Pbr001114.1	Pbr039563.1
Pbr009398.1	Pbr039549.1	Pbr039413.1	Pbr027543.1	Pbr042738.1	Pbr001115.1	Pbr039559.1
Pbr009405.1	Pbr039522.1	Pbr039410.1	Pbr018420.1	Pbr010767.1	Pbr001117.1	Pbr039545.1
Pbr009415.2	Pbr039511.1	Pbr039409.1	Pbr035479.1	Pbr031156.1	Pbr001124.1	Pbr039539.1
Pbr009416.1	Pbr039505.1	Pbr039408.1	Pbr041886.1	Pbr021188.1	Pbr001125.1	Pbr039538.1
Pbr013634.1	Pbr039504.1	Pbr039407.1	Pbr024237.1	Pbr021187.1	Pbr001127.1	Pbr017633.1
Pbr013633.1	Pbr039501.1	Pbr039406.1	Pbr030656.1	Pbr018431.1	Pbr001128.1	Pbr017615.1
Pbr013631.1	Pbr039500.1	Pbr039403.4	Pbr042799.1	Pbr018432.1	Pbr001133.1	Pbr017609.1
Pbr013630.1	Pbr017619.1	Pbr022382.1	Pbr027748.1	Pbr042074.1	Pbr001154.1	Pbr017603.1
Pbr013629.1	Pbr017599.1	Pbr022388.1	Pbr016534.3	Pbr011558.1	Pbr001156.1	Pbr017588.1
Pbr013628.1	Pbr017590.1	Pbr022391.1	Pbr034058.1	Pbr036061.1	Pbr001157.1	Pbr017585.1
Pbr013627.1	Pbr033611.1	Pbr022398.1	Pbr037322.1	Pbr009096.1	Pbr001158.1	Pbr017580.2
Pbr013626.1	Pbr033593.1	Pbr009929.1	Pbr024560.1	Pbr023555.1	Pbr001164.1	Pbr017569.1
Pbr013625.1	Pbr033592.1	Pbr009928.1	Pbr037231.1	Pbr023734.1	Pbr001167.1	Pbr033617.1
Pbr013624.1	Pbr033591.1	Pbr009924.1	Pbr024159.1	Pbr010988.2	Pbr001168.1	Pbr033609.1
Pbr013623.1	Pbr003811.1	Pbr009920.1	Pbr032840.1	Pbr030761.1	Pbr001169.1	Pbr033605.1
Pbr013622.1	Pbr003812.1	Pbr009915.1	Pbr037055.1	Pbr000460.1	Pbr001171.1	Pbr033595.1
Pbr013618.2	Pbr038680.1	Pbr009913.1	Pbr017376.1	Pbr007687.1	Pbr001173.1	Pbr033594.1
Pbr013615.1	Pbr014024.1	Pbr009912.1	Pbr005613.1	Pbr030250.1	Pbr001174.1	Pbr038693.1
Pbr013614.1	Pbr014025.1	Pbr009880.1	Pbr026214.1	Pbr029794.1	Pbr001176.1	Pbr014008.1
Pbr013613.1	Pbr014028.1	Pbr019467.1	Pbr025108.1	Pbr029797.1	Pbr001182.1	Pbr014009.1
Pbr013612.1	Pbr014029.1	Pbr019498.1	Pbr018735.1	Pbr006746.1	Pbr001183.1	Pbr014012.1
Pbr013609.1	Pbr011107.1	Pbr019505.1	Pbr022409.1	Pbr027254.2	Pbr001202.1	Pbr014013.1
Pbr013603.1	Pbr011106.1	Pbr034992.1	Pbr038613.1	Pbr008645.1	Pbr001205.1	Pbr014014.1
Pbr013602.1	Pbr011099.1	Pbr034994.2	Pbr036838.1	Pbr037697.1	Pbr001206.1	Pbr014016.1
Pbr013601.1	Pbr011078.1	Pbr035010.1	Pbr037250.1	Pbr001465.1	Pbr001213.1	Pbr014019.1
Pbr013600.1	Pbr011059.2	Pbr035013.1	Pbr007511.1	Pbr006760.1	Pbr001214.1	Pbr011088.1
Pbr013598.1	Pbr009021.1	Pbr040142.1	Pbr021834.1	Pbr001248.1	Pbr001217.1	Pbr011087.1
Pbr013597.1	Pbr009024.1	Pbr018230.1	Pbr033994.1	Pbr042541.1	Pbr001218.1	Pbr011086.1
Pbr013596.1	Pbr009035.1	Pbr018263.1	Pbr020135.1	Pbr034104.1	Pbr001219.1	Pbr011076.1
Pbr013595.1	Pbr009040.1	Pbr042213.1	Pbr040741.1	Pbr010088.1	Pbr001221.1	Pbr011057.1
Pbr013594.1	Pbr009041.1	Pbr042217.1	Pbr039945.1	Pbr024064.1	Pbr001222.1	Pbr009013.1
Pbr013592.1	Pbr009049.1	Pbr002299.1	Pbr023595.1	Pbr001965.1	Pbr001224.1	Pbr009014.1
Pbr013591.1	Pbr009080.1	Pbr002304.1	Pbr039927.1	Pbr042237.1	Pbr001225.1	Pbr009033.1
Pbr013590.1	Pbr009081.1	Pbr015805.1	Pbr038611.1	Pbr042235.1	Pbr001226.1	Pbr009046.1
Pbr018721.1	Pbr021212.1	Pbr015811.1	Pbr021961.1	Pbr008561.1	Pbr001230.1	Pbr009076.1
Pbr009532.1	Pbr021218.1	Pbr000897.1	Pbr029278.1	Pbr037233.1	Pbr001235.1	Pbr009077.1
Pbr009535.1	Pbr021219.1	Pbr000902.1	Pbr030144.1	Pbr007434.1	Pbr001236.1	Pbr021207.1
Pbr009536.1	Pbr021229.1	Pbr000983.1	Pbr035309.1	Pbr027139.1	Pbr001237.1	Pbr021213.1
Pbr009538.1	Pbr021234.1	Pbr000984.1	Pbr007059.1	Pbr027141.1	Pbr001246.1	Pbr021214.1
Pbr009539.1	Pbr021235.1	Pbr000985.1	Pbr023269.1	Pbr029306.1	Pbr001249.1	Pbr021221.1
Pbr009543.1	Pbr021238.1	Pbr000986.1	Pbr030876.1	Pbr030513.1	Pbr001251.1	Pbr021245.1
Pbr013573.1	Pbr021239.1	Pbr001123.1	Pbr031211.1	Pbr024115.1	Pbr001253.1	Pbr026171.1
Pbr013572.1	Pbr025884.1	Pbr001143.1	Pbr038088.1	Pbr040937.1	Pbr001262.1	Pbr026172.1
Pbr013566.1	Pbr025894.1	Pbr001145.1	Pbr041187.1	Pbr007543.1	Pbr001263.1	Pbr025488.1
Pbr013565.1	Pbr025898.1	Pbr001245.1	Pbr016476.1	Pbr033402.1	Pbr001266.1	Pbr025466.1
Pbr013564.1	Pbr025899.1	Pbr001247.1	Pbr031641.1	Pbr022263.1	Pbr001267.1	Pbr025464.1
Pbr013563.1	Pbr025900.1	Pbr001294.1	Pbr042290.1	Pbr038028.1	Pbr001270.1	Pbr031579.1
Pbr013562.1	Pbr026168.1	Pbr001296.1	Pbr036190.1	Pbr009007.2	Pbr001274.1	Pbr031593.1
Pbr013560.1	Pbr026169.1	Pbr001455.1	Pbr039006.1	Pbr009006.1	Pbr001275.1	Pbr031610.1
Pbr013559.1	Pbr026176.1	Pbr001459.1		Pbr006565.1	Pbr001279.1	Pbr014964.1
Pbr013558.1	Pbr026178.1	Pbr001460.1		Pbr037948.1	Pbr001281.1	Pbr014956.1
Pbr031306.1	Pbr026179.1	Pbr001461.1		Pbr017072.1	Pbr001282.1	Pbr014952.1
Pbr031307.1	Pbr026181.1	Pbr001467.1		Pbr017075.1	Pbr001283.1	Pbr014951.1
Pbr031308.1	Pbr026189.1	Pbr001469.1		Pbr007056.1	Pbr001285.1	Pbr014949.1
Pbr031310.1	Pbr026190.1	Pbr001475.1		Pbr040119.1	Pbr001286.1	Pbr014929.1
Pbr031313.1	Pbr026194.1	Pbr001477.1		Pbr040127.1	Pbr001287.2	Pbr014910.1
Pbr031314.1	Pbr042806.1	Pbr001479.1		Pbr041824.1	Pbr001289.1	Pbr014905.1
Pbr031315.1	Pbr026196.1	Pbr001601.1		Pbr028527.1	Pbr001291.1	Pbr024185.1
Pbr031316.1	Pbr008708.1	Pbr001609.1		Pbr034456.1	Pbr001292.1	Pbr024166.1
Pbr031321.1	Pbr008709.1	Pbr001617.1		Pbr034464.1	Pbr001301.1	Pbr024162.1
Pbr022047.1	Pbr025456.1	Pbr001979.1		Pbr035477.1	Pbr001305.1	Pbr024146.1
Pbr022062.2	Pbr025455.1	Pbr001982.1		Pbr021839.1	Pbr001310.1	Pbr032141.1
Pbr022063.1	Pbr031581.1	Pbr002129.1		Pbr041350.1	Pbr001314.1	Pbr032146.1
Pbr022075.1	Pbr031582.1	Pbr002290.1		Pbr041925.1	Pbr001315.1	Pbr040282.1
Pbr022077.1	Pbr014955.1	Pbr020448.1		Pbr011158.1	Pbr001320.1	Pbr026288.1
Pbr022091.1	Pbr014954.1	Pbr020450.1		Pbr011160.3	Pbr001337.1	Pbr026290.2
Pbr022097.1	Pbr014953.1	Pbr020453.1		Pbr011913.1	Pbr001350.1	Pbr026292.1
Pbr009414.1	Pbr014936.1	Pbr020454.1		Pbr040599.1	Pbr001362.1	Pbr026293.2
Pbr009423.1	Pbr014920.1	Pbr020455.1		Pbr021936.1	Pbr001379.1	Pbr026295.1
Pbr009426.1	Pbr014918.1	Pbr020456.1		Pbr021937.1	Pbr001386.1	Pbr026310.1
Pbr009427.2	Pbr024176.1	Pbr020457.1		Pbr011829.1	Pbr001389.1	Pbr034618.1
Pbr009433.1	Pbr024174.1	Pbr020481.1		Pbr033727.1	Pbr001391.1	Pbr034626.1
Pbr009437.1	Pbr024155.1	Pbr020485.1		Pbr014202.2	Pbr001393.3	Pbr034629.1
Pbr009439.1	Pbr032142.1	Pbr008983.1		Pbr021360.3	Pbr001401.1	Pbr012035.1
Pbr009441.2	Pbr032143.1	Pbr008986.1		Pbr023260.1	Pbr001406.1	Pbr012049.1
Pbr009446.1	Pbr012046.1	Pbr009982.1		Pbr010453.1	Pbr001436.1	Pbr018779.1
Pbr009464.1	Pbr012047.1	Pbr009974.1		Pbr022721.1	Pbr001443.1	Pbr018780.1
Pbr009466.1	Pbr012053.1	Pbr009972.1		Pbr013991.1	Pbr001444.1	Pbr018784.1
Pbr009469.1	Pbr012054.1	Pbr009970.1		Pbr041844.1	Pbr001446.1	Pbr025649.1
Pbr009470.1	Pbr030427.1	Pbr036707.1		Pbr007996.1	Pbr001450.1	Pbr025646.2
Pbr009478.1	Pbr030428.1	Pbr038207.1		Pbr015135.1	Pbr001466.1	Pbr025636.1
Pbr009486.1	Pbr018768.1	Pbr038218.1		Pbr027382.1	Pbr001468.1	Pbr021617.1
Pbr009488.1	Pbr018785.1	Pbr038244.1		Pbr018058.1	Pbr001474.1	Pbr021590.1
Pbr009498.1	Pbr018786.1	Pbr038248.1		Pbr002633.1	Pbr001476.1	Pbr021583.1
Pbr009514.1	Pbr025657.1	Pbr038263.1		Pbr041843.1	Pbr001478.2	Pbr020742.1
Pbr015696.1	Pbr025656.1	Pbr038274.1		Pbr034166.1	Pbr001496.1	Pbr020735.1
Pbr015697.1	Pbr025648.1	Pbr038300.1		Pbr042486.1	Pbr001498.1	Pbr020728.1
Pbr015698.1	Pbr025647.1	Pbr038311.1		Pbr013856.1	Pbr001499.1	Pbr020724.1
Pbr015700.1	Pbr025645.1	Pbr038313.1		Pbr041212.1	Pbr001500.1	Pbr020717.1
Pbr015701.1	Pbr025644.1	Pbr038314.1		Pbr040849.1	Pbr001507.1	Pbr031656.1
Pbr015702.1	Pbr021620.1	Pbr033260.1		Pbr040856.1	Pbr001509.1	Pbr031644.1
Pbr015703.1	Pbr021618.1	Pbr022313.1		Pbr038018.2	Pbr001510.1	Pbr031636.1
Pbr015704.1	Pbr021600.1	Pbr022312.1		Pbr004487.1	Pbr001512.1	Pbr012435.2
Pbr015705.1	Pbr021599.1	Pbr022311.1		Pbr006274.1	Pbr001518.1	Pbr012434.1
Pbr015706.1	Pbr021588.1	Pbr015414.1		Pbr012799.2	Pbr001519.1	Pbr012419.1
Pbr015709.1	Pbr021587.1	Pbr015416.1		Pbr012798.1	Pbr001528.1	Pbr012418.1
Pbr015710.1	Pbr021586.1	Pbr015429.1		Pbr012796.1	Pbr001534.1	Pbr036337.1
Pbr015712.1	Pbr021585.1	Pbr015437.1		Pbr012795.1	Pbr001541.2	Pbr036350.1
Pbr017558.4	Pbr031651.1	Pbr015439.1		Pbr014212.1	Pbr001542.1	Pbr009825.1
Pbr036089.2	Pbr033317.1	Pbr015440.1		Pbr008156.1	Pbr001545.1	Pbr009842.1
Pbr036088.1	Pbr033316.1	Pbr015441.1		Pbr017177.1	Pbr001546.1	Pbr032461.1
Pbr036086.1	Pbr033311.1	Pbr015443.1		Pbr026496.1	Pbr001547.1	Pbr039400.1
Pbr036085.1	Pbr033310.1	Pbr015445.1		Pbr030536.1	Pbr001550.1	Pbr039383.1
Pbr036084.1	Pbr033307.1	Pbr024463.1		Pbr007448.1	Pbr001552.1	Pbr039356.1
Pbr036083.1	Pbr033306.1	Pbr025907.1		Pbr040117.1	Pbr001554.1	Pbr039335.1
Pbr036082.1	Pbr012439.1	Pbr025908.1		Pbr015348.1	Pbr001555.1	Pbr039334.1
Pbr013593.1	Pbr012438.2	Pbr040925.1		Pbr015347.1	Pbr001556.1	Pbr039850.1
Pbr013589.1	Pbr012437.1	Pbr006935.1		Pbr011815.1	Pbr001557.1	Pbr042909.1
Pbr013588.1	Pbr012431.2	Pbr006932.1		Pbr034667.1	Pbr001559.1	Pbr022380.1
Pbr013587.1	Pbr012430.1	Pbr006915.1		Pbr029803.1	Pbr001560.1	Pbr022384.1
Pbr031348.2	Pbr012416.1	Pbr006909.1		Pbr029804.1	Pbr001561.1	Pbr009907.1
Pbr031349.1	Pbr012415.1	Pbr031501.1		Pbr034669.1	Pbr001562.1	Pbr009900.1
Pbr031351.1	Pbr012414.1	Pbr031502.1		Pbr012033.1	Pbr001563.1	Pbr009899.1
Pbr031352.1	Pbr036333.1	Pbr031503.1		Pbr041798.1	Pbr001565.1	Pbr009895.1
Pbr031353.1	Pbr036336.1	Pbr031507.1		Pbr024951.1	Pbr001568.2	Pbr009893.1
Pbr018644.1	Pbr036349.1	Pbr031508.1		Pbr038195.1	Pbr001569.1	Pbr009885.1
Pbr018647.1	Pbr009827.1	Pbr029555.1		Pbr036732.2	Pbr001570.1	Pbr009874.1
Pbr018648.1	Pbr009834.3	Pbr029558.1		Pbr034603.1	Pbr001573.1	Pbr009864.1
Pbr018649.1	Pbr042691.1	Pbr017905.1		Pbr009111.1	Pbr001574.1	Pbr009859.1
Pbr018652.1	Pbr009838.5	Pbr017910.1		Pbr012319.1	Pbr001575.1	Pbr019469.1
Pbr018653.1	Pbr009840.1	Pbr032155.1		Pbr021246.1	Pbr001576.3	Pbr019475.1
Pbr018654.1	Pbr009841.1	Pbr032160.2		Pbr019490.2	Pbr001577.1	Pbr019480.1
Pbr018655.1	Pbr039405.1	Pbr032164.1		Pbr026164.2	Pbr001578.1	Pbr019483.1
Pbr018657.1	Pbr039404.1	Pbr032167.1		Pbr007770.1	Pbr001581.1	Pbr019492.1
Pbr018658.1	Pbr039390.1	Pbr014257.1		Pbr007771.1	Pbr001582.1	Pbr035000.2
Pbr018659.1	Pbr039389.1	Pbr014260.1		Pbr003041.1	Pbr001602.1	Pbr035008.1
Pbr018661.1	Pbr039379.1	Pbr014261.1		Pbr011236.1	Pbr001608.1	Pbr035012.1
Pbr018663.1	Pbr039378.1	Pbr014268.1		Pbr026918.3	Pbr001613.1	Pbr035014.1
Pbr018664.1	Pbr039360.1	Pbr014270.1		Pbr039042.1	Pbr001616.1	Pbr040145.2
Pbr018665.1	Pbr039358.1	Pbr014274.1		Pbr007010.1	Pbr001620.1	Pbr040148.1
Pbr018667.1	Pbr039355.1	Pbr014280.1		Pbr023553.1	Pbr001621.1	Pbr018239.1
Pbr018670.1	Pbr039354.1	Pbr014284.1		Pbr029802.1	Pbr001627.1	Pbr018241.1
Pbr018671.1	Pbr022394.1	Pbr001149.1		Pbr033434.1	Pbr001628.1	Pbr018247.2
Pbr018672.1	Pbr022395.1	Pbr001150.1		Pbr008987.1	Pbr001629.1	Pbr027174.1
Pbr018673.1	Pbr009916.1	Pbr001152.1		Pbr006842.1	Pbr001630.1	Pbr022350.1
Pbr018674.1	Pbr019465.1	Pbr001153.1		Pbr032987.1	Pbr001631.1	Pbr022357.1
Pbr018675.1	Pbr019466.1	Pbr040879.1		Pbr040939.1	Pbr001632.1	Pbr042228.1
Pbr018676.1	Pbr019477.1	Pbr040882.1		Pbr010078.1	Pbr001633.1	Pbr042231.1
Pbr018677.1	Pbr019495.1	Pbr030094.1		Pbr022105.1	Pbr001634.1	Pbr002298.1
Pbr018678.1	Pbr019496.1	Pbr030096.1		Pbr024737.1	Pbr001636.3	Pbr002305.1
Pbr018684.1	Pbr019507.1	Pbr015343.1		Pbr034547.1	Pbr001638.1	Pbr039420.1
Pbr018685.1	Pbr019508.1	Pbr034442.1		Pbr019367.1	Pbr001645.1	Pbr039430.1
Pbr018686.1	Pbr018225.1	Pbr034441.1		Pbr018447.1	Pbr001646.1	Pbr015784.1
Pbr018687.1	Pbr018229.1	Pbr034440.1		Pbr037059.1	Pbr001649.1	Pbr015785.1
Pbr018688.1	Pbr027175.2	Pbr034439.1		Pbr010149.1	Pbr001650.1	Pbr015788.1
Pbr018689.1	Pbr027176.2	Pbr034437.1		Pbr017782.1	Pbr001654.1	Pbr015804.1
Pbr018690.1	Pbr027178.1	Pbr034435.1		Pbr026936.1	Pbr001655.1	Pbr015819.1
Pbr018692.1	Pbr027179.1	Pbr034430.1		Pbr028670.1	Pbr001660.1	Pbr015826.1
Pbr018694.1	Pbr027180.1	Pbr034429.1		Pbr028668.1	Pbr001661.1	Pbr000898.1
Pbr018698.1	Pbr015806.1	Pbr034427.1		Pbr038570.1	Pbr001663.1	Pbr000901.1
Pbr018711.2	Pbr015807.1	Pbr034426.1		Pbr023267.1	Pbr001664.1	Pbr000968.1
Pbr018716.1	Pbr000919.1	Pbr025619.1		Pbr004485.1	Pbr001667.1	Pbr001111.1
Pbr013621.1	Pbr000976.1	Pbr025615.1		Pbr040852.1	Pbr001668.1	Pbr001220.1
Pbr013616.1	Pbr000977.1	Pbr025594.1		Pbr031158.1	Pbr001671.1	Pbr001223.1
Pbr018707.1	Pbr000978.1	Pbr028981.1		Pbr031161.1	Pbr001672.1	Pbr001280.1
Pbr013641.1	Pbr001104.1	Pbr028998.1		Pbr007857.1	Pbr001685.1	Pbr001284.1
Pbr013640.1	Pbr001105.1	Pbr029000.1		Pbr012875.1	Pbr001701.1	Pbr001290.1
Pbr013637.1	Pbr001255.1	Pbr030196.1		Pbr007961.1	Pbr001704.1	Pbr001293.1
Pbr013636.3	Pbr001256.1	Pbr003371.1		Pbr014011.1	Pbr001706.1	Pbr001295.1
Pbr042710.1	Pbr001297.1	Pbr003364.1		Pbr039386.2	Pbr001714.1	Pbr001442.1
Pbr013635.1	Pbr001298.1	Pbr003334.1		Pbr001850.1	Pbr001716.1	Pbr001445.1
Pbr013632.1	Pbr001452.1	Pbr003333.1		Pbr001854.1	Pbr001726.1	Pbr001451.1
Pbr018693.1	Pbr001453.1	Pbr003325.1		Pbr003765.1	Pbr001728.1	Pbr001566.1
Pbr021050.1	Pbr001456.2	Pbr003324.1		Pbr030514.1	Pbr001730.1	Pbr001595.1
Pbr021053.1	Pbr001457.1	Pbr003323.1		Pbr037355.1	Pbr001732.2	Pbr001624.1
Pbr027439.1	Pbr001458.1	Pbr003288.1		Pbr024962.1	Pbr001734.1	Pbr001764.1
Pbr021036.1	Pbr001462.1	Pbr003284.1		Pbr003415.1	Pbr001735.1	Pbr001765.1
Pbr021037.1	Pbr001463.1	Pbr003277.1		Pbr030070.1	Pbr001736.1	Pbr001766.1
Pbr021039.1	Pbr001464.1	Pbr003272.1		Pbr027157.1	Pbr001738.1	Pbr001767.1
Pbr021041.1	Pbr001584.1	Pbr003270.1		Pbr008569.1	Pbr001739.1	Pbr001768.1
Pbr021042.1	Pbr001586.1	Pbr004526.1		Pbr034527.1	Pbr001743.1	Pbr001769.1
Pbr021056.1	Pbr001603.1	Pbr004546.1		Pbr008200.1	Pbr001744.1	Pbr001770.1
Pbr021059.1	Pbr001604.1	Pbr004559.1		Pbr019573.3	Pbr001745.1	Pbr001771.1
Pbr021062.1	Pbr001605.1	Pbr004587.1		Pbr030766.1	Pbr001746.1	Pbr001772.1
Pbr021063.1	Pbr001606.1	Pbr004588.1		Pbr041245.2	Pbr001747.1	Pbr001775.1
Pbr029233.1	Pbr001614.1	Pbr004590.1		Pbr022590.1	Pbr001748.1	Pbr001777.1
Pbr029235.1	Pbr001615.1	Pbr004591.1		Pbr019073.1	Pbr001751.3	Pbr001779.1
Pbr029236.1	Pbr001618.1	Pbr004595.1		Pbr010911.1	Pbr001752.1	Pbr001780.1
Pbr029238.1	Pbr001619.1	Pbr004599.1		Pbr012058.1	Pbr001753.1	Pbr001781.1
Pbr029239.1	Pbr001749.1	Pbr004601.1		Pbr030507.1	Pbr001755.1	Pbr001782.6
Pbr029240.1	Pbr001750.1	Pbr023192.1		Pbr019574.1	Pbr001760.1	Pbr001783.1
Pbr029241.1	Pbr001802.1	Pbr023193.1		Pbr041210.1	Pbr001762.1	Pbr001785.1
Pbr029242.1	Pbr001803.1	Pbr023197.1		Pbr009962.2	Pbr001773.1	Pbr001786.1
Pbr029243.1	Pbr001961.1	Pbr023198.1		Pbr034672.1	Pbr001784.1	Pbr001787.1
Pbr009358.1	Pbr001962.1	Pbr023202.1		Pbr040945.1	Pbr001788.1	Pbr001789.1
Pbr009366.1	Pbr001972.1	Pbr023227.1		Pbr001023.1	Pbr001790.1	Pbr001793.1
Pbr009367.1	Pbr001973.1	Pbr023236.1		Pbr022647.1	Pbr001791.1	Pbr001794.1
Pbr009373.1	Pbr002124.1	Pbr003236.1		Pbr022648.1	Pbr001792.1	Pbr001796.1
Pbr009377.1	Pbr002125.1	Pbr003240.1		Pbr008821.1	Pbr001795.1	Pbr001797.1
Pbr009378.1	Pbr002127.1	Pbr003241.1		Pbr016070.1	Pbr001804.1	Pbr001798.1
Pbr009384.1	Pbr002128.1	Pbr003242.1		Pbr034957.1	Pbr001805.1	Pbr001799.1
Pbr009385.1	Pbr002195.1	Pbr030289.1		Pbr034958.1	Pbr001806.1	Pbr001846.1
Pbr009397.1	Pbr002196.1	Pbr030269.4		Pbr034105.1	Pbr001811.1	Pbr001851.1
Pbr009399.1	Pbr042657.1	Pbr030268.1		Pbr028549.1	Pbr001812.1	Pbr001853.1
Pbr009406.1	Pbr002272.5	Pbr030267.1		Pbr023243.1	Pbr001816.1	Pbr001964.1
Pbr009408.1	Pbr042658.1	Pbr017306.1		Pbr039273.1	Pbr001836.1	Pbr001984.1
Pbr009409.1	Pbr002273.1	Pbr017301.1		Pbr039274.1	Pbr001842.1	Pbr001987.1
Pbr009412.1	Pbr002274.1	Pbr034115.1		Pbr038571.1	Pbr001844.1	Pbr002126.1
Pbr009419.1	Pbr002291.1	Pbr011562.1		Pbr042566.1	Pbr001852.1	Pbr002134.1
Pbr009420.1	Pbr002292.1	Pbr011573.1		Pbr035246.1	Pbr001856.1	Pbr002135.1
Pbr009421.1	Pbr002293.1	Pbr011590.1		Pbr040862.1	Pbr001859.1	Pbr002137.1
Pbr009422.1	Pbr002294.1	Pbr011592.1		Pbr035780.1	Pbr001876.1	Pbr002271.1
Pbr009424.1	Pbr002295.1	Pbr011595.1		Pbr022525.1	Pbr001877.1	Pbr002279.1
Pbr009425.1	Pbr002296.1	Pbr011597.1		Pbr034700.1	Pbr001892.1	Pbr002289.1
Pbr009428.2	Pbr003260.1	Pbr011633.1		Pbr037635.1	Pbr001897.1	Pbr041186.1
Pbr009429.1	Pbr041183.5	Pbr033741.3		Pbr028374.1	Pbr001898.1	Pbr041201.1
Pbr042689.1	Pbr041184.1	Pbr028028.1		Pbr017690.1	Pbr001901.1	Pbr030858.2
Pbr009434.1	Pbr041930.1	Pbr028031.1		Pbr029791.1	Pbr001902.1	Pbr030856.2
Pbr009435.1	Pbr041929.1	Pbr005706.1		Pbr018507.1	Pbr001903.1	Pbr030852.1
Pbr009440.2	Pbr020446.1	Pbr005710.1		Pbr035041.1	Pbr001906.1	Pbr030851.1
Pbr009450.1	Pbr020447.1	Pbr005711.2		Pbr010672.1	Pbr001910.1	Pbr041934.1
Pbr009453.1	Pbr020459.1	Pbr023443.1		Pbr037854.2	Pbr001911.1	Pbr041932.1
Pbr009456.1	Pbr020460.1	Pbr040948.1		Pbr019312.1	Pbr001912.1	Pbr041927.1
Pbr009462.1	Pbr020467.1	Pbr030391.1		Pbr031099.1	Pbr001917.3	Pbr020441.1
Pbr009463.1	Pbr020468.1	Pbr002582.1		Pbr002769.1	Pbr001919.1	Pbr020458.1
Pbr009465.1	Pbr020476.1	Pbr002583.1		Pbr009087.1	Pbr001924.1	Pbr020471.1
Pbr009467.1	Pbr020477.1	Pbr002820.1		Pbr016449.1	Pbr001929.1	Pbr020472.1
Pbr009471.1	Pbr008945.1	Pbr002821.1		Pbr039166.1	Pbr001943.1	Pbr020474.2
Pbr009472.1	Pbr009984.1	Pbr042660.1		Pbr024929.1	Pbr001944.1	Pbr008917.1
Pbr009474.1	Pbr009983.1	Pbr002822.3		Pbr033552.1	Pbr001966.1	Pbr008918.1
Pbr009475.1	Pbr009968.1	Pbr002827.1		Pbr036416.1	Pbr001967.1	Pbr008939.1
Pbr009476.1	Pbr009967.1	Pbr002828.1		Pbr026368.1	Pbr001970.1	Pbr008940.1
Pbr009477.1	Pbr009961.1	Pbr002830.1		Pbr018288.2	Pbr001971.1	Pbr008941.1
Pbr009479.1	Pbr009960.1	Pbr003006.1		Pbr018912.1	Pbr001974.1	Pbr008957.1
Pbr009481.1	Pbr035285.1	Pbr003009.1		Pbr042450.1	Pbr001975.1	Pbr008997.1
Pbr009482.1	Pbr035282.1	Pbr003213.1		Pbr042463.1	Pbr001980.1	Pbr008999.1
Pbr009483.1	Pbr035278.1	Pbr003378.1		Pbr033154.1	Pbr001981.1	Pbr010023.1
Pbr009484.1	Pbr035276.1	Pbr003379.1		Pbr040860.1	Pbr001989.1	Pbr009998.1
Pbr009485.1	Pbr035275.1	Pbr003381.1		Pbr004615.1	Pbr002008.1	Pbr009992.1
Pbr009489.1	Pbr035268.1	Pbr003383.1		Pbr039490.2	Pbr002017.1	Pbr009973.1
Pbr009491.1	Pbr035267.1	Pbr003384.1		Pbr003418.1	Pbr002018.1	Pbr009964.1
Pbr009493.1	Pbr036701.1	Pbr003385.1		Pbr022099.1	Pbr002019.1	Pbr035273.1
Pbr009495.1	Pbr036702.1	Pbr003411.1		Pbr040968.1	Pbr002020.1	Pbr035266.1
Pbr009496.1	Pbr036703.1	Pbr003412.1		Pbr019610.1	Pbr002021.1	Pbr036697.1
Pbr009500.1	Pbr036704.1	Pbr003416.1		Pbr039460.1	Pbr002022.1	Pbr036716.1
Pbr009501.1	Pbr036705.1	Pbr003432.1		Pbr040867.1	Pbr002023.1	Pbr038197.1
Pbr009502.1	Pbr036706.1	Pbr003435.1		Pbr033358.1	Pbr002024.1	Pbr038198.1
Pbr009508.1	Pbr038209.1	Pbr003437.1		Pbr041957.1	Pbr002025.1	Pbr038228.1
Pbr015695.1	Pbr038211.1	Pbr003440.1		Pbr042495.1	Pbr002026.1	Pbr038237.1
Pbr015707.1	Pbr038295.1	Pbr003442.1		Pbr014005.2	Pbr002027.1	Pbr038242.1
Pbr015708.1	Pbr038297.1	Pbr003575.1		Pbr027154.1	Pbr002028.1	Pbr038268.1
Pbr015714.1	Pbr038298.1	Pbr003578.1		Pbr036653.1	Pbr002029.1	Pbr038275.1
Pbr015718.1	Pbr038301.1	Pbr003716.1		Pbr007540.2	Pbr002030.1	Pbr038281.1
Pbr015725.1	Pbr038302.1	Pbr003732.1		Pbr010496.1	Pbr002031.1	Pbr038283.1
Pbr015729.2	Pbr038310.1	Pbr003734.1		Pbr017065.1	Pbr002032.1	Pbr038285.1
Pbr015734.1	Pbr033241.1	Pbr003767.1		Pbr028072.1	Pbr002033.1	Pbr038293.1
Pbr015758.1	Pbr033242.1	Pbr003768.1		Pbr025523.1	Pbr002034.1	Pbr038319.1
Pbr015765.2	Pbr033248.2	Pbr003769.1		Pbr038019.2	Pbr002035.1	Pbr033250.1
Pbr017475.3	Pbr005037.1	Pbr003770.2		Pbr008807.2	Pbr002036.1	Pbr033254.1
Pbr017479.1	Pbr005038.1	Pbr003792.1		Pbr015053.1	Pbr002037.1	Pbr033257.1
Pbr017481.1	Pbr022341.1	Pbr003954.1		Pbr016015.1	Pbr002038.1	Pbr033261.1
Pbr017484.1	Pbr022340.1	Pbr003958.1		Pbr016028.1	Pbr002039.2	Pbr005039.1
Pbr017485.1	Pbr022330.1	Pbr003959.1		Pbr031098.1	Pbr002042.1	Pbr005040.1
Pbr017486.1	Pbr022329.1	Pbr004017.1		Pbr042623.1	Pbr002044.1	Pbr022339.1
Pbr017488.1	Pbr015418.1	Pbr004020.1		Pbr023030.1	Pbr002045.1	Pbr022316.1
Pbr017490.1	Pbr015419.1	Pbr004050.1		Pbr031464.1	Pbr002049.1	Pbr015417.1
Pbr017491.1	Pbr015428.1	Pbr004072.1		Pbr036674.1	Pbr002052.1	Pbr015423.1
Pbr017492.1	Pbr015433.1	Pbr004077.1		Pbr034719.1	Pbr002053.1	Pbr015438.2
Pbr017493.1	Pbr015434.1	Pbr003978.1		Pbr041959.1	Pbr002055.1	Pbr015449.1
Pbr017495.1	Pbr015435.1	Pbr003982.1		Pbr034550.1	Pbr002056.1	Pbr036560.1
Pbr017496.1	Pbr008895.1	Pbr028503.1		Pbr032995.1	Pbr002057.1	Pbr025927.1
Pbr017497.1	Pbr008896.1	Pbr017097.1		Pbr040895.1	Pbr002058.1	Pbr025735.1
Pbr017498.1	Pbr002080.1	Pbr041588.1		Pbr040896.1	Pbr002064.1	Pbr025722.1
Pbr017500.1	Pbr002081.1	Pbr041590.2		Pbr022776.1	Pbr002067.1	Pbr025713.1
Pbr017501.1	Pbr024469.1	Pbr023667.1		Pbr036844.1	Pbr002070.1	Pbr025712.1
Pbr017502.1	Pbr024468.1	Pbr023668.1		Pbr036847.1	Pbr002074.1	Pbr025709.1
Pbr017503.1	Pbr031486.1	Pbr023670.1		Pbr009812.1	Pbr002075.1	Pbr006955.1
Pbr017504.1	Pbr031487.1	Pbr004304.1		Pbr036845.1	Pbr002077.1	Pbr006934.1
Pbr017507.1	Pbr031494.1	Pbr004305.1		Pbr036846.1	Pbr002084.1	Pbr006917.1
Pbr017508.1	Pbr031496.1	Pbr004306.1		Pbr011289.1	Pbr002085.1	Pbr006908.1
Pbr017509.1	Pbr031497.1	Pbr004307.1		Pbr025034.1	Pbr002088.1	Pbr006907.1
Pbr017510.2	Pbr031562.1	Pbr004389.1		Pbr031462.1	Pbr002089.1	Pbr020667.1
Pbr017511.1	Pbr029587.1	Pbr004393.1		Pbr008913.1	Pbr002090.1	Pbr020660.1
Pbr017512.1	Pbr029588.1	Pbr028865.1		Pbr038192.1	Pbr002093.1	Pbr020653.1
Pbr017513.1	Pbr032168.1	Pbr028870.1		Pbr038199.1	Pbr002094.1	Pbr020650.1
Pbr017514.1	Pbr014234.1	Pbr016442.1		Pbr038193.1	Pbr002095.1	Pbr020638.1
Pbr017515.1	Pbr014235.1	Pbr026049.1		Pbr042562.1	Pbr002096.1	Pbr020634.1
Pbr017516.1	Pbr014250.1	Pbr001241.1		Pbr029551.1	Pbr002097.1	Pbr031498.1
Pbr017517.1	Pbr014262.1	Pbr041770.1		Pbr042428.1	Pbr002098.1	Pbr031511.1
Pbr017518.1	Pbr014263.1	Pbr041771.1		Pbr026761.1	Pbr002099.1	Pbr031534.1
Pbr017523.1	Pbr014272.1	Pbr014605.1		Pbr038964.1	Pbr002100.1	Pbr031544.1
Pbr017526.1	Pbr014273.1	Pbr028234.1		Pbr020727.1	Pbr002101.1	Pbr031558.1
Pbr017528.1	Pbr014281.1	Pbr029727.1		Pbr001978.1	Pbr002103.1	Pbr039485.1
Pbr017532.1	Pbr014282.1	Pbr029728.1		Pbr001983.1	Pbr002106.2	Pbr039479.1
Pbr017533.1	Pbr040877.1	Pbr029731.1		Pbr004015.2	Pbr002110.1	Pbr015982.1
Pbr017534.1	Pbr040878.1	Pbr029733.1		Pbr042012.1	Pbr002111.1	Pbr029546.1
Pbr017536.1	Pbr035025.1	Pbr029734.1		Pbr042013.1	Pbr002112.1	Pbr029559.1
Pbr017537.1	Pbr035024.1	Pbr029735.1		Pbr040551.1	Pbr002113.1	Pbr029563.1
Pbr017538.1	Pbr029509.1	Pbr029739.1		Pbr024612.1	Pbr002119.1	Pbr029569.1
Pbr017539.1	Pbr015339.1	Pbr029740.1		Pbr030603.1	Pbr002120.1	Pbr029572.1
Pbr017540.1	Pbr015344.1	Pbr037928.1		Pbr036283.1	Pbr002122.1	Pbr029573.1
Pbr017541.1	Pbr015345.1	Pbr037925.1		Pbr039492.1	Pbr002123.1	Pbr029575.1
Pbr009390.1	Pbr034433.1	Pbr037924.1		Pbr020855.1	Pbr002130.2	Pbr029594.2
Pbr009526.1	Pbr034432.1	Pbr037920.1		Pbr040943.1	Pbr002131.1	Pbr014269.1
Pbr009527.1	Pbr034431.1	Pbr035883.1		Pbr030448.1	Pbr002133.1	Pbr030302.1
Pbr009528.1	Pbr034425.1	Pbr006268.1		Pbr032839.1	Pbr002136.1	Pbr030306.1
Pbr009529.1	Pbr034424.1	Pbr006270.1		Pbr007051.1	Pbr002138.1	Pbr030307.1
Pbr009558.1	Pbr034423.1	Pbr017643.1		Pbr007054.1	Pbr002139.1	Pbr030309.1
Pbr009562.1	Pbr025617.1	Pbr017673.1		Pbr015828.1	Pbr002140.1	Pbr036595.1
Pbr009563.1	Pbr025616.1	Pbr020555.1		Pbr031781.1	Pbr002141.1	Pbr036599.1
Pbr018650.1	Pbr025596.1	Pbr020557.1		Pbr039899.1	Pbr002142.1	Pbr036603.1
Pbr018656.1	Pbr025595.1	Pbr008230.1		Pbr037306.1	Pbr002145.1	Pbr035022.1
Pbr018660.1	Pbr028983.1	Pbr032556.1		Pbr030802.1	Pbr002148.1	Pbr029501.1
Pbr018662.1	Pbr028984.1	Pbr020763.1		Pbr030803.1	Pbr002149.1	Pbr027973.1
Pbr018666.1	Pbr028995.1	Pbr028656.1		Pbr030805.1	Pbr002151.1	Pbr027975.1
Pbr018668.1	Pbr028996.1	Pbr027236.1		Pbr029591.1	Pbr002153.1	Pbr027976.1
Pbr018682.1	Pbr030179.1	Pbr027241.1		Pbr040859.1	Pbr002154.1	Pbr027984.1
Pbr018651.1	Pbr030162.1	Pbr027244.1		Pbr027256.1	Pbr002155.1	Pbr015340.1
Pbr013576.1	Pbr003365.1	Pbr040972.1		Pbr031783.1	Pbr002156.1	Pbr025635.1
Pbr013575.1	Pbr003355.1	Pbr040974.1		Pbr003048.1	Pbr002157.1	Pbr025618.1
Pbr013574.1	Pbr003354.1	Pbr035712.1		Pbr033080.1	Pbr002159.1	Pbr025612.1
Pbr013567.1	Pbr003346.1	Pbr035714.1		Pbr036328.1	Pbr002161.1	Pbr025603.1
Pbr013606.1	Pbr003340.1	Pbr023397.1		Pbr017053.1	Pbr002163.1	Pbr025601.1
Pbr013581.1	Pbr003338.1	Pbr023401.1		Pbr017052.1	Pbr002165.1	Pbr025600.1
Pbr018375.1	Pbr003328.1	Pbr023402.1		Pbr012966.1	Pbr002166.1	Pbr025599.1
Pbr018379.1	Pbr003327.1	Pbr023405.1		Pbr030731.1	Pbr002167.1	Pbr028982.1
Pbr018383.1	Pbr003322.1	Pbr023406.1		Pbr019961.2	Pbr002169.1	Pbr028989.1
Pbr018386.1	Pbr003320.1	Pbr023407.1		Pbr034580.1	Pbr002170.1	Pbr028997.1
Pbr018388.1	Pbr003282.1	Pbr023408.1		Pbr027262.1	Pbr002171.1	Pbr029001.1
Pbr018390.1	Pbr003281.1	Pbr023417.1		Pbr031506.1	Pbr002181.2	Pbr002627.1
Pbr018391.1	Pbr003280.1	Pbr023420.1		Pbr035670.1	Pbr002182.1	Pbr030197.1
Pbr018392.1	Pbr003279.1	Pbr001756.1		Pbr039040.1	Pbr002183.1	Pbr030193.1
Pbr018395.1	Pbr003278.1	Pbr001757.1		Pbr004489.1	Pbr002184.1	Pbr030190.1
Pbr018397.1	Pbr003274.1	Pbr001758.1		Pbr032120.2	Pbr002188.1	Pbr030167.1
Pbr018398.1	Pbr003273.1	Pbr001759.1		Pbr022098.1	Pbr002189.1	Pbr003373.1
Pbr018399.1	Pbr004550.1	Pbr001761.1		Pbr040212.1	Pbr002190.1	Pbr003358.1
Pbr009516.1	Pbr004555.1	Pbr001763.1		Pbr040213.1	Pbr002191.1	Pbr003343.1
Pbr009517.1	Pbr004565.1	Pbr035867.1		Pbr027490.1	Pbr002192.1	Pbr003337.1
Pbr009523.1	Pbr023190.1	Pbr035844.1		Pbr022305.1	Pbr002193.1	Pbr003335.1
Pbr009530.2	Pbr023215.1	Pbr035779.1		Pbr022306.1	Pbr002198.1	Pbr003300.1
Pbr009533.1	Pbr023216.1	Pbr001338.1		Pbr035314.1	Pbr002199.1	Pbr004527.1
Pbr009534.1	Pbr023217.1	Pbr001341.1		Pbr030570.1	Pbr002201.1	Pbr004534.1
Pbr009537.3	Pbr003237.1	Pbr001342.1		Pbr036063.1	Pbr002205.1	Pbr004592.1
Pbr017480.1	Pbr003238.1	Pbr001343.1		Pbr037538.1	Pbr002206.1	Pbr023201.1
Pbr017482.1	Pbr030285.1	Pbr001347.1		Pbr026401.1	Pbr002207.1	Pbr023240.1
Pbr017483.1	Pbr030284.1	Pbr001387.1		Pbr002993.1	Pbr002209.1	Pbr003239.1
Pbr017487.1	Pbr030283.1	Pbr001390.1		Pbr035172.1	Pbr002210.1	Pbr003244.1
Pbr017489.1	Pbr017335.1	Pbr001395.1		Pbr039701.1	Pbr002213.1	Pbr030280.1
Pbr017499.1	Pbr017334.1	Pbr001396.1		Pbr039700.1	Pbr002215.1	Pbr030278.1
Pbr017519.1	Pbr011560.1	Pbr016751.1		Pbr039699.2	Pbr002218.1	Pbr030277.1
Pbr017521.1	Pbr011567.1	Pbr016753.1		Pbr039698.1	Pbr002219.1	Pbr030276.1
Pbr017524.1	Pbr011568.1	Pbr016754.1		Pbr017180.1	Pbr002220.1	Pbr030274.1
Pbr027448.1	Pbr011569.1	Pbr016756.1		Pbr006759.1	Pbr002222.1	Pbr017316.1
Pbr027440.1	Pbr011571.1	Pbr016757.1		Pbr001571.1	Pbr002227.1	Pbr017311.1
Pbr027438.1	Pbr011572.1	Pbr016758.1		Pbr039016.1	Pbr002228.1	Pbr017289.1
Pbr027426.1	Pbr011574.1	Pbr016760.1		Pbr040527.1	Pbr002236.1	Pbr017282.1
Pbr018370.1	Pbr011575.1	Pbr016761.1		Pbr028568.1	Pbr002237.1	Pbr034118.1
Pbr018401.1	Pbr011576.1	Pbr016763.1		Pbr014195.1	Pbr002240.1	Pbr011545.1
Pbr018406.1	Pbr011577.2	Pbr016766.1		Pbr007277.1	Pbr002242.1	Pbr011564.1
Pbr018411.1	Pbr011578.1	Pbr016779.1		Pbr031391.1	Pbr002243.1	Pbr011614.1
Pbr013553.1	Pbr011579.1	Pbr017749.1		Pbr031392.1	Pbr002244.1	Pbr011622.1
Pbr013552.1	Pbr011580.1	Pbr017753.1		Pbr042485.2	Pbr002246.1	Pbr033733.1
Pbr013550.1	Pbr011581.1	Pbr005507.1		Pbr021209.1	Pbr002247.2	Pbr028006.1
Pbr013545.1	Pbr011588.1	Pbr005509.1		Pbr001807.1	Pbr002248.1	Pbr028030.1
Pbr013540.2	Pbr011593.1	Pbr005510.1		Pbr002832.1	Pbr002249.1	Pbr028032.1
Pbr013536.1	Pbr011594.1	Pbr005511.1		Pbr014585.1	Pbr002252.1	Pbr005709.1
Pbr013535.6	Pbr011607.1	Pbr005512.1		Pbr032404.1	Pbr002258.1	Pbr018948.1
Pbr013527.1	Pbr011608.1	Pbr005513.1		Pbr037063.1	Pbr002259.1	Pbr023486.1
Pbr013525.1	Pbr011610.1	Pbr005518.1		Pbr037066.1	Pbr002260.1	Pbr023483.1
Pbr013523.1	Pbr011611.1	Pbr005519.1		Pbr026094.1	Pbr002262.1	Pbr023472.1
Pbr013515.1	Pbr011612.1	Pbr005524.1		Pbr019221.1	Pbr002267.1	Pbr023463.1
Pbr013513.1	Pbr011631.1	Pbr005525.1		Pbr028550.1	Pbr002270.2	Pbr023460.1
Pbr013502.1	Pbr011632.1	Pbr005526.1		Pbr028548.1	Pbr002275.1	Pbr023446.1
Pbr021057.1	Pbr035737.1	Pbr005527.1		Pbr028542.1	Pbr002278.1	Pbr040952.1
Pbr021064.1	Pbr035738.1	Pbr005528.1		Pbr033085.1	Pbr002281.1	Pbr040955.1
Pbr021065.1	Pbr035743.1	Pbr005535.1		Pbr033086.1	Pbr002282.1	Pbr030390.1
Pbr007794.1	Pbr035747.1	Pbr005538.1		Pbr036717.1	Pbr002283.1	Pbr030362.1
Pbr007802.1	Pbr035748.1	Pbr035506.1		Pbr036718.1	Pbr002285.1	Pbr030351.1
Pbr007807.1	Pbr035749.1	Pbr004456.1		Pbr026934.1	Pbr002288.1	Pbr030349.1
Pbr007809.1	Pbr041370.1	Pbr004458.1		Pbr020652.1	Pbr002300.1	Pbr030348.1
Pbr013551.1	Pbr041381.1	Pbr004505.1		Pbr040158.1	Pbr002301.1	Pbr030342.2
Pbr013544.1	Pbr033744.1	Pbr004506.1		Pbr040159.1	Pbr002302.1	Pbr030329.1
Pbr013543.1	Pbr033743.1	Pbr004622.1		Pbr029234.1	Pbr002303.1	Pbr002606.1
Pbr013541.1	Pbr033732.1	Pbr004626.1		Pbr019072.1	Pbr002309.1	Pbr002641.1
Pbr013539.1	Pbr027987.1	Pbr004647.1		Pbr022830.1	Pbr002310.1	Pbr002776.1
Pbr013537.1	Pbr027998.1	Pbr004649.1		Pbr036062.1	Pbr002312.1	Pbr002788.1
Pbr042709.1	Pbr028000.1	Pbr004719.1		Pbr023554.1	Pbr002314.1	Pbr002796.1
Pbr013533.1	Pbr028013.1	Pbr004720.1		Pbr023735.1	Pbr002322.1	Pbr002998.2
Pbr013532.1	Pbr028014.1	Pbr004738.1		Pbr033883.1	Pbr002323.1	Pbr003005.1
Pbr013531.1	Pbr028015.1	Pbr004742.1		Pbr038709.1	Pbr002324.1	Pbr003039.1
Pbr013530.1	Pbr028016.1	Pbr004757.1		Pbr038712.1	Pbr002335.1	Pbr003216.1
Pbr013529.1	Pbr028023.1	Pbr004760.1		Pbr006961.1	Pbr002336.1	Pbr003218.1
Pbr013528.1	Pbr028026.1	Pbr004768.1		Pbr029071.1	Pbr002339.1	Pbr003227.1
Pbr013526.1	Pbr005707.1	Pbr004769.1		Pbr030518.1	Pbr002342.1	Pbr003413.1
Pbr013522.1	Pbr005708.1	Pbr004770.1		Pbr020915.1	Pbr002364.1	Pbr003420.1
Pbr013521.1	Pbr018917.1	Pbr004771.1		Pbr026398.2	Pbr002387.1	Pbr003450.1
Pbr013519.1	Pbr018918.1	Pbr004772.1		Pbr028071.1	Pbr002403.1	Pbr003540.1
Pbr013518.1	Pbr018922.1	Pbr004774.1		Pbr027271.1	Pbr002434.1	Pbr003542.1
Pbr013517.1	Pbr018923.1	Pbr004859.1		Pbr032883.2	Pbr002435.1	Pbr003670.1
Pbr013516.2	Pbr018959.1	Pbr004898.1		Pbr034038.3	Pbr002436.1	Pbr003672.1
Pbr013514.1	Pbr018960.1	Pbr005009.1		Pbr028908.1	Pbr002437.1	Pbr003674.1
Pbr013512.1	Pbr018961.1	Pbr005011.1		Pbr006849.1	Pbr002442.1	Pbr003678.1
Pbr013509.1	Pbr018971.1	Pbr005028.1		Pbr040673.1	Pbr002449.1	Pbr003681.1
Pbr013508.1	Pbr023470.1	Pbr005030.1		Pbr027270.1	Pbr002450.2	Pbr003682.1
Pbr013507.1	Pbr023439.1	Pbr005031.1		Pbr002286.1	Pbr002454.1	Pbr003683.1
Pbr013505.1	Pbr040950.1	Pbr005033.1		Pbr001473.1	Pbr002461.2	Pbr003735.1
Pbr013504.1	Pbr040951.1	Pbr005047.2		Pbr006097.1	Pbr002464.1	Pbr003740.1
Pbr013503.1	Pbr040962.1	Pbr005050.1		Pbr006098.1	Pbr002489.1	Pbr003749.1
Pbr013501.1	Pbr030394.1	Pbr005056.1		Pbr024814.1	Pbr002496.1	Pbr003762.1
Pbr013499.1	Pbr030393.1	Pbr005059.1		Pbr001175.1	Pbr002510.1	Pbr003763.1
Pbr013497.1	Pbr030389.1	Pbr005060.1		Pbr023692.1	Pbr002529.1	Pbr003934.1
Pbr013496.1	Pbr030388.1	Pbr005279.1		Pbr027286.1	Pbr002536.1	Pbr003949.1
Pbr013488.1	Pbr030382.1	Pbr005448.1		Pbr040707.1	Pbr002560.1	Pbr003994.1
Pbr013487.1	Pbr030381.2	Pbr005450.2		Pbr030095.1	Pbr002572.1	Pbr003999.1
Pbr013486.1	Pbr030374.1	Pbr005461.1		Pbr027268.1	Pbr002574.1	Pbr004052.1
Pbr013485.1	Pbr030373.1	Pbr005464.1		Pbr006273.1	Pbr002577.1	Pbr004102.1
Pbr013484.1	Pbr030360.1	Pbr005547.1		Pbr027263.1	Pbr002578.1	Pbr003977.1
Pbr013483.2	Pbr030334.1	Pbr005548.1		Pbr042638.1	Pbr002579.1	Pbr028516.1
Pbr013482.1	Pbr030325.1	Pbr005553.1		Pbr023020.1	Pbr002580.1	Pbr017138.1
Pbr013480.1	Pbr030324.1	Pbr005554.1		Pbr042169.1	Pbr002581.1	Pbr017133.1
Pbr013479.1	Pbr030319.1	Pbr005587.1		Pbr042174.1	Pbr002587.1	Pbr017131.1
Pbr013477.1	Pbr002584.2	Pbr005591.1		Pbr042172.1	Pbr002588.1	Pbr017126.3
Pbr013476.1	Pbr002585.1	Pbr005593.1		Pbr003498.1	Pbr002592.1	Pbr017085.1
Pbr013475.1	Pbr002586.1	Pbr005712.1		Pbr026631.1	Pbr002593.1	Pbr017084.1
Pbr013474.1	Pbr002600.1	Pbr005714.1		Pbr032506.1	Pbr002594.1	Pbr041592.1
Pbr013473.1	Pbr002601.1	Pbr005716.1		Pbr037028.1	Pbr002596.1	Pbr041593.1
Pbr013471.2	Pbr002604.1	Pbr005719.1		Pbr039666.1	Pbr002597.1	Pbr023621.1
Pbr013470.1	Pbr002637.1	Pbr005721.1		Pbr041873.1	Pbr002598.1	Pbr023632.1
Pbr013469.1	Pbr002638.1	Pbr010826.1		Pbr023727.1	Pbr002617.1	Pbr023635.1
Pbr013468.1	Pbr002807.1	Pbr030795.1		Pbr041875.1	Pbr002618.1	Pbr023639.1
Pbr013466.3	Pbr002808.1	Pbr028788.1		Pbr028992.1	Pbr002628.2	Pbr023650.1
Pbr042708.1	Pbr002996.1	Pbr028793.1		Pbr021133.1	Pbr002629.1	Pbr004310.1
Pbr013465.2	Pbr002997.1	Pbr028798.1		Pbr036565.1	Pbr002630.2	Pbr004312.1
Pbr013464.2	Pbr002999.1	Pbr028840.1		Pbr036574.1	Pbr002631.1	Pbr004330.1
Pbr013463.1	Pbr003000.1	Pbr028841.1		Pbr039639.2	Pbr002632.1	Pbr004335.1
Pbr013462.1	Pbr003037.1	Pbr039088.1		Pbr007550.1	Pbr002634.1	Pbr004346.1
Pbr013461.1	Pbr003038.1	Pbr039089.1		Pbr040778.1	Pbr002635.1	Pbr004351.1
Pbr013460.1	Pbr003266.1	Pbr039200.1		Pbr023952.1	Pbr002636.1	Pbr004357.1
Pbr013459.1	Pbr003395.1	Pbr039205.1		Pbr025932.1	Pbr002639.1	Pbr004360.1
Pbr013458.1	Pbr003451.1	Pbr030019.1		Pbr027152.1	Pbr002640.1	Pbr004365.1
Pbr013457.1	Pbr003532.1	Pbr014718.1		Pbr025931.1	Pbr002644.1	Pbr004386.2
Pbr013456.1	Pbr003533.1	Pbr014720.1		Pbr025930.1	Pbr002645.2	Pbr004387.1
Pbr013453.1	Pbr003546.1	Pbr026965.1		Pbr035476.2	Pbr002646.1	Pbr004392.1
Pbr013452.1	Pbr003547.1	Pbr026966.1		Pbr031718.1	Pbr002656.1	Pbr004395.1
Pbr013451.1	Pbr003725.1	Pbr026969.1		Pbr000900.1	Pbr002672.1	Pbr004410.1
Pbr013450.2	Pbr003730.1	Pbr018357.1		Pbr001215.1	Pbr002673.1	Pbr004422.1
Pbr013446.1	Pbr003731.1	Pbr018359.1		Pbr038953.1	Pbr002684.1	Pbr028859.1
Pbr013445.1	Pbr003794.1	Pbr018360.1		Pbr038963.1	Pbr002690.1	Pbr028875.1
Pbr013444.1	Pbr003795.1	Pbr018512.1		Pbr040593.1	Pbr002691.1	Pbr028882.1
Pbr013443.2	Pbr003796.1	Pbr018513.1		Pbr003832.1	Pbr002698.1	Pbr005408.1
Pbr013442.1	Pbr003797.1	Pbr018514.1		Pbr037748.1	Pbr002702.1	Pbr016459.1
Pbr013441.1	Pbr003798.1	Pbr018516.1		Pbr004081.1	Pbr002703.1	Pbr016446.1
Pbr013440.1	Pbr003928.1	Pbr018517.1		Pbr040869.1	Pbr002708.1	Pbr016434.1
Pbr013438.1	Pbr003955.1	Pbr018519.1		Pbr042418.1	Pbr002709.1	Pbr016400.1
Pbr013435.1	Pbr003956.1	Pbr018522.1		Pbr042426.1	Pbr002722.1	Pbr016393.1
Pbr013434.1	Pbr003971.1	Pbr018523.1		Pbr022242.2	Pbr002745.1	Pbr026032.1
Pbr009507.1	Pbr003972.1	Pbr018525.1		Pbr040529.1	Pbr002754.1	Pbr026044.1
Pbr009515.1	Pbr003974.1	Pbr018526.1		Pbr035274.1	Pbr002758.1	Pbr026054.1
Pbr009518.1	Pbr003975.1	Pbr018534.1		Pbr022173.1	Pbr002762.1	Pbr026077.3
Pbr009519.1	Pbr003979.1	Pbr018535.1		Pbr024596.1	Pbr002765.1	Pbr014645.1
Pbr009520.1	Pbr003980.1	Pbr018536.1		Pbr024622.1	Pbr002784.1	Pbr014644.1
Pbr009522.1	Pbr028495.1	Pbr018537.1		Pbr036329.1	Pbr002785.1	Pbr014642.1
Pbr009531.1	Pbr028496.1	Pbr018545.1		Pbr034614.1	Pbr002789.1	Pbr014637.1
Pbr009540.1	Pbr028504.1	Pbr018546.1		Pbr039659.1	Pbr002791.1	Pbr014623.1
Pbr009541.1	Pbr028505.1	Pbr018547.1		Pbr039665.1	Pbr002793.1	Pbr014615.1
Pbr009544.1	Pbr017140.1	Pbr012031.1		Pbr011952.1	Pbr002794.1	Pbr014611.1
Pbr009545.1	Pbr017139.1	Pbr012030.1		Pbr023950.1	Pbr002797.1	Pbr014609.1
Pbr009547.1	Pbr017107.1	Pbr012028.1		Pbr032555.1	Pbr002798.1	Pbr014604.1
Pbr009548.1	Pbr017106.1	Pbr012002.1		Pbr040910.1	Pbr002802.1	Pbr028223.1
Pbr009550.1	Pbr017100.1	Pbr011999.1		Pbr040913.1	Pbr002804.1	Pbr028230.1
Pbr009551.1	Pbr017099.1	Pbr011985.1		Pbr040909.1	Pbr002805.1	Pbr042824.1
Pbr009553.1	Pbr017093.1	Pbr011983.1		Pbr040914.1	Pbr002813.1	Pbr028252.1
Pbr009554.1	Pbr017092.1	Pbr003619.1		Pbr042483.1	Pbr002816.1	Pbr029738.1
Pbr009555.1	Pbr041573.1	Pbr003612.1		Pbr017224.1	Pbr002818.1	Pbr037923.1
Pbr009556.1	Pbr023614.1	Pbr014740.1		Pbr042171.1	Pbr002819.1	Pbr035980.1
Pbr009557.1	Pbr023618.1	Pbr014764.1		Pbr015025.1	Pbr002823.1	Pbr035979.1
Pbr009559.2	Pbr023619.1	Pbr014769.1		Pbr041133.1	Pbr002824.1	Pbr035957.1
Pbr009560.1	Pbr023624.1	Pbr014770.1		Pbr041216.3	Pbr002826.1	Pbr035950.1
Pbr009564.1	Pbr023625.1	Pbr014892.1		Pbr041828.1	Pbr002831.1	Pbr035911.2
Pbr009566.1	Pbr023626.1	Pbr014894.1		Pbr031789.1	Pbr002833.1	Pbr035907.1
Pbr009567.2	Pbr023627.1	Pbr014897.1		Pbr041833.1	Pbr002835.1	Pbr035903.1
Pbr009568.1	Pbr023633.1	Pbr025802.1		Pbr028262.1	Pbr002839.1	Pbr035892.1
Pbr009571.1	Pbr023634.1	Pbr025804.1		Pbr013706.1	Pbr002840.1	Pbr035884.1
Pbr032790.1	Pbr023665.1	Pbr033445.1		Pbr042206.1	Pbr002841.1	Pbr042886.1
Pbr032789.1	Pbr023666.1	Pbr033447.1		Pbr030736.4	Pbr002845.1	Pbr035878.1
Pbr032788.1	Pbr004338.1	Pbr032471.1		Pbr023609.4	Pbr002847.1	Pbr006260.1
Pbr032786.1	Pbr004339.1	Pbr032472.1		Pbr031101.1	Pbr002874.1	Pbr006266.1
Pbr032785.1	Pbr004352.1	Pbr040203.1		Pbr031100.1	Pbr002886.1	Pbr006269.1
Pbr032784.1	Pbr004353.1	Pbr034871.1		Pbr037982.1	Pbr002887.1	Pbr017670.1
Pbr032783.1	Pbr004354.1	Pbr034873.1		Pbr037217.1	Pbr002896.1	Pbr017674.1
Pbr032782.1	Pbr004356.1	Pbr006344.1		Pbr037220.1	Pbr002897.1	Pbr017680.1
Pbr032781.1	Pbr004370.1	Pbr006345.1		Pbr038733.1	Pbr002916.1	Pbr017683.1
Pbr032780.1	Pbr004371.1	Pbr006346.1		Pbr038732.1	Pbr002961.1	Pbr024942.1
Pbr032779.1	Pbr004372.1	Pbr006347.1		Pbr002589.1	Pbr002964.1	Pbr024943.2
Pbr032778.1	Pbr004373.1	Pbr006348.1		Pbr006520.1	Pbr002968.1	Pbr020542.1
Pbr032777.1	Pbr004374.1	Pbr006349.1		Pbr032831.1	Pbr002970.1	Pbr020549.1
Pbr032772.1	Pbr004375.1	Pbr006371.1		Pbr035521.1	Pbr002990.1	Pbr020562.1
Pbr032769.1	Pbr004376.1	Pbr006372.1		Pbr032138.1	Pbr002992.1	Pbr020563.2
Pbr032768.1	Pbr004400.1	Pbr006373.1		Pbr010401.1	Pbr002995.1	Pbr020565.1
Pbr032766.2	Pbr004401.2	Pbr006375.1		Pbr036677.1	Pbr003002.1	Pbr008366.1
Pbr032765.1	Pbr004415.1	Pbr006515.1		Pbr030296.1	Pbr003003.1	Pbr008365.1
Pbr032764.1	Pbr004416.3	Pbr006517.1		Pbr020436.1	Pbr003007.1	Pbr008364.1
Pbr032762.1	Pbr004421.1	Pbr006621.1		Pbr033884.1	Pbr003010.1	Pbr008344.1
Pbr032761.1	Pbr004426.1	Pbr006622.1		Pbr040901.1	Pbr003011.1	Pbr008300.1
Pbr032760.1	Pbr004427.6	Pbr006635.1		Pbr034174.1	Pbr003012.1	Pbr008288.1
Pbr032758.1	Pbr028868.1	Pbr006637.1		Pbr002659.1	Pbr003013.1	Pbr008286.1
Pbr009351.1	Pbr028869.1	Pbr006736.2		Pbr012874.1	Pbr003014.1	Pbr008282.2
Pbr009353.1	Pbr016447.1	Pbr006739.1		Pbr022396.1	Pbr003015.1	Pbr008268.1
Pbr009368.1	Pbr016444.1	Pbr007050.1		Pbr034040.1	Pbr003016.1	Pbr008266.1
Pbr009369.1	Pbr016436.1	Pbr007055.1		Pbr039332.1	Pbr003017.1	Pbr008256.1
Pbr009375.1	Pbr016398.1	Pbr007558.1		Pbr029596.1	Pbr003018.1	Pbr039050.1
Pbr009376.1	Pbr026035.1	Pbr007563.1		Pbr034973.1	Pbr003019.1	Pbr039048.1
Pbr009380.1	Pbr026036.1	Pbr007580.1		Pbr029324.1	Pbr003020.1	Pbr039047.1
Pbr009381.1	Pbr026047.1	Pbr007625.1		Pbr026924.1	Pbr003024.1	Pbr032559.1
Pbr009382.1	Pbr026048.1	Pbr034389.1		Pbr026390.1	Pbr003032.1	Pbr032552.1
Pbr009383.1	Pbr026053.1	Pbr010402.2		Pbr033387.1	Pbr003035.1	Pbr032551.1
Pbr009388.1	Pbr026068.1	Pbr016792.1		Pbr040406.1	Pbr003040.1	Pbr020770.1
Pbr009389.1	Pbr026075.1	Pbr016795.1		Pbr039447.1	Pbr003043.1	Pbr020769.1
Pbr009391.1	Pbr026083.1	Pbr016842.1		Pbr030596.1	Pbr003044.1	Pbr020753.1
Pbr031318.1	Pbr001238.1	Pbr016844.1		Pbr038169.1	Pbr003045.2	Pbr020750.1
Pbr031323.1	Pbr001240.1	Pbr016859.1		Pbr035290.1	Pbr003049.1	Pbr025446.1
Pbr031325.1	Pbr001243.1	Pbr016861.1		Pbr001300.1	Pbr003050.1	Pbr025440.1
Pbr031326.2	Pbr001244.1	Pbr016862.1		Pbr041756.1	Pbr003053.1	Pbr021311.1
Pbr031328.1	Pbr014651.1	Pbr016899.1		Pbr035405.1	Pbr003056.1	Pbr021308.1
Pbr031333.1	Pbr014650.1	Pbr016900.1		Pbr037990.1	Pbr003077.1	Pbr021303.2
Pbr031337.1	Pbr014633.1	Pbr016902.1		Pbr027131.1	Pbr003105.1	Pbr028653.1
Pbr031338.1	Pbr014632.1	Pbr031168.1		Pbr027134.1	Pbr003127.1	Pbr028652.1
Pbr042837.1	Pbr014631.1	Pbr031172.1		Pbr035291.1	Pbr003128.1	Pbr040399.1
Pbr031340.1	Pbr042726.1	Pbr024059.1		Pbr024816.1	Pbr003129.1	Pbr024918.1
Pbr031341.1	Pbr014595.1	Pbr024061.1		Pbr024281.1	Pbr003130.1	Pbr024243.1
Pbr031343.1	Pbr028237.1	Pbr026100.1		Pbr028035.1	Pbr003131.1	Pbr027233.1
Pbr031344.1	Pbr028244.1	Pbr026104.1		Pbr028036.1	Pbr003134.1	Pbr027245.1
Pbr031345.1	Pbr028245.1	Pbr026105.1		Pbr006245.1	Pbr003136.1	Pbr027246.1
Pbr031346.2	Pbr029736.1	Pbr026118.1		Pbr032877.1	Pbr003138.1	Pbr027247.1
Pbr031347.1	Pbr029737.1	Pbr026120.1		Pbr028671.1	Pbr003168.1	Pbr027250.1
Pbr031299.1	Pbr029745.1	Pbr026150.1		Pbr035312.2	Pbr003176.1	Pbr041799.1
Pbr031300.1	Pbr029746.1	Pbr026155.1		Pbr038793.1	Pbr003177.1	Pbr040966.1
Pbr031302.1	Pbr035978.1	Pbr026156.1		Pbr033185.1	Pbr003179.1	Pbr023398.1
Pbr031304.1	Pbr035977.1	Pbr008584.1		Pbr019554.1	Pbr003180.1	Pbr023399.1
Pbr031305.1	Pbr035930.1	Pbr008586.1		Pbr013013.1	Pbr003201.1	Pbr023416.1
Pbr018400.1	Pbr035920.1	Pbr002066.1		Pbr017904.1	Pbr003204.1	Pbr023422.1
Pbr004084.1	Pbr035918.1	Pbr002068.1		Pbr031784.1	Pbr003215.1	Pbr038527.1
Pbr004085.1	Pbr035917.1	Pbr002069.1		Pbr027253.1	Pbr003217.1	Pbr038542.1
Pbr004086.1	Pbr035916.1	Pbr002071.1		Pbr036470.1	Pbr003219.1	Pbr023690.1
Pbr004087.1	Pbr035896.1	Pbr002072.1		Pbr028034.1	Pbr003225.1	Pbr023694.1
Pbr004088.1	Pbr042887.1	Pbr026707.1		Pbr041303.1	Pbr003226.1	Pbr023713.1
Pbr004089.1	Pbr035887.1	Pbr018295.1		Pbr042919.1	Pbr003228.2	Pbr035866.1
Pbr021054.1	Pbr035886.1	Pbr018297.1		Pbr034717.1	Pbr003229.1	Pbr035865.1
Pbr021058.1	Pbr035881.1	Pbr005089.1		Pbr030733.1	Pbr003230.1	Pbr035849.1
Pbr007804.1	Pbr035880.3	Pbr005093.1		Pbr032673.1	Pbr003232.1	Pbr035823.1
Pbr017554.2	Pbr035875.1	Pbr039705.1		Pbr032679.1	Pbr003233.1	Pbr035822.2
Pbr017555.1	Pbr035874.1	Pbr039702.1		Pbr040893.1	Pbr003234.1	Pbr035817.1
Pbr017556.1	Pbr035873.1	Pbr010152.1		Pbr040899.1	Pbr003235.1	Pbr035816.1
Pbr041604.1	Pbr035871.1	Pbr010155.1		Pbr034416.1	Pbr003249.1	Pbr035812.1
Pbr041609.1	Pbr017638.1	Pbr010156.1		Pbr034529.1	Pbr003251.1	Pbr035810.1
Pbr021482.1	Pbr017642.1	Pbr005312.1		Pbr016707.1	Pbr003257.1	Pbr035808.1
Pbr021481.1	Pbr024935.1	Pbr005315.1		Pbr030595.1	Pbr003267.1	Pbr035806.1
Pbr021479.1	Pbr024936.1	Pbr036923.1		Pbr037037.1	Pbr003271.1	Pbr035804.1
Pbr021478.1	Pbr024937.1	Pbr036875.1		Pbr031779.4	Pbr003275.1	Pbr035802.1
Pbr021477.1	Pbr024938.1	Pbr036863.1		Pbr038200.1	Pbr003276.1	Pbr035792.1
Pbr021476.3	Pbr020553.1	Pbr007115.1		Pbr039262.1	Pbr003287.1	Pbr035789.1
Pbr021475.1	Pbr020554.1	Pbr007217.5		Pbr030450.1	Pbr003302.1	Pbr035782.1
Pbr021474.1	Pbr008349.1	Pbr007223.1		Pbr030481.1	Pbr003306.1	Pbr035778.1
Pbr021473.1	Pbr008348.1	Pbr007254.1		Pbr030925.1	Pbr003351.1	Pbr035776.1
Pbr021472.1	Pbr008327.1	Pbr007255.1		Pbr003737.1	Pbr003368.1	Pbr035766.3
Pbr021471.1	Pbr008326.1	Pbr007258.1		Pbr010033.1	Pbr003372.1	Pbr035765.1
Pbr021470.1	Pbr008312.1	Pbr007259.1		Pbr000948.1	Pbr003376.1	Pbr035764.1
Pbr021469.1	Pbr008311.1	Pbr007285.1		Pbr005046.1	Pbr003380.1	Pbr035762.1
Pbr021468.1	Pbr008264.1	Pbr007286.1		Pbr008141.2	Pbr003408.1	Pbr035757.1
Pbr021467.1	Pbr008261.1	Pbr007287.1		Pbr034200.1	Pbr003409.1	Pbr001303.1
Pbr021466.3	Pbr008231.1	Pbr007288.2		Pbr004011.1	Pbr003410.1	Pbr001316.1
Pbr021465.1	Pbr032554.1	Pbr038930.1		Pbr018144.1	Pbr003414.1	Pbr001377.1
Pbr021464.1	Pbr032553.1	Pbr038929.1		Pbr042618.1	Pbr003417.1	Pbr001388.1
Pbr021463.1	Pbr020780.1	Pbr038807.1		Pbr042620.1	Pbr003419.1	Pbr001410.1
Pbr021462.2	Pbr020779.1	Pbr038806.1		Pbr009194.1	Pbr003421.1	Pbr001418.1
Pbr021461.1	Pbr020768.1	Pbr038804.1		Pbr003709.1	Pbr003422.1	Pbr016742.1
Pbr021460.1	Pbr020767.1	Pbr033547.1		Pbr007063.1	Pbr003423.1	Pbr016755.1
Pbr021458.1	Pbr020759.1	Pbr033555.1		Pbr022285.1	Pbr003424.1	Pbr016759.1
Pbr021457.1	Pbr020758.1	Pbr036108.1		Pbr033413.1	Pbr003431.1	Pbr016762.1
Pbr021456.1	Pbr001501.1	Pbr036121.1		Pbr041396.1	Pbr003436.1	Pbr015401.1
Pbr021455.1	Pbr001502.1	Pbr036125.1		Pbr002591.1	Pbr003441.1	Pbr015396.2
Pbr014933.1	Pbr028658.1	Pbr036126.1		Pbr002599.1	Pbr003460.1	Pbr015393.1
Pbr014932.1	Pbr028657.1	Pbr001874.1		Pbr032122.3	Pbr003462.1	Pbr015390.1
Pbr014931.1	Pbr040410.1	Pbr001952.1		Pbr034977.1	Pbr003463.1	Pbr015385.1
Pbr014930.1	Pbr040411.1	Pbr001957.2		Pbr011998.1	Pbr003465.1	Pbr015381.1
Pbr014928.1	Pbr024911.1	Pbr001959.1		Pbr012342.1	Pbr003466.1	Pbr015350.1
Pbr014926.1	Pbr024912.1	Pbr007767.1		Pbr023149.1	Pbr003468.1	Pbr017754.1
Pbr014925.1	Pbr024257.1	Pbr037115.1		Pbr034968.1	Pbr003473.1	Pbr017755.1
Pbr014924.1	Pbr024253.1	Pbr040841.1		Pbr034969.1	Pbr003481.1	Pbr017788.1
Pbr014921.1	Pbr024252.1	Pbr040846.1		Pbr034967.1	Pbr003491.1	Pbr017789.1
Pbr014919.1	Pbr040963.1	Pbr007512.1		Pbr034970.1	Pbr003493.1	Pbr017790.1
Pbr014917.1	Pbr040964.1	Pbr007513.1		Pbr034965.1	Pbr003494.1	Pbr017793.1
Pbr014916.1	Pbr035719.1	Pbr007514.1		Pbr042011.1	Pbr003495.1	Pbr002016.1
Pbr014915.1	Pbr035726.1	Pbr007645.1		Pbr042014.1	Pbr003505.1	Pbr002015.1
Pbr014914.1	Pbr035727.1	Pbr007849.1		Pbr041301.1	Pbr003508.1	Pbr002009.2
Pbr014913.1	Pbr023698.1	Pbr007973.1		Pbr041302.1	Pbr003509.1	Pbr007752.1
Pbr014912.1	Pbr023704.1	Pbr008060.1		Pbr041300.1	Pbr003510.1	Pbr007747.1
Pbr014908.1	Pbr023705.1	Pbr008063.1		Pbr002204.1	Pbr003511.1	Pbr007727.1
Pbr014907.1	Pbr023706.1	Pbr008146.1		Pbr031358.1	Pbr003522.1	Pbr007713.1
Pbr014904.1	Pbr023707.1	Pbr008148.1		Pbr034381.1	Pbr003523.1	Pbr007690.1
Pbr031790.1	Pbr035841.1	Pbr021093.1		Pbr033651.1	Pbr003529.1	Pbr007688.1
Pbr031793.1	Pbr035821.1	Pbr021129.1		Pbr041142.1	Pbr003534.1	Pbr007685.1
Pbr031794.1	Pbr035820.1	Pbr002697.1		Pbr026873.1	Pbr003535.2	Pbr007676.1
Pbr031795.1	Pbr035800.1	Pbr002718.1		Pbr035760.1	Pbr003536.1	Pbr035505.1
Pbr031796.1	Pbr001339.1	Pbr002721.1		Pbr039859.1	Pbr003537.1	Pbr005023.1
Pbr031797.1	Pbr001340.1	Pbr002723.1		Pbr039933.1	Pbr003538.1	Pbr004463.1
Pbr031798.1	Pbr001345.1	Pbr002724.1		Pbr004735.1	Pbr003539.1	Pbr004467.1
Pbr031799.1	Pbr001346.2	Pbr002725.1		Pbr036852.1	Pbr003543.1	Pbr004516.1
Pbr031800.1	Pbr001385.1	Pbr002755.1		Pbr036856.1	Pbr003544.1	Pbr004608.1
Pbr031802.1	Pbr001416.1	Pbr002759.1		Pbr015809.1	Pbr003545.1	Pbr004623.1
Pbr031803.1	Pbr016749.1	Pbr002760.1		Pbr032547.1	Pbr003548.1	Pbr004629.1
Pbr031807.1	Pbr016750.1	Pbr002761.1		Pbr032548.1	Pbr003557.1	Pbr004633.1
Pbr031808.1	Pbr016765.1	Pbr002764.1		Pbr032549.1	Pbr003558.1	Pbr004643.1
Pbr021211.1	Pbr016774.1	Pbr002766.1		Pbr032546.1	Pbr003559.1	Pbr004644.1
Pbr021217.1	Pbr016775.1	Pbr005746.1		Pbr009005.1	Pbr003560.3	Pbr004733.1
Pbr021220.1	Pbr016777.1	Pbr005749.1		Pbr036837.1	Pbr003561.1	Pbr004739.1
Pbr021223.3	Pbr016778.2	Pbr005893.1		Pbr037519.1	Pbr003562.1	Pbr004743.1
Pbr021224.1	Pbr015363.1	Pbr005894.1		Pbr037524.1	Pbr003566.1	Pbr004747.1
Pbr021225.1	Pbr015355.1	Pbr005895.1		Pbr034528.1	Pbr003567.1	Pbr004759.1
Pbr021228.1	Pbr015354.1	Pbr005896.1		Pbr008067.1	Pbr003574.1	Pbr004856.1
Pbr021230.1	Pbr017757.1	Pbr005897.1		Pbr012726.1	Pbr003590.1	Pbr004860.1
Pbr021231.1	Pbr017774.1	Pbr005923.1		Pbr029968.1	Pbr003608.1	Pbr004861.1
Pbr009927.1	Pbr017775.1	Pbr005924.1		Pbr042769.1	Pbr003609.1	Pbr004890.1
Pbr009926.1	Pbr017776.1	Pbr005926.1		Pbr041351.1	Pbr003611.1	Pbr005007.1
Pbr009925.1	Pbr017786.1	Pbr005965.1		Pbr036929.1	Pbr003617.1	Pbr005008.1
Pbr009921.1	Pbr005516.1	Pbr005966.1		Pbr041349.1	Pbr003618.1	Pbr005057.1
Pbr009914.1	Pbr005517.1	Pbr005978.1		Pbr010277.1	Pbr003620.2	Pbr005104.1
Pbr009910.1	Pbr005520.1	Pbr005979.1		Pbr033205.1	Pbr003631.1	Pbr005115.1
Pbr031810.1	Pbr005521.1	Pbr005980.1		Pbr040305.1	Pbr003635.1	Pbr005117.1
Pbr031811.1	Pbr005522.1	Pbr005981.1		Pbr040310.1	Pbr003637.1	Pbr005124.1
Pbr031812.1	Pbr007742.1	Pbr009208.1		Pbr037747.1	Pbr003644.1	Pbr005283.1
Pbr004478.1	Pbr007720.1	Pbr009207.1		Pbr006523.1	Pbr003646.4	Pbr005330.1
Pbr004481.1	Pbr007719.1	Pbr020055.1		Pbr017861.1	Pbr003648.1	Pbr005434.1
Pbr010210.1	Pbr007696.1	Pbr020053.1		Pbr002216.1	Pbr003649.1	Pbr005454.1
Pbr038487.1	Pbr035497.1	Pbr020048.1		Pbr005347.1	Pbr003650.1	Pbr005459.1
Pbr038488.1	Pbr035512.1	Pbr020046.1		Pbr004451.1	Pbr003651.1	Pbr005460.1
Pbr038489.1	Pbr004449.1	Pbr020037.1		Pbr040595.1	Pbr003654.1	Pbr005544.1
Pbr038491.1	Pbr004450.1	Pbr020036.1		Pbr041352.1	Pbr003656.1	Pbr005561.1
Pbr038497.1	Pbr004504.1	Pbr019962.1		Pbr007560.1	Pbr003671.1	Pbr005585.1
Pbr038498.1	Pbr004509.1	Pbr019954.1		Pbr041565.1	Pbr003679.1	Pbr005607.1
Pbr038500.1	Pbr004513.1	Pbr019953.1		Pbr041571.1	Pbr003684.1	Pbr005609.1
Pbr038501.1	Pbr004620.1	Pbr019937.1		Pbr001252.1	Pbr003685.1	Pbr005610.1
Pbr038502.1	Pbr004621.1	Pbr019934.1		Pbr034087.1	Pbr003687.1	Pbr005619.1
Pbr038503.2	Pbr004627.1	Pbr019933.1		Pbr038017.1	Pbr003689.1	Pbr005620.1
Pbr038505.1	Pbr004628.1	Pbr019932.1		Pbr034478.1	Pbr003692.1	Pbr005678.1
Pbr038506.1	Pbr004721.1	Pbr019922.1		Pbr005567.1	Pbr003693.1	Pbr005681.1
Pbr040133.1	Pbr004726.1	Pbr019857.1		Pbr006921.1	Pbr003695.1	Pbr005697.1
Pbr040134.1	Pbr004857.1	Pbr042755.1		Pbr023473.1	Pbr003696.1	Pbr005720.1
Pbr040135.1	Pbr004858.1	Pbr019852.2		Pbr006846.1	Pbr003697.1	Pbr005722.1
Pbr040137.1	Pbr004899.2	Pbr019837.1		Pbr037994.1	Pbr003698.1	Pbr005734.1
Pbr040140.1	Pbr004900.1	Pbr019834.1		Pbr037664.1	Pbr003699.1	Pbr010829.1
Pbr040141.1	Pbr005003.1	Pbr019833.1		Pbr005699.1	Pbr003701.1	Pbr030770.1
Pbr040144.1	Pbr005004.1	Pbr019720.2		Pbr041826.1	Pbr003703.1	Pbr028696.2
Pbr040146.1	Pbr005013.1	Pbr019716.1		Pbr007995.1	Pbr003705.1	Pbr028701.1
Pbr040147.1	Pbr005014.1	Pbr019698.1		Pbr037987.1	Pbr003706.3	Pbr028702.1
Pbr040149.1	Pbr005019.1	Pbr019697.1		Pbr006866.1	Pbr003707.1	Pbr028707.1
Pbr040151.1	Pbr005020.1	Pbr019656.1		Pbr006867.1	Pbr003708.1	Pbr028720.2
Pbr009938.1	Pbr005021.1	Pbr019600.1		Pbr021940.1	Pbr003711.1	Pbr028770.1
Pbr009937.1	Pbr005274.1	Pbr019599.1		Pbr038984.1	Pbr003712.1	Pbr028827.1
Pbr009935.1	Pbr005275.2	Pbr008733.1		Pbr039261.1	Pbr003715.1	Pbr028846.1
Pbr009934.1	Pbr005276.1	Pbr008812.1		Pbr002004.1	Pbr003718.1	Pbr027467.1
Pbr009932.1	Pbr005295.1	Pbr021182.1		Pbr004014.1	Pbr003721.1	Pbr027482.1
Pbr009919.1	Pbr005296.1	Pbr021183.1		Pbr041905.1	Pbr003728.1	Pbr027494.1
Pbr009918.1	Pbr005416.1	Pbr027805.1		Pbr037061.1	Pbr003733.1	Pbr039071.1
Pbr010254.1	Pbr005417.1	Pbr027806.1		Pbr037068.1	Pbr003736.1	Pbr039091.1
Pbr010255.2	Pbr005550.1	Pbr027807.1		Pbr025397.1	Pbr003738.1	Pbr039101.1
Pbr010256.1	Pbr005551.1	Pbr027832.1		Pbr039419.1	Pbr003739.1	Pbr039104.2
Pbr010257.2	Pbr005557.1	Pbr027910.1		Pbr036569.1	Pbr003741.1	Pbr039115.1
Pbr010258.1	Pbr005582.1	Pbr027911.1		Pbr024338.1	Pbr003742.1	Pbr039117.1
Pbr010259.1	Pbr005583.1	Pbr027912.1		Pbr024340.1	Pbr003743.1	Pbr039138.1
Pbr034617.1	Pbr005588.2	Pbr027942.1		Pbr024341.1	Pbr003744.1	Pbr039145.3
Pbr034619.1	Pbr005589.1	Pbr027946.1		Pbr024344.1	Pbr003745.1	Pbr039149.1
Pbr034620.1	Pbr005590.2	Pbr027948.1		Pbr027266.1	Pbr003761.1	Pbr039151.1
Pbr034621.1	Pbr005732.1	Pbr027951.1		Pbr005027.1	Pbr003764.1	Pbr039157.1
Pbr034624.1	Pbr005733.1	Pbr023488.1		Pbr001968.1	Pbr003790.1	Pbr039169.1
Pbr034625.1	Pbr010818.1	Pbr023491.1		Pbr001977.1	Pbr003793.1	Pbr039175.1
Pbr036330.1	Pbr010819.1	Pbr023511.1		Pbr000899.1	Pbr003800.1	Pbr039177.1
Pbr036331.1	Pbr010834.1	Pbr023512.1		Pbr040876.1	Pbr003802.1	Pbr039183.2
Pbr036332.1	Pbr010860.1	Pbr023513.1		Pbr007451.1	Pbr003803.1	Pbr039189.1
Pbr036334.1	Pbr010868.1	Pbr023514.1		Pbr027552.1	Pbr003804.2	Pbr039195.1
Pbr036335.1	Pbr030791.1	Pbr023515.1		Pbr040097.1	Pbr003805.1	Pbr039202.1
Pbr036338.1	Pbr030796.1	Pbr023516.2		Pbr009777.1	Pbr003806.1	Pbr039203.1
Pbr015782.1	Pbr030797.1	Pbr034298.1		Pbr005401.1	Pbr003807.1	Pbr039208.2
Pbr015783.1	Pbr028686.1	Pbr034302.1		Pbr002846.1	Pbr003808.2	Pbr030080.1
Pbr015787.1	Pbr028687.1	Pbr034305.1		Pbr030438.1	Pbr003809.1	Pbr030077.1
Pbr015789.1	Pbr028727.1	Pbr034331.1		Pbr002814.1	Pbr003813.1	Pbr030066.1
Pbr015790.1	Pbr028736.1	Pbr010657.1		Pbr018888.1	Pbr003814.1	Pbr030063.1
Pbr015791.1	Pbr028754.1	Pbr010640.1		Pbr040865.1	Pbr003816.1	Pbr030041.1
Pbr021426.1	Pbr028755.1	Pbr010620.1		Pbr042234.1	Pbr003819.1	Pbr030009.1
Pbr021425.1	Pbr028756.1	Pbr010618.1		Pbr040845.1	Pbr003821.1	Pbr030007.1
Pbr021424.1	Pbr028768.1	Pbr027700.1		Pbr003577.1	Pbr003822.1	Pbr030006.1
Pbr021422.1	Pbr028776.1	Pbr027708.1		Pbr039890.1	Pbr003828.1	Pbr030001.1
Pbr021421.3	Pbr028777.1	Pbr032072.1		Pbr009911.1	Pbr003860.1	Pbr029998.1
Pbr021420.1	Pbr028797.1	Pbr032073.1		Pbr041298.1	Pbr003882.1	Pbr029994.1
Pbr021419.1	Pbr028800.1	Pbr032075.1		Pbr003576.1	Pbr003895.1	Pbr029991.1
Pbr021416.2	Pbr028801.1	Pbr032077.1		Pbr016074.1	Pbr003899.1	Pbr029988.2
Pbr021412.1	Pbr028822.2	Pbr032078.1		Pbr025335.1	Pbr003912.1	Pbr029980.1
Pbr021411.1	Pbr028823.1	Pbr017009.1		Pbr018323.1	Pbr003913.1	Pbr029977.1
Pbr021409.1	Pbr042828.1	Pbr017008.1		Pbr042025.1	Pbr003926.1	Pbr029976.1
Pbr021407.1	Pbr042829.1	Pbr017007.1		Pbr003676.1	Pbr003935.1	Pbr029947.1
Pbr021406.1	Pbr028835.1	Pbr017004.1		Pbr005209.1	Pbr003936.1	Pbr029941.1
Pbr016172.1	Pbr027505.1	Pbr017001.1		Pbr002767.1	Pbr003938.1	Pbr029939.1
Pbr016173.2	Pbr027506.1	Pbr017000.1		Pbr002770.1	Pbr003945.1	Pbr029937.1
Pbr016176.1	Pbr027507.1	Pbr015617.1		Pbr002102.1	Pbr003948.1	Pbr029933.1
Pbr016188.1	Pbr039079.1	Pbr015615.1		Pbr032678.1	Pbr003950.1	Pbr029930.1
Pbr016189.1	Pbr039080.1	Pbr015515.1		Pbr026286.1	Pbr003951.2	Pbr029928.1
Pbr016194.1	Pbr039083.1	Pbr015513.1		Pbr007450.1	Pbr003953.1	Pbr029919.1
Pbr018227.1	Pbr039084.1	Pbr031687.1		Pbr005625.1	Pbr003960.1	Pbr029908.1
Pbr018228.1	Pbr039085.1	Pbr037338.1		Pbr008698.1	Pbr003961.1	Pbr014717.3
Pbr018232.1	Pbr039120.1	Pbr037334.1		Pbr006646.1	Pbr003962.1	Pbr014725.1
Pbr018234.1	Pbr039121.1	Pbr014331.1		Pbr006645.1	Pbr003967.1	Pbr014732.1
Pbr018236.1	Pbr039155.1	Pbr014327.1		Pbr000938.1	Pbr003976.1	Pbr036782.1
Pbr018237.1	Pbr039158.1	Pbr017255.1		Pbr036670.1	Pbr003981.1	Pbr036784.1
Pbr009029.1	Pbr039159.1	Pbr007882.1		Pbr021110.1	Pbr003983.1	Pbr036798.1
Pbr009053.1	Pbr039213.1	Pbr007885.1		Pbr007855.1	Pbr003985.1	Pbr036799.1
Pbr009055.1	Pbr039214.1	Pbr007887.1		Pbr039384.1	Pbr003986.1	Pbr035649.1
Pbr009057.1	Pbr030086.1	Pbr004679.1		Pbr003382.1	Pbr003987.1	Pbr026940.1
Pbr009061.1	Pbr030085.1	Pbr019352.2		Pbr022072.1	Pbr003988.1	Pbr018331.1
Pbr009069.1	Pbr030084.1	Pbr019357.1		Pbr023031.1	Pbr004000.1	Pbr018348.1
Pbr009072.1	Pbr030082.1	Pbr019383.1		Pbr031128.1	Pbr004002.1	Pbr018521.1
Pbr009074.1	Pbr030074.1	Pbr019386.1		Pbr005337.1	Pbr004005.1	Pbr018533.1
Pbr031844.1	Pbr030069.1	Pbr015322.1		Pbr038714.1	Pbr004008.1	Pbr018564.1
Pbr031848.1	Pbr030059.1	Pbr024333.1		Pbr039446.1	Pbr004013.1	Pbr018569.1
Pbr031849.1	Pbr030056.1	Pbr017347.1		Pbr033797.1	Pbr004016.1	Pbr018597.2
Pbr031850.1	Pbr030016.1	Pbr017348.1		Pbr007510.1	Pbr004019.1	Pbr018605.1
Pbr031851.1	Pbr030005.1	Pbr017349.1		Pbr040651.1	Pbr004021.1	Pbr014988.1
Pbr031852.2	Pbr030004.1	Pbr017350.1		Pbr021236.1	Pbr004022.1	Pbr014989.1
Pbr011084.1	Pbr030003.1	Pbr017353.1		Pbr021237.1	Pbr004070.1	Pbr014992.1
Pbr011079.1	Pbr030002.1	Pbr017355.1		Pbr025973.1	Pbr004073.1	Pbr014999.1
Pbr011073.1	Pbr030000.1	Pbr017375.1		Pbr025978.1	Pbr004074.1	Pbr015003.1
Pbr011066.1	Pbr029999.1	Pbr017378.1		Pbr001599.1	Pbr004075.1	Pbr015005.1
Pbr011065.1	Pbr029997.1	Pbr017430.1		Pbr036676.1	Pbr004076.1	Pbr015006.1
Pbr011064.1	Pbr029996.1	Pbr017448.1		Pbr033304.1	Pbr004078.2	Pbr015023.1
Pbr011061.1	Pbr029995.1	Pbr017449.1		Pbr028685.1	Pbr004079.1	Pbr015028.1
Pbr021498.1	Pbr029914.1	Pbr011911.1		Pbr036680.1	Pbr004080.3	Pbr015029.1
Pbr021497.1	Pbr029913.1	Pbr024116.1		Pbr038737.1	Pbr004082.1	Pbr015034.1
Pbr021496.1	Pbr029912.1	Pbr024118.1		Pbr039014.2	Pbr004083.1	Pbr015035.1
Pbr021493.1	Pbr018335.1	Pbr033714.1		Pbr028693.1	Pbr004103.1	Pbr012023.1
Pbr021492.1	Pbr018346.1	Pbr025029.1		Pbr029800.2	Pbr004112.1	Pbr011994.1
Pbr021490.1	Pbr018347.1	Pbr025031.1		Pbr034503.1	Pbr004113.1	Pbr011970.1
Pbr021489.1	Pbr018538.1	Pbr028884.1		Pbr024706.1	Pbr004116.1	Pbr011966.1
Pbr021488.1	Pbr018539.1	Pbr030809.1		Pbr026396.2	Pbr004121.1	Pbr011965.2
Pbr021487.2	Pbr018541.1	Pbr010096.1		Pbr029681.1	Pbr004122.1	Pbr011963.1
Pbr021486.1	Pbr018542.1	Pbr010101.1		Pbr022110.1	Pbr004129.1	Pbr011962.1
Pbr021485.1	Pbr018543.1	Pbr041972.1		Pbr035173.1	Pbr004130.1	Pbr020675.1
Pbr021484.1	Pbr018544.1	Pbr041973.7		Pbr006095.1	Pbr004132.1	Pbr020678.1
Pbr021483.2	Pbr018573.1	Pbr040597.1		Pbr006100.1	Pbr004142.1	Pbr020681.1
Pbr016222.1	Pbr018581.1	Pbr040598.1		Pbr022727.1	Pbr004145.1	Pbr020687.1
Pbr016223.1	Pbr018619.1	Pbr040600.1		Pbr024069.2	Pbr004147.1	Pbr003647.1
Pbr016235.1	Pbr018620.1	Pbr040601.1		Pbr031183.1	Pbr004152.1	Pbr003624.1
Pbr016246.1	Pbr014967.1	Pbr040646.1		Pbr040885.1	Pbr004155.1	Pbr003613.1
Pbr016253.1	Pbr014983.1	Pbr040650.1		Pbr037992.1	Pbr004164.1	Pbr003607.1
Pbr016254.1	Pbr014984.3	Pbr040653.1		Pbr036715.1	Pbr004169.1	Pbr014751.1
Pbr016255.1	Pbr015000.1	Pbr040654.1		Pbr040888.2	Pbr004170.1	Pbr014752.1
Pbr016259.1	Pbr015001.1	Pbr040672.1		Pbr033193.1	Pbr004186.1	Pbr014771.1
Pbr016269.1	Pbr015007.1	Pbr040674.1		Pbr006979.1	Pbr004190.1	Pbr014790.1
Pbr012465.1	Pbr015008.1	Pbr007497.1		Pbr037062.1	Pbr004207.1	Pbr014791.2
Pbr012460.1	Pbr015012.1	Pbr031258.1		Pbr037067.1	Pbr004215.2	Pbr014801.1
Pbr012458.1	Pbr015013.1	Pbr031252.1		Pbr025451.4	Pbr004217.1	Pbr014812.1
Pbr012457.1	Pbr015031.1	Pbr031251.1		Pbr018510.1	Pbr004237.1	Pbr014823.1
Pbr012455.1	Pbr015039.1	Pbr031250.1		Pbr041703.1	Pbr004239.1	Pbr014828.1
Pbr012451.1	Pbr015040.1	Pbr000893.1		Pbr032681.1	Pbr004283.1	Pbr014834.1
Pbr016137.1	Pbr042260.1	Pbr000892.1		Pbr032684.1	Pbr004287.1	Pbr014842.1
Pbr016146.1	Pbr012027.1	Pbr000888.2		Pbr008830.1	Pbr004308.1	Pbr014853.2
Pbr016154.1	Pbr012026.1	Pbr000885.1		Pbr006247.1	Pbr004311.1	Pbr014855.1
Pbr016163.1	Pbr012015.1	Pbr000840.1		Pbr041019.1	Pbr004317.1	Pbr014865.1
Pbr016195.1	Pbr012010.1	Pbr000837.1		Pbr028346.1	Pbr004318.1	Pbr014868.1
Pbr016218.1	Pbr011959.1	Pbr000836.1		Pbr005441.1	Pbr004320.1	Pbr014871.1
Pbr018767.1	Pbr034520.1	Pbr000820.1		Pbr016636.1	Pbr004328.1	Pbr014878.1
Pbr018775.1	Pbr034521.1	Pbr000818.1		Pbr030249.1	Pbr004331.1	Pbr014881.1
Pbr018778.1	Pbr003627.1	Pbr000817.1		Pbr010201.1	Pbr004348.1	Pbr014886.1
Pbr018790.1	Pbr003626.1	Pbr000816.1		Pbr020151.1	Pbr004349.1	Pbr014888.1
Pbr041944.1	Pbr003623.1	Pbr000815.1		Pbr021830.1	Pbr004350.1	Pbr014889.1
Pbr041948.1	Pbr003616.1	Pbr000811.1		Pbr002825.1	Pbr004366.1	Pbr014903.1
Pbr022349.1	Pbr003615.1	Pbr000809.1		Pbr021189.1	Pbr004367.1	Pbr025781.1
Pbr022351.1	Pbr003614.1	Pbr000808.1		Pbr038565.1	Pbr004368.1	Pbr025783.1
Pbr022352.1	Pbr014737.1	Pbr033349.1		Pbr015691.1	Pbr004369.1	Pbr025789.1
Pbr022353.1	Pbr014739.1	Pbr042859.1		Pbr039045.1	Pbr004377.1	Pbr025795.1
Pbr022361.1	Pbr014766.1	Pbr020805.1		Pbr020582.1	Pbr004378.1	Pbr025803.1
Pbr022362.1	Pbr014777.1	Pbr042766.1		Pbr005006.1	Pbr004380.1	Pbr025811.1
Pbr015799.1	Pbr014815.1	Pbr020806.6		Pbr031106.1	Pbr004381.1	Pbr025818.1
Pbr015801.1	Pbr014846.1	Pbr020870.1		Pbr025030.1	Pbr004382.1	Pbr033446.1
Pbr015812.1	Pbr014875.1	Pbr033204.1		Pbr025032.1	Pbr004390.1	Pbr033448.1
Pbr015813.1	Pbr014876.1	Pbr029490.1		Pbr003799.1	Pbr004396.1	Pbr033449.1
Pbr015817.1	Pbr014899.1	Pbr008433.1		Pbr009942.1	Pbr004397.1	Pbr033450.1
Pbr015820.1	Pbr014900.1	Pbr008435.1		Pbr039687.1	Pbr004399.1	Pbr033452.1
Pbr011069.1	Pbr025814.1	Pbr008446.1		Pbr030165.1	Pbr004403.1	Pbr033465.1
Pbr011060.1	Pbr025815.1	Pbr036197.1		Pbr024134.1	Pbr004408.1	Pbr033468.2
Pbr011056.1	Pbr032469.1	Pbr036202.1		Pbr004295.1	Pbr004424.1	Pbr038798.1
Pbr011055.1	Pbr032470.1	Pbr036231.1		Pbr027155.1	Pbr004432.1	Pbr032468.1
Pbr011050.1	Pbr032473.1	Pbr036238.1		Pbr007970.1	Pbr004442.1	Pbr032475.1
Pbr011104.1	Pbr032474.1	Pbr036247.1		Pbr034414.1	Pbr004446.2	Pbr034790.1
Pbr011102.1	Pbr034798.1	Pbr036259.1		Pbr006777.1	Pbr004452.1	Pbr034804.1
Pbr011100.1	Pbr034854.1	Pbr036282.1		Pbr022764.1	Pbr004453.1	Pbr034807.1
Pbr011098.1	Pbr034855.1	Pbr029092.1		Pbr009745.1	Pbr004454.1	Pbr034814.1
Pbr011095.1	Pbr034861.2	Pbr029093.1		Pbr009775.1	Pbr004455.1	Pbr034819.1
Pbr011094.1	Pbr034862.1	Pbr011827.1		Pbr009776.1	Pbr004457.1	Pbr034842.1
Pbr011093.1	Pbr034868.1	Pbr011825.1		Pbr001963.1	Pbr004465.1	Pbr034848.2
Pbr039573.1	Pbr034869.1	Pbr011824.1		Pbr010544.1	Pbr004468.1	Pbr034858.1
Pbr039572.1	Pbr034884.1	Pbr011820.1		Pbr002253.1	Pbr004484.1	Pbr034867.1
Pbr039560.2	Pbr034885.1	Pbr011819.1		Pbr034670.1	Pbr004486.1	Pbr034876.1
Pbr039555.1	Pbr006073.1	Pbr008079.1		Pbr008692.1	Pbr004488.1	Pbr034907.1
Pbr039547.1	Pbr006074.1	Pbr008083.1		Pbr022725.1	Pbr004490.1	Pbr006050.1
Pbr039546.1	Pbr006275.1	Pbr008084.1		Pbr024964.1	Pbr004525.2	Pbr006053.1
Pbr039541.1	Pbr006276.1	Pbr008085.1		Pbr039888.1	Pbr004532.1	Pbr006077.1
Pbr039540.1	Pbr006282.1	Pbr008086.1		Pbr005586.1	Pbr004545.1	Pbr006084.1
Pbr039537.1	Pbr006283.1	Pbr008089.1		Pbr018170.1	Pbr004548.1	Pbr006087.1
Pbr039531.1	Pbr006295.1	Pbr008090.1		Pbr001986.1	Pbr004551.1	Pbr006089.1
Pbr039521.1	Pbr006296.1	Pbr008091.1		Pbr008463.1	Pbr004563.1	Pbr006254.1
Pbr039503.1	Pbr006300.1	Pbr008092.1		Pbr012466.1	Pbr004576.1	Pbr006257.1
Pbr039502.1	Pbr006535.1	Pbr008093.1		Pbr006860.1	Pbr004597.1	Pbr006258.1
Pbr016132.1	Pbr006536.1	Pbr008095.1		Pbr000952.1	Pbr004611.1	Pbr006315.1
Pbr016148.1	Pbr006537.1	Pbr008096.1		Pbr030635.1	Pbr004612.1	Pbr006324.1
Pbr016193.1	Pbr006539.1	Pbr008097.1		Pbr026198.1	Pbr004614.1	Pbr006370.1
Pbr025480.1	Pbr006540.1	Pbr008104.4		Pbr037078.1	Pbr004617.1	Pbr006525.1
Pbr025479.1	Pbr006755.1	Pbr008106.1		Pbr013823.1	Pbr004631.1	Pbr006527.1
Pbr025478.1	Pbr006756.1	Pbr008107.1		Pbr020765.1	Pbr004632.1	Pbr006532.1
Pbr025473.1	Pbr006847.1	Pbr008110.1		Pbr016058.1	Pbr004635.1	Pbr006534.1
Pbr025470.1	Pbr006848.1	Pbr012068.1		Pbr020584.3	Pbr004636.1	Pbr006647.1
Pbr042803.1	Pbr006853.2	Pbr012072.2		Pbr030426.2	Pbr004638.1	Pbr006737.2
Pbr025467.6	Pbr006854.1	Pbr012075.1		Pbr022755.1	Pbr004639.2	Pbr006845.1
Pbr042801.1	Pbr007572.1	Pbr012078.1		Pbr022759.1	Pbr004640.1	Pbr006855.1
Pbr031892.1	Pbr007573.2	Pbr012079.1		Pbr014517.1	Pbr004645.1	Pbr006857.1
Pbr031899.1	Pbr007616.1	Pbr012133.1		Pbr004731.1	Pbr004646.1	Pbr006859.1
Pbr031900.1	Pbr007618.1	Pbr012178.1		Pbr004730.1	Pbr004648.1	Pbr006960.3
Pbr031905.1	Pbr007620.1	Pbr012250.1		Pbr021068.1	Pbr004652.1	Pbr006962.1
Pbr031908.1	Pbr034387.1	Pbr012252.1		Pbr030252.1	Pbr004653.1	Pbr006964.1
Pbr031918.1	Pbr034394.1	Pbr040342.1		Pbr019608.1	Pbr004654.1	Pbr006970.1
Pbr031920.1	Pbr034396.1	Pbr040343.1		Pbr005340.1	Pbr004655.1	Pbr006976.1
Pbr031921.1	Pbr026202.1	Pbr040347.1		Pbr038971.1	Pbr004656.1	Pbr006985.1
Pbr031922.1	Pbr026203.1	Pbr040353.1		Pbr034546.1	Pbr004657.1	Pbr006986.1
Pbr031927.1	Pbr026226.1	Pbr037791.1		Pbr021233.2	Pbr004658.1	Pbr007553.1
Pbr031930.1	Pbr026227.1	Pbr015195.1		Pbr021240.1	Pbr004660.2	Pbr007559.1
Pbr011114.1	Pbr010320.1	Pbr015196.1		Pbr006852.1	Pbr004661.1	Pbr007570.1
Pbr011111.1	Pbr010321.1	Pbr015198.1		Pbr038071.1	Pbr004662.1	Pbr007581.1
Pbr011108.1	Pbr010332.1	Pbr015199.1		Pbr005617.1	Pbr004663.1	Pbr007583.1
Pbr025496.1	Pbr010350.1	Pbr015200.1		Pbr009844.1	Pbr004664.1	Pbr007614.1
Pbr025495.1	Pbr010351.1	Pbr015201.1		Pbr040543.1	Pbr004665.1	Pbr007633.1
Pbr025491.1	Pbr010352.1	Pbr015202.1		Pbr015830.1	Pbr004667.1	Pbr007634.1
Pbr025490.1	Pbr010353.1	Pbr015203.1		Pbr013524.1	Pbr004668.1	Pbr034397.1
Pbr025486.1	Pbr010375.1	Pbr015204.1		Pbr009820.1	Pbr004669.1	Pbr034398.1
Pbr025471.1	Pbr010376.1	Pbr015205.1		Pbr029669.1	Pbr004672.1	Pbr026207.1
Pbr025469.1	Pbr016786.1	Pbr015206.1		Pbr008702.1	Pbr004673.1	Pbr026209.1
Pbr025468.1	Pbr016798.1	Pbr015207.1		Pbr036883.1	Pbr004674.1	Pbr026210.1
Pbr016079.1	Pbr016822.1	Pbr015208.1		Pbr021210.2	Pbr004678.1	Pbr026211.1
Pbr016080.1	Pbr016845.1	Pbr015209.1		Pbr022466.1	Pbr004684.1	Pbr026220.2
Pbr016082.1	Pbr016846.1	Pbr015210.1		Pbr029548.1	Pbr004695.1	Pbr010290.1
Pbr016084.1	Pbr016847.1	Pbr015213.1		Pbr007065.1	Pbr004706.1	Pbr010291.2
Pbr016085.1	Pbr016848.1	Pbr015214.1		Pbr009946.1	Pbr004711.1	Pbr010312.1
Pbr016087.1	Pbr016863.1	Pbr015215.1		Pbr026601.1	Pbr004727.1	Pbr010328.1
Pbr016088.1	Pbr016864.1	Pbr015216.1		Pbr006081.1	Pbr004728.1	Pbr010334.1
Pbr016089.1	Pbr016865.1	Pbr015217.1		Pbr037054.1	Pbr004729.1	Pbr010345.1
Pbr016090.1	Pbr016866.1	Pbr015218.1		Pbr011432.1	Pbr004732.1	Pbr010348.1
Pbr016091.1	Pbr016889.1	Pbr015219.1		Pbr016730.1	Pbr004734.1	Pbr010356.1
Pbr016092.1	Pbr016891.1	Pbr015220.1		Pbr039763.1	Pbr004737.1	Pbr010377.1
Pbr016093.1	Pbr016892.2	Pbr015222.1		Pbr021809.1	Pbr004741.2	Pbr016867.1
Pbr016094.1	Pbr026112.1	Pbr013656.1		Pbr038566.1	Pbr004744.1	Pbr016884.1
Pbr016095.1	Pbr026113.1	Pbr005987.1		Pbr038567.1	Pbr004745.1	Pbr016896.1
Pbr016096.1	Pbr026134.2	Pbr005988.1		Pbr035407.1	Pbr004746.1	Pbr016920.1
Pbr016097.1	Pbr026140.2	Pbr006010.1		Pbr035408.1	Pbr004748.1	Pbr016933.1
Pbr016098.1	Pbr026148.1	Pbr006012.1		Pbr012867.2	Pbr004750.1	Pbr024062.1
Pbr016099.1	Pbr026152.1	Pbr006016.1		Pbr018804.1	Pbr004752.1	Pbr024063.1
Pbr016100.1	Pbr026153.1	Pbr006018.1		Pbr009773.1	Pbr004753.1	Pbr026084.1
Pbr016101.1	Pbr003964.1	Pbr006028.1		Pbr010204.1	Pbr004754.1	Pbr026106.1
Pbr016102.1	Pbr003965.1	Pbr006030.1		Pbr010203.1	Pbr004755.1	Pbr026111.1
Pbr016103.2	Pbr002040.1	Pbr006031.1		Pbr000973.1	Pbr004756.1	Pbr026121.1
Pbr016105.1	Pbr002041.1	Pbr033094.2		Pbr010121.1	Pbr004765.1	Pbr026122.1
Pbr016106.1	Pbr002050.1	Pbr032841.1		Pbr012866.1	Pbr004767.1	Pbr026123.1
Pbr016107.1	Pbr002051.1	Pbr032844.1		Pbr008563.1	Pbr004773.1	Pbr026125.1
Pbr016108.1	Pbr002059.1	Pbr031070.1		Pbr008985.1	Pbr004775.2	Pbr026166.1
Pbr016111.2	Pbr002060.1	Pbr040829.1		Pbr021241.1	Pbr004776.1	Pbr000934.1
Pbr016112.1	Pbr002061.1	Pbr040835.1		Pbr009270.1	Pbr004777.1	Pbr001814.1
Pbr016113.1	Pbr036803.1	Pbr027144.1		Pbr036647.1	Pbr004778.1	Pbr001815.1
Pbr016114.1	Pbr026708.1	Pbr027146.1		Pbr014277.1	Pbr004779.1	Pbr001817.1
Pbr016115.2	Pbr026709.1	Pbr009769.1		Pbr032258.1	Pbr004782.1	Pbr001820.1
Pbr016116.2	Pbr041356.1	Pbr030557.1		Pbr032257.1	Pbr004784.1	Pbr008583.1
Pbr016117.2	Pbr041357.1	Pbr030559.1		Pbr040315.1	Pbr004786.1	Pbr003968.1
Pbr016118.1	Pbr041358.1	Pbr030561.1		Pbr014077.1	Pbr004792.1	Pbr002046.1
Pbr016120.1	Pbr038700.1	Pbr030562.1		Pbr017907.1	Pbr004799.1	Pbr002047.1
Pbr016124.1	Pbr038701.2	Pbr005640.1		Pbr017908.1	Pbr004801.1	Pbr002048.1
Pbr016125.1	Pbr018292.1	Pbr005641.1		Pbr025881.2	Pbr004802.1	Pbr002054.1
Pbr016126.1	Pbr018293.1	Pbr005643.1		Pbr035723.1	Pbr004811.1	Pbr002063.2
Pbr016128.1	Pbr018294.1	Pbr005645.1		Pbr035728.1	Pbr004813.1	Pbr002065.1
Pbr016129.1	Pbr018270.1	Pbr005647.1		Pbr022304.1	Pbr004814.1	Pbr002073.1
Pbr016130.1	Pbr018271.1	Pbr034748.1		Pbr022307.1	Pbr004822.1	Pbr036817.1
Pbr016133.1	Pbr018282.1	Pbr039653.1		Pbr001622.1	Pbr004826.1	Pbr026732.1
Pbr016134.1	Pbr037034.1	Pbr039655.1		Pbr019350.1	Pbr004827.1	Pbr026734.1
Pbr016135.1	Pbr037035.1	Pbr022488.1		Pbr040109.1	Pbr004828.1	Pbr041360.1
Pbr016136.1	Pbr033801.1	Pbr022486.1		Pbr035367.3	Pbr004833.1	Pbr041361.1
Pbr016138.2	Pbr033802.2	Pbr022480.1		Pbr008362.1	Pbr004835.1	Pbr042489.1
Pbr016139.1	Pbr010154.1	Pbr022479.1		Pbr003210.1	Pbr004837.1	Pbr042491.1
Pbr016140.1	Pbr010178.1	Pbr022478.1		Pbr029807.2	Pbr004838.1	Pbr042493.1
Pbr016143.1	Pbr010180.1	Pbr022477.1		Pbr040891.1	Pbr004840.1	Pbr038696.1
Pbr016144.1	Pbr027122.1	Pbr022452.1		Pbr039886.1	Pbr004841.1	Pbr038707.1
Pbr016145.1	Pbr027123.1	Pbr022406.1		Pbr039887.1	Pbr004843.1	Pbr018296.1
Pbr016153.1	Pbr036963.1	Pbr022405.1		Pbr030799.1	Pbr004846.1	Pbr018301.1
Pbr016156.1	Pbr036962.1	Pbr022404.1		Pbr028879.1	Pbr004852.1	Pbr018306.1
Pbr016157.1	Pbr036955.1	Pbr026833.2		Pbr033738.1	Pbr004853.1	Pbr042746.1
Pbr016158.1	Pbr036925.1	Pbr037090.1		Pbr032838.1	Pbr004854.1	Pbr018320.1
Pbr016161.1	Pbr036914.1	Pbr037093.1		Pbr041190.1	Pbr004855.1	Pbr018322.1
Pbr016164.1	Pbr036866.1	Pbr037108.1		Pbr020498.1	Pbr004864.1	Pbr005070.1
Pbr016165.1	Pbr036865.2	Pbr037109.1		Pbr023242.1	Pbr004865.1	Pbr005075.1
Pbr016166.1	Pbr007087.1	Pbr040975.1		Pbr038568.1	Pbr004875.1	Pbr005092.1
Pbr016168.1	Pbr007098.1	Pbr040976.1		Pbr042222.1	Pbr004878.1	Pbr005096.1
Pbr016169.1	Pbr007100.1	Pbr040977.1		Pbr034606.1	Pbr004879.1	Pbr018272.1
Pbr016174.1	Pbr007101.1	Pbr040978.1		Pbr040916.1	Pbr004882.1	Pbr018277.1
Pbr016177.1	Pbr007102.1	Pbr040980.4		Pbr019193.1	Pbr004883.1	Pbr018285.1
Pbr016178.1	Pbr007104.1	Pbr040981.1		Pbr034791.1	Pbr004884.1	Pbr018286.1
Pbr016179.1	Pbr007107.1	Pbr040983.1		Pbr040301.1	Pbr004885.1	Pbr018287.1
Pbr016182.1	Pbr007185.1	Pbr040990.1		Pbr037049.1	Pbr004886.1	Pbr018289.1
Pbr016184.1	Pbr007186.1	Pbr012657.1		Pbr028427.1	Pbr004895.1	Pbr039704.1
Pbr016186.1	Pbr007220.1	Pbr008660.1		Pbr024927.1	Pbr004901.1	Pbr039703.1
Pbr016187.1	Pbr007221.1	Pbr008656.1		Pbr024928.1	Pbr004902.1	Pbr037032.1
Pbr016190.1	Pbr007237.1	Pbr008652.2		Pbr030071.1	Pbr004908.1	Pbr033800.1
Pbr016196.1	Pbr007238.1	Pbr008648.1		Pbr002202.1	Pbr004938.1	Pbr033805.1
Pbr016197.1	Pbr007248.1	Pbr008646.1		Pbr040478.1	Pbr004949.1	Pbr033808.1
Pbr016199.1	Pbr007249.1	Pbr008605.1		Pbr032000.1	Pbr004970.1	Pbr010142.1
Pbr016201.1	Pbr007274.1	Pbr006874.1		Pbr038549.1	Pbr004985.1	Pbr010183.1
Pbr016203.1	Pbr007276.1	Pbr006876.1		Pbr040003.1	Pbr004991.1	Pbr027116.1
Pbr016204.1	Pbr038942.1	Pbr024547.1		Pbr011635.1	Pbr004993.1	Pbr036968.1
Pbr016205.1	Pbr038884.1	Pbr024546.1		Pbr025702.1	Pbr004994.1	Pbr036960.1
Pbr016206.1	Pbr038882.1	Pbr024545.1		Pbr025703.1	Pbr004999.1	Pbr036959.1
Pbr016207.1	Pbr038881.1	Pbr024543.1		Pbr022101.1	Pbr005000.1	Pbr036947.1
Pbr016208.1	Pbr038880.1	Pbr024542.1		Pbr003726.1	Pbr005001.1	Pbr036946.1
Pbr016210.1	Pbr038858.1	Pbr024513.1		Pbr021284.1	Pbr005002.1	Pbr036898.1
Pbr016211.1	Pbr033544.1	Pbr024507.1		Pbr042416.1	Pbr005005.1	Pbr036876.1
Pbr016212.1	Pbr033545.1	Pbr026801.1		Pbr032687.1	Pbr005010.1	Pbr036859.1
Pbr016216.1	Pbr033548.2	Pbr028605.1		Pbr036606.1	Pbr005017.1	Pbr007082.1
Pbr016217.1	Pbr033549.1	Pbr028606.1		Pbr029544.1	Pbr005018.1	Pbr007099.1
Pbr016219.1	Pbr033550.1	Pbr022303.1		Pbr034716.1	Pbr005022.1	Pbr007119.1
Pbr016220.1	Pbr033551.2	Pbr037577.1		Pbr025272.1	Pbr005024.1	Pbr007126.1
Pbr016221.1	Pbr036104.1	Pbr037580.1		Pbr037023.1	Pbr005032.1	Pbr007162.1
Pbr016224.1	Pbr036110.1	Pbr030506.1		Pbr041680.1	Pbr005034.1	Pbr007173.1
Pbr016228.1	Pbr036111.1	Pbr030504.1		Pbr033722.1	Pbr005035.1	Pbr007190.1
Pbr016229.1	Pbr001880.1	Pbr033398.1		Pbr037232.1	Pbr005036.1	Pbr007192.1
Pbr016230.1	Pbr001896.1	Pbr022284.1		Pbr027288.1	Pbr005042.2	Pbr007204.1
Pbr016231.2	Pbr042652.1	Pbr022258.1		Pbr029533.1	Pbr005043.1	Pbr007213.1
Pbr016232.1	Pbr001935.1	Pbr002344.1		Pbr037680.1	Pbr005044.1	Pbr007214.1
Pbr016234.1	Pbr001936.1	Pbr002346.1		Pbr037681.1	Pbr005045.1	Pbr007216.1
Pbr016236.1	Pbr001945.1	Pbr002348.1		Pbr042421.1	Pbr005048.1	Pbr007239.1
Pbr016237.1	Pbr001946.1	Pbr002349.1		Pbr042422.1	Pbr005063.1	Pbr007241.1
Pbr016238.1	Pbr001950.1	Pbr002466.1		Pbr040528.1	Pbr005064.1	Pbr007243.1
Pbr016241.1	Pbr001951.1	Pbr002469.1		Pbr037746.1	Pbr005066.1	Pbr007252.1
Pbr016242.1	Pbr007768.1	Pbr007761.1		Pbr027031.1	Pbr005067.1	Pbr007253.1
Pbr016243.1	Pbr007769.1	Pbr021710.1		Pbr023596.1	Pbr005068.1	Pbr007256.1
Pbr016244.1	Pbr037130.1	Pbr021709.2		Pbr021370.1	Pbr005071.1	Pbr038935.1
Pbr016245.1	Pbr037147.1	Pbr021708.1		Pbr030519.1	Pbr005074.1	Pbr038921.1
Pbr016247.1	Pbr038730.1	Pbr021706.1		Pbr026386.1	Pbr005079.1	Pbr038913.1
Pbr016248.1	Pbr038731.1	Pbr021703.1		Pbr026389.1	Pbr005083.1	Pbr038907.1
Pbr016249.1	Pbr007453.1	Pbr021700.1		Pbr030520.1	Pbr005084.1	Pbr038906.1
Pbr016250.1	Pbr007454.2	Pbr021699.1		Pbr029532.1	Pbr005085.1	Pbr038902.1
Pbr016251.1	Pbr007515.1	Pbr021697.1		Pbr038021.1	Pbr005086.1	Pbr042901.1
Pbr016252.1	Pbr007516.1	Pbr021696.1		Pbr041677.1	Pbr005087.1	Pbr038876.1
Pbr016256.1	Pbr007643.1	Pbr021693.1		Pbr041305.1	Pbr005088.1	Pbr038873.1
Pbr016257.1	Pbr007644.1	Pbr021692.1		Pbr040299.1	Pbr005094.1	Pbr038863.1
Pbr016258.1	Pbr007780.1	Pbr021684.1		Pbr026933.1	Pbr005095.1	Pbr033543.1
Pbr016266.2	Pbr007781.1	Pbr021683.1		Pbr039264.1	Pbr005097.1	Pbr033546.1
Pbr016267.1	Pbr007845.1	Pbr021682.1		Pbr041576.1	Pbr005098.1	Pbr036107.1
Pbr016268.1	Pbr007846.1	Pbr021681.1		Pbr034570.3	Pbr005099.1	Pbr036122.2
Pbr016270.1	Pbr007847.1	Pbr021680.1		Pbr037009.1	Pbr005102.1	Pbr010083.1
Pbr016271.1	Pbr007848.1	Pbr021677.1		Pbr041101.1	Pbr005103.1	Pbr001860.1
Pbr016275.1	Pbr007908.1	Pbr021676.1		Pbr039266.1	Pbr005106.1	Pbr001861.1
Pbr016276.2	Pbr007909.1	Pbr036041.1		Pbr036654.1	Pbr005107.1	Pbr001862.1
Pbr031853.1	Pbr007971.1	Pbr036045.1		Pbr040414.1	Pbr005108.1	Pbr001869.1
Pbr031854.1	Pbr007972.1	Pbr036047.1		Pbr022778.1	Pbr005109.1	Pbr001894.1
Pbr031857.1	Pbr007982.1	Pbr036048.2		Pbr007060.1	Pbr005110.1	Pbr042651.1
Pbr042842.1	Pbr007983.1	Pbr016621.1		Pbr007061.1	Pbr005111.1	Pbr001907.1
Pbr042843.1	Pbr007984.1	Pbr016620.1		Pbr042545.1	Pbr005112.1	Pbr001909.1
Pbr031858.8	Pbr008057.1	Pbr016619.1		Pbr031466.1	Pbr005113.1	Pbr001916.1
Pbr031859.1	Pbr008058.1	Pbr016615.1		Pbr028881.1	Pbr005114.1	Pbr001918.1
Pbr031862.1	Pbr008059.1	Pbr016614.1		Pbr000972.1	Pbr005116.1	Pbr001925.4
Pbr031863.1	Pbr008061.1	Pbr016574.1		Pbr001503.1	Pbr005118.1	Pbr001926.1
Pbr031865.1	Pbr008062.2	Pbr016573.1		Pbr001516.1	Pbr005129.1	Pbr001927.1
Pbr031870.1	Pbr008135.1	Pbr016556.1		Pbr024573.1	Pbr005130.1	Pbr001931.1
Pbr031871.1	Pbr008136.1	Pbr032507.1		Pbr000980.1	Pbr005131.1	Pbr001934.1
Pbr031872.1	Pbr008137.1	Pbr032508.1		Pbr024631.1	Pbr005132.1	Pbr001937.2
Pbr031873.1	Pbr008138.1	Pbr032518.1		Pbr025396.1	Pbr005134.1	Pbr001949.1
Pbr031875.1	Pbr025401.1	Pbr032540.1		Pbr042492.1	Pbr005135.1	Pbr001953.1
Pbr031876.1	Pbr025402.1	Pbr038337.1		Pbr024360.1	Pbr005138.1	Pbr037111.1
Pbr031877.1	Pbr025403.1	Pbr038339.1		Pbr026932.2	Pbr005140.2	Pbr037119.1
Pbr031878.1	Pbr025416.1	Pbr038340.1		Pbr023384.1	Pbr005141.1	Pbr037126.1
Pbr031880.1	Pbr025417.1	Pbr038369.1		Pbr030602.1	Pbr005142.1	Pbr038725.1
Pbr031881.1	Pbr025422.1	Pbr038370.1		Pbr040511.1	Pbr005143.1	Pbr007435.1
Pbr031884.1	Pbr025423.1	Pbr038373.1		Pbr001988.1	Pbr005144.1	Pbr007436.1
Pbr031885.1	Pbr025435.1	Pbr038374.1		Pbr005334.1	Pbr005145.1	Pbr007438.1
Pbr031886.1	Pbr021090.1	Pbr038375.1		Pbr026303.1	Pbr005146.1	Pbr007522.1
Pbr031887.2	Pbr021091.1	Pbr038379.1		Pbr040392.1	Pbr005148.1	Pbr007523.1
Pbr031888.1	Pbr021096.1	Pbr038384.1		Pbr039630.1	Pbr005155.1	Pbr007524.1
Pbr031889.1	Pbr021097.1	Pbr038385.1		Pbr039916.1	Pbr005156.1	Pbr007526.1
Pbr031891.1	Pbr021098.1	Pbr038389.1		Pbr032650.1	Pbr005160.1	Pbr007527.1
Pbr031893.1	Pbr021099.1	Pbr038390.1		Pbr037576.1	Pbr005163.1	Pbr007530.1
Pbr031894.1	Pbr021100.1	Pbr038393.1		Pbr037581.1	Pbr005166.1	Pbr007531.1
Pbr031896.1	Pbr021125.1	Pbr038394.1		Pbr008445.1	Pbr005177.1	Pbr007532.1
Pbr031897.1	Pbr002662.1	Pbr038395.1		Pbr034944.1	Pbr005181.1	Pbr007534.1
Pbr031898.1	Pbr002688.1	Pbr038399.1		Pbr033565.1	Pbr005201.1	Pbr007535.1
Pbr031901.1	Pbr002700.1	Pbr038400.1		Pbr033568.1	Pbr005202.1	Pbr007536.1
Pbr031902.1	Pbr002701.1	Pbr038401.1		Pbr033570.1	Pbr005203.1	Pbr007646.1
Pbr031904.1	Pbr002747.1	Pbr038402.1		Pbr042321.2	Pbr005205.2	Pbr007662.1
Pbr031911.1	Pbr005801.1	Pbr038403.1		Pbr031567.1	Pbr005206.1	Pbr007665.1
Pbr031912.1	Pbr005802.1	Pbr038405.1		Pbr032829.1	Pbr005207.1	Pbr007765.2
Pbr031913.1	Pbr005807.1	Pbr038406.1		Pbr042509.1	Pbr005208.1	Pbr007776.1
Pbr031914.1	Pbr005808.1	Pbr038407.1		Pbr039442.1	Pbr005213.1	Pbr007778.1
Pbr031915.1	Pbr005824.1	Pbr038430.1		Pbr037669.1	Pbr005217.1	Pbr007835.1
Pbr031916.2	Pbr005861.1	Pbr038459.1		Pbr031615.1	Pbr005226.1	Pbr007850.1
Pbr031919.1	Pbr005867.1	Pbr038460.1		Pbr038068.1	Pbr005234.1	Pbr007890.1
Pbr031923.1	Pbr005868.1	Pbr038461.1		Pbr040293.1	Pbr005235.1	Pbr007891.1
Pbr031924.1	Pbr005869.1	Pbr040235.1		Pbr042683.1	Pbr005242.1	Pbr007892.1
Pbr031925.1	Pbr005875.1	Pbr040236.1		Pbr041388.1	Pbr005249.1	Pbr007894.1
Pbr031926.1	Pbr005878.2	Pbr040237.1		Pbr040833.1	Pbr005250.1	Pbr007895.1
Pbr031931.1	Pbr005882.1	Pbr040238.1		Pbr034979.1	Pbr005253.2	Pbr007899.1
Pbr031932.2	Pbr005883.1	Pbr040240.1		Pbr037251.1	Pbr005257.1	Pbr007906.1
Pbr031933.1	Pbr005901.1	Pbr040242.1		Pbr008523.1	Pbr005258.1	Pbr007907.1
Pbr031934.1	Pbr005902.1	Pbr040246.1		Pbr036129.1	Pbr005260.1	Pbr007912.1
Pbr031935.3	Pbr005910.1	Pbr040247.1		Pbr001958.1	Pbr005265.1	Pbr007913.1
Pbr031936.1	Pbr005969.1	Pbr040251.1		Pbr012492.1	Pbr005273.1	Pbr007963.1
Pbr031938.1	Pbr005971.1	Pbr011410.1		Pbr022913.1	Pbr005277.1	Pbr007965.1
Pbr031940.1	Pbr009290.1	Pbr011387.1		Pbr042031.1	Pbr005280.1	Pbr007991.1
Pbr031941.1	Pbr009255.1	Pbr011337.1		Pbr039036.1	Pbr005281.1	Pbr007994.1
Pbr031942.1	Pbr009242.1	Pbr011305.2		Pbr020150.1	Pbr005282.1	Pbr008064.1
Pbr031946.1	Pbr020156.1	Pbr011286.1		Pbr033563.1	Pbr005284.1	Pbr008069.1
Pbr031947.1	Pbr020155.1	Pbr011280.1		Pbr034742.1	Pbr005285.1	Pbr008126.1
Pbr031948.1	Pbr020136.1	Pbr011279.1		Pbr015336.1	Pbr005288.1	Pbr008127.1
Pbr031949.1	Pbr020113.1	Pbr011278.1		Pbr024634.1	Pbr005292.1	Pbr008133.1
Pbr031953.2	Pbr020110.1	Pbr011275.1		Pbr038076.1	Pbr005293.1	Pbr008144.1
Pbr031954.1	Pbr020107.1	Pbr011274.1		Pbr005627.1	Pbr005297.1	Pbr008205.1
Pbr031955.1	Pbr020106.1	Pbr011253.1		Pbr038196.1	Pbr005298.1	Pbr008211.1
Pbr031956.1	Pbr020091.1	Pbr011250.1		Pbr032159.1	Pbr005299.1	Pbr008212.1
Pbr031958.1	Pbr020051.1	Pbr011240.1		Pbr032942.1	Pbr005300.1	Pbr008213.1
Pbr031960.1	Pbr020029.1	Pbr034500.1		Pbr038003.1	Pbr005301.1	Pbr025419.1
Pbr031962.1	Pbr020028.2	Pbr034499.1		Pbr041408.1	Pbr005302.1	Pbr025431.1
Pbr031963.1	Pbr019963.1	Pbr034498.1			Pbr005303.1	Pbr021081.1
Pbr031964.1	Pbr019948.1	Pbr034488.2			Pbr005304.1	Pbr021106.1
Pbr031965.1	Pbr019906.1	Pbr041865.1			Pbr005305.2	Pbr021111.1
Pbr031966.1	Pbr019862.1	Pbr012493.1			Pbr005307.1	Pbr002696.1
Pbr031967.1	Pbr019859.1	Pbr012554.1			Pbr005308.1	Pbr002699.1
Pbr031968.1	Pbr019858.1	Pbr012557.1			Pbr005309.1	Pbr002705.1
Pbr031969.1	Pbr019845.1	Pbr012559.1			Pbr005310.1	Pbr002707.1
Pbr031970.1	Pbr019844.1	Pbr012560.2			Pbr005316.1	Pbr002728.1
Pbr031979.1	Pbr019843.1	Pbr012561.1			Pbr005318.1	Pbr002729.1
Pbr031980.1	Pbr019842.1	Pbr012576.1			Pbr005331.1	Pbr002750.1
Pbr031981.1	Pbr019841.2	Pbr038082.1			Pbr005332.1	Pbr005747.2
Pbr031982.1	Pbr019836.1	Pbr038083.1			Pbr005333.1	Pbr005750.1
Pbr031984.1	Pbr019835.1	Pbr038089.1			Pbr005336.1	Pbr005754.1
Pbr031989.1	Pbr019813.1	Pbr038102.1			Pbr005343.2	Pbr005755.1
Pbr031991.1	Pbr019796.1	Pbr038104.1			Pbr005345.1	Pbr005757.1
Pbr031992.1	Pbr019728.1	Pbr026972.1			Pbr005346.1	Pbr005760.1
Pbr031993.1	Pbr019722.1	Pbr026989.1			Pbr005350.1	Pbr005764.1
Pbr031994.1	Pbr019721.1	Pbr026994.1			Pbr005353.1	Pbr005769.1
Pbr011048.1	Pbr019707.1	Pbr026995.1			Pbr005354.1	Pbr005772.1
Pbr009015.1	Pbr019705.1	Pbr026996.1			Pbr005357.1	Pbr005775.1
Pbr009016.1	Pbr019703.1	Pbr026997.1			Pbr005368.1	Pbr005777.1
Pbr009018.1	Pbr019689.1	Pbr026999.2			Pbr005373.1	Pbr005783.2
Pbr009019.1	Pbr019688.1	Pbr027002.1			Pbr005375.1	Pbr005785.1
Pbr009020.1	Pbr019685.1	Pbr014414.1			Pbr005383.1	Pbr005791.1
Pbr009022.1	Pbr019664.1	Pbr012665.1			Pbr005399.1	Pbr005796.1
Pbr009023.1	Pbr019658.1	Pbr012708.1			Pbr005402.1	Pbr005800.1
Pbr009025.1	Pbr019647.1	Pbr012709.1			Pbr005403.1	Pbr005804.1
Pbr009026.1	Pbr019628.1	Pbr012722.1			Pbr005405.1	Pbr005817.1
Pbr009027.1	Pbr019627.1	Pbr012724.1			Pbr005406.1	Pbr005822.1
Pbr009028.1	Pbr019626.1	Pbr012725.1			Pbr005407.1	Pbr005826.1
Pbr009031.1	Pbr008717.1	Pbr012745.1			Pbr005409.1	Pbr005830.1
Pbr009034.1	Pbr008729.1	Pbr012746.1			Pbr005410.1	Pbr005833.2
Pbr009036.1	Pbr008730.1	Pbr012837.1			Pbr005411.1	Pbr005835.1
Pbr009042.1	Pbr008778.1	Pbr012839.1			Pbr005412.1	Pbr005839.1
Pbr009043.1	Pbr008779.1	Pbr012849.1			Pbr005413.1	Pbr005843.1
Pbr009047.1	Pbr008782.1	Pbr012857.1			Pbr005414.1	Pbr005845.1
Pbr009048.1	Pbr008785.1	Pbr023348.1			Pbr005415.1	Pbr005847.1
Pbr009050.1	Pbr008800.1	Pbr023346.1			Pbr005418.1	Pbr005907.1
Pbr009051.1	Pbr008809.1	Pbr030316.1			Pbr005419.1	Pbr005917.1
Pbr009052.1	Pbr008810.1	Pbr033532.1			Pbr005421.1	Pbr005928.1
Pbr009054.1	Pbr021164.1	Pbr012767.1			Pbr005426.1	Pbr005944.1
Pbr009056.1	Pbr021190.1	Pbr012776.1			Pbr005435.1	Pbr005949.1
Pbr009058.1	Pbr021191.1	Pbr012794.1			Pbr005436.1	Pbr005968.1
Pbr009060.1	Pbr027802.1	Pbr012809.1			Pbr005437.1	Pbr005976.1
Pbr009062.1	Pbr027803.1	Pbr012810.1			Pbr005438.1	Pbr009279.1
Pbr009063.1	Pbr027804.1	Pbr012813.1			Pbr005443.1	Pbr009272.1
Pbr009064.1	Pbr027811.1	Pbr012815.1			Pbr005444.1	Pbr009260.1
Pbr009065.1	Pbr027812.1	Pbr015641.1			Pbr005447.1	Pbr009259.1
Pbr009066.1	Pbr027813.3	Pbr015644.1			Pbr005449.2	Pbr009248.1
Pbr009068.1	Pbr027814.1	Pbr015664.1			Pbr005452.1	Pbr009227.1
Pbr009070.1	Pbr027877.1	Pbr015669.1			Pbr005453.1	Pbr009226.1
Pbr009071.1	Pbr027878.1	Pbr015670.1			Pbr005455.1	Pbr009222.1
Pbr009073.1	Pbr027889.1	Pbr023000.1			Pbr005456.1	Pbr009219.1
Pbr009075.1	Pbr027890.1	Pbr022998.1			Pbr005457.1	Pbr009209.1
Pbr009083.1	Pbr027891.1	Pbr022978.1			Pbr005458.1	Pbr020148.1
Pbr009084.1	Pbr027907.1	Pbr022977.1			Pbr005468.2	Pbr020111.1
Pbr009085.1	Pbr027916.1	Pbr022976.1			Pbr005514.1	Pbr020086.2
Pbr009089.1	Pbr027917.1	Pbr022961.1			Pbr005523.1	Pbr020077.1
Pbr009090.1	Pbr027920.1	Pbr022917.2			Pbr005531.1	Pbr020064.1
Pbr009091.1	Pbr027957.1	Pbr022915.1			Pbr005532.1	Pbr020047.1
Pbr009092.1	Pbr027958.1	Pbr022890.1			Pbr005534.1	Pbr020025.1
Pbr009093.1	Pbr034203.1	Pbr022889.1			Pbr005536.1	Pbr020018.1
Pbr009094.1	Pbr034219.1	Pbr022888.1			Pbr005537.1	Pbr020009.1
Pbr009095.1	Pbr034227.1	Pbr022887.1			Pbr005541.3	Pbr020007.1
Pbr017631.1	Pbr034253.1	Pbr022885.1			Pbr005546.1	Pbr020004.1
Pbr017625.1	Pbr034254.1	Pbr022883.1			Pbr005549.1	Pbr019993.1
Pbr017624.1	Pbr034264.1	Pbr022880.2			Pbr005565.1	Pbr019973.1
Pbr017623.1	Pbr034300.1	Pbr022876.1			Pbr005566.1	Pbr019931.1
Pbr017622.1	Pbr034303.1	Pbr022874.1			Pbr005568.1	Pbr019899.1
Pbr017621.1	Pbr034304.1	Pbr024670.1			Pbr005569.1	Pbr019839.1
Pbr017620.1	Pbr034307.1	Pbr024674.1			Pbr005577.1	Pbr019831.1
Pbr017618.1	Pbr034308.1	Pbr024675.1			Pbr005578.1	Pbr019830.1
Pbr017616.1	Pbr034324.2	Pbr024677.1			Pbr005592.1	Pbr019818.1
Pbr017614.1	Pbr036374.1	Pbr024678.1			Pbr005594.1	Pbr019798.1
Pbr017613.1	Pbr036375.1	Pbr024683.1			Pbr005596.2	Pbr019787.1
Pbr017612.1	Pbr036377.1	Pbr024711.1			Pbr005597.1	Pbr019753.1
Pbr017610.2	Pbr036378.1	Pbr024715.1			Pbr005598.1	Pbr019719.1
Pbr017608.1	Pbr036379.1	Pbr024722.1			Pbr005599.1	Pbr019678.1
Pbr017607.1	Pbr036380.1	Pbr024724.1			Pbr005600.1	Pbr019672.1
Pbr017606.1	Pbr036383.1	Pbr024726.1			Pbr005601.1	Pbr019670.1
Pbr017605.1	Pbr036384.1	Pbr024728.1			Pbr005603.1	Pbr019666.1
Pbr017604.1	Pbr010661.1	Pbr024729.1			Pbr005608.1	Pbr019654.1
Pbr017600.1	Pbr010658.1	Pbr024735.1			Pbr005611.1	Pbr019644.2
Pbr017598.1	Pbr010655.1	Pbr024736.1			Pbr005612.1	Pbr019637.1
Pbr017597.1	Pbr010638.1	Pbr024756.1			Pbr005614.1	Pbr019624.1
Pbr017596.1	Pbr010637.1	Pbr024757.1			Pbr005615.1	Pbr019598.1
Pbr017594.1	Pbr010626.1	Pbr004906.1			Pbr005621.1	Pbr008741.1
Pbr017592.1	Pbr010625.1	Pbr004907.1			Pbr005624.1	Pbr008770.1
Pbr017591.2	Pbr010624.1	Pbr004918.1			Pbr005629.1	Pbr008771.1
Pbr017589.1	Pbr010597.1	Pbr004920.1			Pbr005638.1	Pbr008777.1
Pbr017587.1	Pbr010596.1	Pbr004960.1			Pbr005642.2	Pbr008786.1
Pbr017586.1	Pbr010587.1	Pbr004962.1			Pbr005644.1	Pbr008795.1
Pbr017583.1	Pbr027702.2	Pbr004963.1			Pbr005648.1	Pbr008805.1
Pbr017582.1	Pbr027706.1	Pbr004965.1			Pbr005656.1	Pbr008811.1
Pbr017581.1	Pbr015620.1	Pbr004966.1			Pbr005659.1	Pbr021174.1
Pbr017579.1	Pbr015613.1	Pbr004967.1			Pbr005661.1	Pbr021176.1
Pbr017578.1	Pbr015612.1	Pbr004969.1			Pbr005670.1	Pbr021179.1
Pbr017577.1	Pbr015611.1	Pbr016686.1			Pbr005671.1	Pbr021180.1
Pbr017576.1	Pbr015573.2	Pbr016687.1			Pbr005672.1	Pbr021192.1
Pbr017575.1	Pbr015572.1	Pbr016689.1			Pbr005679.1	Pbr021195.1
Pbr017573.1	Pbr015542.1	Pbr016720.1			Pbr005680.1	Pbr021197.1
Pbr017570.1	Pbr015519.2	Pbr016722.1			Pbr005684.1	Pbr027798.1
Pbr017568.1	Pbr015518.1	Pbr016725.1			Pbr005685.1	Pbr027823.1
Pbr010206.1	Pbr015517.1	Pbr033366.1			Pbr005687.1	Pbr027841.1
Pbr010207.1	Pbr015494.1	Pbr033368.1			Pbr005695.1	Pbr027849.1
Pbr010208.1	Pbr015493.1	Pbr033385.2			Pbr005713.1	Pbr027861.1
Pbr010211.1	Pbr015467.2	Pbr033386.8			Pbr005723.1	Pbr027865.1
Pbr010212.1	Pbr004431.2	Pbr027272.1			Pbr005724.1	Pbr027885.1
Pbr010213.1	Pbr031695.1	Pbr027273.1			Pbr005727.1	Pbr027894.1
Pbr010214.1	Pbr031696.1	Pbr027276.1			Pbr005731.1	Pbr027895.1
Pbr010215.1	Pbr037340.1	Pbr027277.1			Pbr005735.2	Pbr027901.1
Pbr010216.1	Pbr037336.1	Pbr027278.1			Pbr005736.1	Pbr027909.1
Pbr010218.1	Pbr037335.1	Pbr027280.1			Pbr005737.1	Pbr027913.1
Pbr010220.1	Pbr037318.1	Pbr027281.1			Pbr005738.1	Pbr027938.1
Pbr010224.1	Pbr014333.1	Pbr001045.1			Pbr005739.1	Pbr027939.1
Pbr010225.1	Pbr014308.1	Pbr025188.2			Pbr005740.1	Pbr027943.1
Pbr010226.1	Pbr014307.1	Pbr025187.1			Pbr005741.1	Pbr027950.1
Pbr010227.1	Pbr014298.1	Pbr025121.1			Pbr005742.1	Pbr027952.1
Pbr010229.1	Pbr014297.1	Pbr025096.1			Pbr005744.1	Pbr027960.1
Pbr010230.1	Pbr007870.2	Pbr025093.1			Pbr005756.1	Pbr027961.1
Pbr010231.1	Pbr004676.1	Pbr025092.1			Pbr005758.2	Pbr023495.1
Pbr010233.1	Pbr004693.1	Pbr025085.1			Pbr005762.1	Pbr023506.1
Pbr010237.1	Pbr004694.1	Pbr025084.1			Pbr005765.1	Pbr023510.1
Pbr010240.2	Pbr019382.1	Pbr025083.1			Pbr005767.1	Pbr023518.1
Pbr010241.2	Pbr019385.1	Pbr025082.1			Pbr005771.1	Pbr023521.1
Pbr010242.1	Pbr019394.1	Pbr025064.1			Pbr005773.1	Pbr034207.1
Pbr010244.1	Pbr023526.1	Pbr025062.1			Pbr005774.1	Pbr034208.1
Pbr010249.1	Pbr023527.1	Pbr025057.1			Pbr005776.1	Pbr034214.1
Pbr010250.5	Pbr040197.1	Pbr025055.1			Pbr005780.1	Pbr034223.1
Pbr010252.1	Pbr015318.1	Pbr025048.1			Pbr005782.2	Pbr034224.1
Pbr010253.1	Pbr017432.1	Pbr025045.1			Pbr005787.2	Pbr034225.1
Pbr010260.2	Pbr017433.1	Pbr022846.2			Pbr005788.1	Pbr034255.1
Pbr010261.1	Pbr017463.1	Pbr032037.1			Pbr005793.1	Pbr034257.1
Pbr010262.1	Pbr017464.1	Pbr032038.2			Pbr005799.1	Pbr034259.2
Pbr010264.1	Pbr011886.1	Pbr040496.1			Pbr005805.1	Pbr034268.1
Pbr031355.1	Pbr011899.1	Pbr040502.1			Pbr005809.1	Pbr034278.1
Pbr026182.1	Pbr011900.1	Pbr023285.1			Pbr005810.1	Pbr034284.1
Pbr026184.1	Pbr026908.1	Pbr023286.2			Pbr005815.1	Pbr034289.1
Pbr026195.1	Pbr026909.1	Pbr023289.1			Pbr005818.1	Pbr034318.1
Pbr025500.1	Pbr033712.1	Pbr023303.1			Pbr005821.1	Pbr034319.1
Pbr025499.1	Pbr033713.1	Pbr023340.1			Pbr005829.1	Pbr034332.1
Pbr025497.1	Pbr033715.1	Pbr027773.1			Pbr005832.1	Pbr034335.1
Pbr025494.1	Pbr042865.1	Pbr027770.1			Pbr005834.3	Pbr034349.1
Pbr025493.1	Pbr030813.1	Pbr011769.1			Pbr005836.1	Pbr036386.1
Pbr025492.1	Pbr033222.1	Pbr011733.1			Pbr005840.1	Pbr036387.1
Pbr042804.1	Pbr033223.1	Pbr011731.1			Pbr005841.1	Pbr010652.1
Pbr025484.1	Pbr033224.1	Pbr011722.1			Pbr005846.1	Pbr010629.1
Pbr025483.1	Pbr002146.1	Pbr011717.1			Pbr005849.1	Pbr010609.1
Pbr025482.1	Pbr002147.1	Pbr011687.1			Pbr005850.1	Pbr010605.1
Pbr025481.1	Pbr042166.1	Pbr008598.1			Pbr005876.1	Pbr010571.1
Pbr025477.1	Pbr042167.1	Pbr041536.1			Pbr005886.1	Pbr010570.1
Pbr025476.1	Pbr024345.1	Pbr041523.1			Pbr005915.1	Pbr032076.1
Pbr025475.1	Pbr024346.1	Pbr041520.1			Pbr005916.1	Pbr032080.1
Pbr042802.1	Pbr037726.1	Pbr041487.1			Pbr005918.1	Pbr041990.1
Pbr025465.1	Pbr037727.1	Pbr041465.1			Pbr005925.1	Pbr042002.1
Pbr025463.1	Pbr037728.1	Pbr041450.1			Pbr005973.1	Pbr017016.1
Pbr025462.1	Pbr037731.1	Pbr041445.1			Pbr005974.1	Pbr016998.1
Pbr025461.1	Pbr037732.1	Pbr014050.1			Pbr005977.1	Pbr016992.1
Pbr025460.1	Pbr040616.1	Pbr014056.1			Pbr006011.1	Pbr016980.1
Pbr025459.1	Pbr040617.1	Pbr014058.1			Pbr006013.1	Pbr016949.1
Pbr025458.1	Pbr040625.1	Pbr014062.1			Pbr006014.1	Pbr015628.1
Pbr009933.1	Pbr040644.1	Pbr014063.15			Pbr006015.1	Pbr015616.1
Pbr009909.1	Pbr040645.1	Pbr014078.1			Pbr006017.1	Pbr015598.1
Pbr009908.1	Pbr040666.1	Pbr027579.1			Pbr006033.1	Pbr015592.1
Pbr009906.1	Pbr040667.1	Pbr027571.2			Pbr006040.1	Pbr015590.1
Pbr009905.1	Pbr040668.1	Pbr027570.1			Pbr006044.1	Pbr015579.2
Pbr009904.1	Pbr007477.1	Pbr007406.1			Pbr006048.1	Pbr015578.1
Pbr009897.1	Pbr007478.1	Pbr033828.1			Pbr006057.1	Pbr015570.1
Pbr009892.1	Pbr007486.1	Pbr003066.1			Pbr006060.2	Pbr015568.1
Pbr009891.1	Pbr007487.1	Pbr003067.1			Pbr006061.1	Pbr015563.1
Pbr009890.1	Pbr007494.1	Pbr003069.1			Pbr006062.1	Pbr015559.1
Pbr009889.1	Pbr007495.1	Pbr003070.1			Pbr006063.1	Pbr015555.1
Pbr009886.1	Pbr007499.1	Pbr003106.1			Pbr006064.1	Pbr015538.1
Pbr009884.1	Pbr007500.1	Pbr003111.1			Pbr006065.1	Pbr015527.1
Pbr009883.1	Pbr007501.1	Pbr003119.1			Pbr006068.1	Pbr015507.1
Pbr009882.1	Pbr031279.1	Pbr003120.1			Pbr006075.1	Pbr015501.1
Pbr009879.1	Pbr031220.1	Pbr003121.1			Pbr006078.1	Pbr015496.1
Pbr009878.1	Pbr031219.1	Pbr003122.1			Pbr006079.1	Pbr015489.1
Pbr009877.1	Pbr031218.1	Pbr003123.1			Pbr006083.1	Pbr015454.1
Pbr009876.1	Pbr000868.1	Pbr003124.1			Pbr006085.1	Pbr015452.1
Pbr009875.1	Pbr000849.1	Pbr003152.1			Pbr006091.1	Pbr031677.1
Pbr009873.1	Pbr000847.2	Pbr013767.1			Pbr006092.1	Pbr031683.1
Pbr009872.1	Pbr000824.1	Pbr013768.1			Pbr006093.1	Pbr031691.1
Pbr009871.1	Pbr000823.1	Pbr013778.1			Pbr006102.1	Pbr037441.1
Pbr009870.1	Pbr000822.1	Pbr013780.1			Pbr006113.1	Pbr037437.1
Pbr009869.1	Pbr000821.1	Pbr013782.1			Pbr006118.1	Pbr037432.1
Pbr009867.2	Pbr033328.1	Pbr013783.1			Pbr006139.1	Pbr037390.1
Pbr009866.1	Pbr033351.3	Pbr013784.1			Pbr006161.1	Pbr037362.1
Pbr009865.1	Pbr020791.1	Pbr013786.1			Pbr006162.1	Pbr037352.1
Pbr009863.1	Pbr020792.1	Pbr013787.1			Pbr006163.1	Pbr037347.1
Pbr009862.1	Pbr020793.1	Pbr013796.3			Pbr006205.1	Pbr037337.1
Pbr009858.1	Pbr020807.1	Pbr013797.1			Pbr006210.1	Pbr037333.1
Pbr009857.1	Pbr020808.1	Pbr013798.1			Pbr006214.1	Pbr037320.1
Pbr011085.1	Pbr020813.1	Pbr013800.1			Pbr006218.1	Pbr037317.1
Pbr011083.1	Pbr020814.1	Pbr013801.1			Pbr006229.1	Pbr029427.1
Pbr011082.1	Pbr020840.1	Pbr013802.1			Pbr006235.1	Pbr003200.1
Pbr011080.1	Pbr020873.2	Pbr013824.1			Pbr006236.1	Pbr022117.1
Pbr011077.1	Pbr020884.1	Pbr013827.1			Pbr006237.1	Pbr022125.1
Pbr011075.1	Pbr020888.1	Pbr013997.1			Pbr006239.1	Pbr022134.1
Pbr011074.1	Pbr020889.1	Pbr014001.1			Pbr006240.1	Pbr022141.1
Pbr011071.1	Pbr020890.1	Pbr014004.1			Pbr006242.1	Pbr022149.2
Pbr011070.1	Pbr020891.1	Pbr015855.1			Pbr006243.1	Pbr017221.1
Pbr011068.1	Pbr020893.1	Pbr015862.1			Pbr006244.1	Pbr017222.1
Pbr011067.1	Pbr020894.2	Pbr015867.1			Pbr006246.1	Pbr017227.1
Pbr011062.1	Pbr020913.1	Pbr015875.1			Pbr006249.1	Pbr017254.1
Pbr011058.1	Pbr020914.1	Pbr015877.1			Pbr006251.1	Pbr007859.1
Pbr011053.1	Pbr029462.1	Pbr042731.1			Pbr006255.1	Pbr007880.1
Pbr011052.1	Pbr029463.1	Pbr042732.1			Pbr006256.1	Pbr004659.1
Pbr011051.1	Pbr029488.1	Pbr017029.1			Pbr006262.1	Pbr004666.1
Pbr011044.1	Pbr008447.1	Pbr017030.1			Pbr006263.1	Pbr004680.1
Pbr021402.1	Pbr008448.1	Pbr017033.1			Pbr006264.1	Pbr004683.1
Pbr021401.1	Pbr008449.1	Pbr017034.1			Pbr006271.1	Pbr004700.1
Pbr021400.1	Pbr008587.1	Pbr017035.1			Pbr006272.1	Pbr019359.1
Pbr021399.1	Pbr008588.1	Pbr017036.1			Pbr006278.1	Pbr019364.1
Pbr021398.1	Pbr008699.1	Pbr017037.1			Pbr006281.2	Pbr019377.1
Pbr021390.2	Pbr008700.1	Pbr017038.1			Pbr006284.1	Pbr023529.2
Pbr021373.1	Pbr008701.1	Pbr017039.1			Pbr006285.1	Pbr023530.1
Pbr021367.1	Pbr008703.1	Pbr017071.1			Pbr006289.1	Pbr023542.1
Pbr021366.1	Pbr008704.1	Pbr017074.1			Pbr006301.1	Pbr030425.1
Pbr021365.1	Pbr008712.2	Pbr017076.1			Pbr006312.1	Pbr030421.1
Pbr021364.1	Pbr008713.1	Pbr018501.1			Pbr006313.1	Pbr035439.1
Pbr021363.1	Pbr008825.1	Pbr018509.1			Pbr006320.1	Pbr015313.1
Pbr021362.1	Pbr008826.1	Pbr039939.1			Pbr006321.1	Pbr015316.1
Pbr021359.1	Pbr009331.1	Pbr039943.1			Pbr006323.1	Pbr042729.1
Pbr021357.2	Pbr042688.1	Pbr030213.1			Pbr006326.1	Pbr024317.1
Pbr021356.1	Pbr009349.1	Pbr030215.1			Pbr006327.1	Pbr024315.1
Pbr021355.1	Pbr009350.1	Pbr030220.1			Pbr006328.1	Pbr024313.1
Pbr021352.1	Pbr036152.1	Pbr030221.1			Pbr006329.1	Pbr024312.1
Pbr021351.1	Pbr036153.1	Pbr022717.1			Pbr006343.1	Pbr024309.1
Pbr021348.1	Pbr036159.1	Pbr022719.1			Pbr006362.1	Pbr024297.1
Pbr021347.1	Pbr036160.1	Pbr022815.1			Pbr006363.1	Pbr024293.1
Pbr021345.1	Pbr036161.1	Pbr022818.1			Pbr006369.1	Pbr024265.1
Pbr021343.1	Pbr036162.2	Pbr025838.1			Pbr006374.1	Pbr017336.1
Pbr021340.1	Pbr036163.1	Pbr025839.1			Pbr006376.1	Pbr017337.2
Pbr021339.1	Pbr036182.3	Pbr025842.1			Pbr006377.1	Pbr017339.1
Pbr021338.1	Pbr036183.1	Pbr012911.1			Pbr006378.2	Pbr017340.1
Pbr021336.1	Pbr036198.1	Pbr012914.1			Pbr006380.1	Pbr017342.1
Pbr021334.1	Pbr036199.1	Pbr012915.1			Pbr006384.1	Pbr017354.1
Pbr021333.1	Pbr036201.1	Pbr012916.1			Pbr006386.1	Pbr017367.1
Pbr039533.1	Pbr036205.2	Pbr026753.1			Pbr006387.1	Pbr017368.1
Pbr039532.1	Pbr036206.1	Pbr026754.1			Pbr006388.1	Pbr017372.1
Pbr039530.1	Pbr036208.1	Pbr026755.1			Pbr006393.1	Pbr017377.1
Pbr039529.1	Pbr036209.1	Pbr024828.1			Pbr006402.1	Pbr017381.1
Pbr039527.1	Pbr036228.1	Pbr024829.1			Pbr006404.1	Pbr017384.1
Pbr039526.1	Pbr036229.1	Pbr033675.2			Pbr006408.1	Pbr017393.1
Pbr039525.1	Pbr036245.1	Pbr033671.1			Pbr006413.1	Pbr017400.1
Pbr039524.1	Pbr036246.1	Pbr033670.1			Pbr006425.1	Pbr017411.1
Pbr039523.1	Pbr036256.1	Pbr033669.1			Pbr006466.3	Pbr017427.1
Pbr039519.1	Pbr036257.1	Pbr033666.1			Pbr006516.1	Pbr017429.1
Pbr039518.2	Pbr036260.1	Pbr035464.1			Pbr006519.1	Pbr017447.1
Pbr039517.1	Pbr036261.1	Pbr039762.1			Pbr006521.1	Pbr017455.1
Pbr039516.1	Pbr036272.1	Pbr039730.1			Pbr006522.1	Pbr039689.1
Pbr039515.1	Pbr036273.1	Pbr041399.1			Pbr006526.1	Pbr039691.1
Pbr039514.1	Pbr029088.1	Pbr020491.1			Pbr006529.1	Pbr019566.2
Pbr039512.1	Pbr029089.1	Pbr020494.1			Pbr006530.1	Pbr011874.1
Pbr039510.3	Pbr029090.1	Pbr020495.1			Pbr006531.1	Pbr011875.1
Pbr039509.1	Pbr029091.1	Pbr020504.1			Pbr006533.1	Pbr011877.1
Pbr039507.1	Pbr029112.1	Pbr020518.1			Pbr006538.1	Pbr011889.1
Pbr039506.1	Pbr029113.1	Pbr020520.1			Pbr006548.1	Pbr011897.1
Pbr033612.1	Pbr011864.1	Pbr024226.1			Pbr006555.1	Pbr011902.1
Pbr033610.1	Pbr011822.1	Pbr024224.1			Pbr006560.1	Pbr011905.1
Pbr003810.3	Pbr011821.1	Pbr042789.1			Pbr006627.2	Pbr026894.1
Pbr038695.1	Pbr008080.1	Pbr017185.1			Pbr006628.1	Pbr026902.1
Pbr038694.1	Pbr008081.1	Pbr017186.1			Pbr006629.1	Pbr026910.1
Pbr038692.1	Pbr008082.1	Pbr017218.1			Pbr006631.1	Pbr026911.1
Pbr038688.1	Pbr008108.1	Pbr034776.1			Pbr006632.2	Pbr026915.1
Pbr038687.1	Pbr008109.1	Pbr036317.1			Pbr006633.1	Pbr026919.1
Pbr038686.1	Pbr012073.1	Pbr036320.4			Pbr006634.1	Pbr026920.1
Pbr038684.1	Pbr012074.1	Pbr017060.1			Pbr006636.1	Pbr024117.1
Pbr038683.3	Pbr012077.1	Pbr017067.1			Pbr006642.1	Pbr024120.1
Pbr038682.2	Pbr012082.1	Pbr026923.1			Pbr006644.1	Pbr024133.1
Pbr038681.1	Pbr012095.1	Pbr026925.2			Pbr006648.1	Pbr024137.1
Pbr038679.1	Pbr012096.1	Pbr021756.1			Pbr006651.1	Pbr021014.1
Pbr038678.1	Pbr012098.1	Pbr037316.1			Pbr006652.1	Pbr021015.1
Pbr038677.1	Pbr012099.1	Pbr004796.3			Pbr006655.1	Pbr021023.1
Pbr038676.1	Pbr012109.1	Pbr004797.1			Pbr006656.1	Pbr025033.1
Pbr038675.1	Pbr012110.1	Pbr004798.1			Pbr006657.1	Pbr025036.1
Pbr014026.1	Pbr012130.1	Pbr040413.1			Pbr006658.3	Pbr006385.1
Pbr014027.1	Pbr012131.1	Pbr040460.1			Pbr006660.1	Pbr033754.1
Pbr020720.1	Pbr012137.1	Pbr040464.1			Pbr006667.1	Pbr033757.1
Pbr020719.1	Pbr012138.1	Pbr026428.1			Pbr006678.1	Pbr033758.1
Pbr020718.1	Pbr012160.1	Pbr026429.1			Pbr006679.3	Pbr030827.1
Pbr042765.1	Pbr012172.1	Pbr026436.1			Pbr006691.1	Pbr033212.3
Pbr020716.3	Pbr012173.1	Pbr026437.1			Pbr006733.1	Pbr033216.1
Pbr020715.1	Pbr012174.1	Pbr026439.1			Pbr006740.1	Pbr033220.1
Pbr020714.1	Pbr012176.1	Pbr026443.1			Pbr006741.1	Pbr033221.1
Pbr020713.1	Pbr012177.1	Pbr018996.1			Pbr006744.1	Pbr002144.3
Pbr020712.1	Pbr012192.1	Pbr019000.1			Pbr006745.1	Pbr002150.1
Pbr020711.2	Pbr012193.2	Pbr019001.1			Pbr006747.1	Pbr002152.1
Pbr020710.1	Pbr012197.2	Pbr019003.1			Pbr006748.1	Pbr002158.1
Pbr020709.1	Pbr012198.1	Pbr003485.1			Pbr006751.1	Pbr002164.1
Pbr020708.1	Pbr012199.1	Pbr003484.1			Pbr006752.1	Pbr008155.1
Pbr020707.1	Pbr012200.1	Pbr003483.1			Pbr006753.1	Pbr008159.1
Pbr020704.1	Pbr012210.1	Pbr003475.1			Pbr006757.1	Pbr008164.1
Pbr020703.1	Pbr012211.1	Pbr023114.1			Pbr006758.1	Pbr008179.1
Pbr031642.1	Pbr012212.1	Pbr023113.1			Pbr006761.1	Pbr042162.1
Pbr032124.1	Pbr012213.1	Pbr023112.3			Pbr006769.1	Pbr042164.1
Pbr032125.2	Pbr040344.1	Pbr023097.1			Pbr006771.1	Pbr010110.1
Pbr032126.1	Pbr040352.1	Pbr000592.1			Pbr006774.1	Pbr010116.1
Pbr032127.1	Pbr037833.1	Pbr000596.1			Pbr006776.1	Pbr010117.2
Pbr032128.3	Pbr037832.1	Pbr000599.1			Pbr006778.1	Pbr010120.1
Pbr032129.1	Pbr037786.1	Pbr000633.1			Pbr006786.1	Pbr011129.1
Pbr032130.1	Pbr037778.1	Pbr000636.1			Pbr006787.1	Pbr011130.1
Pbr032131.1	Pbr037777.1	Pbr000637.1			Pbr006789.1	Pbr011137.1
Pbr032132.1	Pbr037761.1	Pbr000665.1			Pbr006791.1	Pbr011141.1
Pbr032133.1	Pbr037758.1	Pbr000680.1			Pbr006793.1	Pbr011155.1
Pbr032134.1	Pbr037753.1	Pbr000681.1			Pbr006797.1	Pbr037733.1
Pbr032137.1	Pbr015189.1	Pbr000689.1			Pbr006800.1	Pbr004863.1
Pbr032139.1	Pbr015190.1	Pbr000691.1			Pbr006804.1	Pbr004868.1
Pbr032140.1	Pbr015211.1	Pbr000735.1			Pbr006806.1	Pbr001637.1
Pbr032150.1	Pbr015212.1	Pbr000738.2			Pbr006807.1	Pbr042922.1
Pbr012461.1	Pbr011167.1	Pbr003021.2			Pbr006809.1	Pbr037014.1
Pbr012436.1	Pbr011171.1	Pbr003023.1			Pbr006813.1	Pbr040592.1
Pbr036339.1	Pbr018846.1	Pbr003029.2			Pbr006817.1	Pbr040605.1
Pbr036340.1	Pbr013651.1	Pbr013331.1			Pbr006818.2	Pbr040611.1
Pbr036341.1	Pbr013666.1	Pbr013282.1			Pbr006819.2	Pbr040619.1
Pbr036342.2	Pbr001097.1	Pbr013281.1			Pbr006825.1	Pbr040640.1
Pbr036343.2	Pbr001098.1	Pbr013280.1			Pbr006826.1	Pbr040647.1
Pbr036344.1	Pbr001099.1	Pbr013279.1			Pbr006834.1	Pbr040657.1
Pbr036345.1	Pbr001100.1	Pbr013272.1			Pbr006841.1	Pbr040658.1
Pbr036347.1	Pbr001102.1	Pbr013163.1			Pbr006843.1	Pbr040670.2
Pbr036348.1	Pbr001103.1	Pbr013066.1			Pbr006844.1	Pbr040678.1
Pbr025861.1	Pbr005990.1	Pbr013009.1			Pbr006850.1	Pbr040681.2
Pbr025862.1	Pbr005997.1	Pbr013008.1			Pbr006851.1	Pbr040683.1
Pbr025863.1	Pbr006007.1	Pbr013007.1			Pbr006856.1	Pbr007474.1
Pbr025864.2	Pbr006021.1	Pbr013002.1			Pbr006865.2	Pbr007475.1
Pbr025865.1	Pbr006039.1	Pbr013001.1			Pbr006868.3	Pbr007480.1
Pbr025867.1	Pbr033089.1	Pbr013000.1			Pbr006869.2	Pbr007488.1
Pbr025868.1	Pbr033088.1	Pbr012997.1			Pbr006870.1	Pbr007492.1
Pbr025872.1	Pbr027293.1	Pbr012994.1			Pbr006871.1	Pbr038023.1
Pbr025873.1	Pbr027294.1	Pbr033957.1			Pbr006877.1	Pbr038024.1
Pbr025874.1	Pbr037636.1	Pbr033966.1			Pbr006878.1	Pbr038027.1
Pbr025876.1	Pbr037637.1	Pbr042869.1			Pbr006885.1	Pbr031278.1
Pbr025877.1	Pbr037643.1	Pbr034007.1			Pbr006888.1	Pbr031274.1
Pbr025878.1	Pbr037644.1	Pbr032859.1			Pbr006889.1	Pbr031273.1
Pbr025879.1	Pbr037654.1	Pbr032861.1			Pbr006890.1	Pbr031267.1
Pbr022354.1	Pbr011936.1	Pbr032864.2			Pbr006891.1	Pbr031266.1
Pbr022355.2	Pbr031069.1	Pbr003917.1			Pbr006892.1	Pbr031230.1
Pbr022359.1	Pbr040837.1	Pbr003916.1			Pbr006893.1	Pbr031229.1
Pbr022360.1	Pbr040838.1	Pbr003911.1			Pbr006894.1	Pbr031197.1
Pbr022363.2	Pbr031413.1	Pbr003909.1			Pbr006895.1	Pbr031189.1
Pbr022364.1	Pbr031412.1	Pbr003908.1			Pbr006896.1	Pbr000886.1
Pbr022365.1	Pbr041632.1	Pbr003886.1			Pbr006897.1	Pbr000870.1
Pbr022366.1	Pbr041633.1	Pbr003833.1			Pbr006898.1	Pbr000861.1
Pbr022367.1	Pbr009632.1	Pbr042191.1			Pbr006900.1	Pbr000845.2
Pbr027167.1	Pbr009633.1	Pbr042320.1			Pbr006901.1	Pbr000838.1
Pbr027168.1	Pbr009634.1	Pbr042358.1			Pbr006903.1	Pbr000829.1
Pbr027169.1	Pbr009741.1	Pbr021501.1			Pbr006910.1	Pbr000810.1
Pbr027170.2	Pbr009742.1	Pbr021502.1			Pbr006924.1	Pbr000806.1
Pbr027171.1	Pbr009743.1	Pbr021506.1			Pbr006927.1	Pbr000803.1
Pbr027172.1	Pbr009761.1	Pbr021542.1			Pbr006931.1	Pbr000792.1
Pbr027173.1	Pbr009765.1	Pbr021546.1			Pbr006939.1	Pbr002118.1
Pbr027177.1	Pbr009768.1	Pbr021549.1			Pbr006949.1	Pbr003183.1
Pbr027181.1	Pbr009782.1	Pbr021918.1			Pbr006956.1	Pbr003195.1
Pbr027183.1	Pbr009785.1	Pbr021919.1			Pbr006966.1	Pbr020782.1
Pbr027184.1	Pbr009786.1	Pbr021925.1			Pbr006967.1	Pbr020799.1
Pbr009936.1	Pbr009790.1	Pbr022163.1			Pbr006971.1	Pbr020804.1
Pbr009923.1	Pbr030566.1	Pbr022172.1			Pbr006975.2	Pbr020843.1
Pbr009922.1	Pbr030567.1	Pbr022751.1			Pbr006978.1	Pbr020857.1
Pbr009917.1	Pbr030568.1	Pbr042774.1			Pbr006983.1	Pbr020859.1
Pbr001480.1	Pbr002315.3	Pbr022765.1			Pbr006987.1	Pbr020868.1
Pbr001481.2	Pbr002316.1	Pbr022768.1			Pbr006996.1	Pbr029460.1
Pbr001482.1	Pbr034750.1	Pbr022770.1			Pbr006997.1	Pbr029468.1
Pbr001483.1	Pbr034754.1	Pbr023007.1			Pbr007014.1	Pbr029480.1
Pbr001484.1	Pbr034755.1	Pbr023009.1			Pbr007020.1	Pbr008566.1
Pbr001485.1	Pbr034758.1	Pbr023015.1			Pbr007028.1	Pbr008572.1
Pbr001486.1	Pbr039649.1	Pbr023024.1			Pbr007037.1	Pbr008573.1
Pbr001487.1	Pbr039650.1	Pbr023040.1			Pbr007047.1	Pbr008575.1
Pbr001489.1	Pbr022512.1	Pbr023062.1			Pbr007048.1	Pbr008577.1
Pbr001494.1	Pbr022431.1	Pbr023607.1			Pbr007049.1	Pbr008578.1
Pbr014945.1	Pbr022430.1	Pbr042784.1			Pbr007067.1	Pbr008579.1
Pbr014944.1	Pbr022429.1	Pbr023750.1			Pbr007069.2	Pbr008580.1
Pbr014943.1	Pbr022424.1	Pbr024880.1			Pbr007070.1	Pbr008581.1
Pbr014941.1	Pbr022403.1	Pbr028595.1			Pbr007071.1	Pbr008582.1
Pbr014940.1	Pbr022402.1	Pbr028572.1			Pbr007072.2	Pbr008695.1
Pbr014939.1	Pbr026823.1	Pbr028571.1			Pbr007073.1	Pbr008696.1
Pbr014938.1	Pbr026824.1	Pbr028566.1			Pbr007074.1	Pbr008697.1
Pbr014937.1	Pbr026829.1	Pbr006561.1			Pbr007076.1	Pbr008824.1
Pbr014935.1	Pbr026830.1	Pbr020427.1			Pbr007132.1	Pbr008827.1
Pbr022370.3	Pbr037096.1	Pbr020424.1			Pbr007134.1	Pbr008829.1
Pbr022371.1	Pbr037097.1	Pbr020423.1			Pbr007175.1	Pbr008889.1
Pbr022373.1	Pbr037106.1	Pbr020420.1			Pbr007191.1	Pbr008906.1
Pbr022376.1	Pbr040986.1	Pbr020415.1			Pbr007212.1	Pbr008907.1
Pbr022378.1	Pbr040987.1	Pbr020377.1			Pbr007218.1	Pbr008909.1
Pbr022379.1	Pbr012659.1	Pbr020376.1			Pbr007219.1	Pbr008911.1
Pbr042214.1	Pbr012658.1	Pbr020375.1			Pbr007222.2	Pbr009097.1
Pbr042219.1	Pbr012641.1	Pbr028968.2			Pbr007278.1	Pbr009098.1
Pbr015794.1	Pbr012632.1	Pbr028967.1			Pbr007353.1	Pbr009099.1
Pbr015796.2	Pbr012617.2	Pbr028966.1			Pbr007363.1	Pbr009100.1
Pbr015797.1	Pbr012593.2	Pbr006675.1			Pbr007395.1	Pbr009101.1
Pbr015800.1	Pbr012592.1	Pbr006677.1			Pbr007397.1	Pbr009102.1
Pbr015802.1	Pbr012590.2	Pbr006708.1			Pbr007399.2	Pbr009106.1
Pbr015803.1	Pbr012589.1	Pbr006709.1			Pbr007400.1	Pbr009107.1
Pbr021619.1	Pbr033478.1	Pbr006710.1			Pbr007401.1	Pbr009108.1
Pbr021609.1	Pbr033477.1	Pbr006711.1			Pbr007424.1	Pbr009109.1
Pbr021605.1	Pbr008683.1	Pbr006713.1			Pbr007425.1	Pbr009185.1
Pbr021604.1	Pbr008671.1	Pbr006719.1			Pbr007426.1	Pbr009188.1
Pbr021603.1	Pbr008670.1	Pbr006721.1			Pbr007427.2	Pbr009199.1
Pbr021602.1	Pbr008615.1	Pbr006731.1			Pbr007431.1	Pbr009200.1
Pbr021601.1	Pbr008604.1	Pbr006735.1			Pbr007432.1	Pbr009206.1
Pbr001520.1	Pbr008603.1	Pbr028037.1			Pbr007433.1	Pbr009315.1
Pbr001521.1	Pbr024537.2	Pbr028038.1			Pbr007437.1	Pbr009317.1
Pbr001522.1	Pbr024536.1	Pbr028039.1			Pbr007440.1	Pbr009318.1
Pbr001524.1	Pbr026771.1	Pbr028042.1			Pbr007441.1	Pbr009322.1
Pbr001525.1	Pbr026779.1	Pbr028043.1			Pbr007442.1	Pbr009324.1
Pbr001526.1	Pbr026780.1	Pbr028044.1			Pbr007443.1	Pbr009328.1
Pbr031838.1	Pbr026781.2	Pbr019402.1			Pbr007444.1	Pbr009333.1
Pbr024186.1	Pbr026792.1	Pbr019403.1			Pbr007445.2	Pbr009336.1
Pbr024184.1	Pbr026808.1	Pbr019404.1			Pbr007446.1	Pbr009338.1
Pbr024183.1	Pbr029869.1	Pbr019405.1			Pbr007447.1	Pbr009339.1
Pbr024182.1	Pbr029868.1	Pbr019437.1			Pbr007449.1	Pbr009343.1
Pbr024181.1	Pbr036291.1	Pbr019440.2			Pbr007452.1	Pbr009344.1
Pbr024180.1	Pbr028609.1	Pbr019441.1			Pbr007459.1	Pbr009345.1
Pbr014927.1	Pbr028610.1	Pbr019442.1			Pbr007462.1	Pbr009347.1
Pbr024175.1	Pbr022308.1	Pbr019443.1			Pbr007464.1	Pbr009348.2
Pbr024173.1	Pbr022309.1	Pbr019444.1			Pbr007465.1	Pbr036148.1
Pbr024172.1	Pbr012978.1	Pbr019459.1			Pbr007468.1	Pbr036168.1
Pbr024171.1	Pbr012979.1	Pbr021664.1			Pbr007476.1	Pbr036169.1
Pbr024170.1	Pbr030496.1	Pbr022605.1			Pbr007479.1	Pbr036174.1
Pbr024169.1	Pbr030495.1	Pbr022606.1			Pbr007481.1	Pbr036181.1
Pbr024168.1	Pbr030494.1	Pbr022610.1			Pbr007483.1	Pbr036187.1
Pbr024167.1	Pbr033426.1	Pbr022632.1			Pbr007484.1	Pbr036192.1
Pbr024165.1	Pbr022270.1	Pbr039244.1			Pbr007489.3	Pbr036214.1
Pbr024164.1	Pbr022269.1	Pbr039245.1			Pbr007490.1	Pbr036216.1
Pbr024161.1	Pbr002351.1	Pbr039251.1			Pbr007491.1	Pbr036219.1
Pbr024160.1	Pbr002352.1	Pbr039252.1			Pbr007493.1	Pbr036223.1
Pbr024158.1	Pbr002353.1	Pbr021146.1			Pbr007496.1	Pbr036227.1
Pbr024157.1	Pbr002371.1	Pbr019196.1			Pbr007498.1	Pbr036232.1
Pbr024156.2	Pbr002395.1	Pbr019197.1			Pbr007502.1	Pbr036242.1
Pbr024150.1	Pbr002396.1	Pbr019198.1			Pbr007503.2	Pbr036244.1
Pbr024149.1	Pbr007759.1	Pbr019199.1			Pbr007504.1	Pbr036252.1
Pbr024148.1	Pbr007760.1	Pbr019200.1			Pbr007505.1	Pbr036254.1
Pbr024145.1	Pbr021715.2	Pbr019201.1			Pbr007506.1	Pbr036258.1
Pbr024144.1	Pbr021705.2	Pbr019211.1			Pbr007507.1	Pbr036266.1
Pbr024143.1	Pbr021704.1	Pbr019212.1			Pbr007509.1	Pbr036268.2
Pbr024142.1	Pbr021702.1	Pbr019213.1			Pbr007517.1	Pbr036277.1
Pbr024141.1	Pbr021701.1	Pbr015890.1			Pbr007519.1	Pbr036279.1
Pbr024139.1	Pbr021686.1	Pbr015892.1			Pbr007520.1	Pbr036280.1
Pbr011119.1	Pbr021685.1	Pbr021763.1			Pbr007521.1	Pbr029095.1
Pbr011118.1	Pbr036056.1	Pbr021766.1			Pbr007525.1	Pbr029114.2
Pbr011116.1	Pbr016618.1	Pbr031104.1			Pbr007528.1	Pbr011843.1
Pbr011113.1	Pbr016617.1	Pbr031102.1			Pbr007529.1	Pbr011826.1
Pbr011112.1	Pbr016613.1	Pbr016533.1			Pbr007537.1	Pbr008116.1
Pbr011110.2	Pbr016612.1	Pbr016517.1			Pbr007541.1	Pbr008120.1
Pbr011105.1	Pbr016557.1	Pbr016515.1			Pbr007542.1	Pbr008122.1
Pbr011103.1	Pbr032519.1	Pbr016513.1			Pbr007544.1	Pbr008124.1
Pbr011097.1	Pbr032520.1	Pbr016512.1			Pbr007546.1	Pbr007977.1
Pbr011096.1	Pbr032535.1	Pbr016509.1			Pbr007547.1	Pbr012088.1
Pbr011092.1	Pbr038326.1	Pbr030920.1			Pbr007548.1	Pbr012102.1
Pbr011091.1	Pbr038377.1	Pbr030911.1			Pbr007549.1	Pbr012105.1
Pbr011090.1	Pbr038378.1	Pbr030910.2			Pbr007552.1	Pbr012111.1
Pbr021326.1	Pbr038380.1	Pbr030908.1			Pbr007561.1	Pbr012119.1
Pbr037471.1	Pbr038381.1	Pbr030907.1			Pbr007565.1	Pbr012120.3
Pbr037473.1	Pbr038386.1	Pbr019533.1			Pbr007568.1	Pbr012121.1
Pbr037474.1	Pbr038387.1	Pbr025373.1			Pbr007594.1	Pbr012126.1
Pbr037475.1	Pbr038396.1	Pbr025374.1			Pbr007597.1	Pbr012140.1
Pbr037476.1	Pbr038397.1	Pbr025375.1			Pbr007622.1	Pbr012141.1
Pbr037477.1	Pbr038411.1	Pbr025376.1			Pbr007641.1	Pbr012142.1
Pbr037478.1	Pbr038412.1	Pbr025377.1			Pbr007649.1	Pbr012143.1
Pbr037479.1	Pbr038424.1	Pbr025378.1			Pbr007650.1	Pbr012150.1
Pbr037480.1	Pbr038425.1	Pbr025392.1			Pbr007653.1	Pbr012179.1
Pbr037481.1	Pbr038426.1	Pbr025501.1			Pbr007654.1	Pbr012186.1
Pbr037482.1	Pbr038427.4	Pbr025502.1			Pbr007656.1	Pbr012188.1
Pbr037484.2	Pbr038431.1	Pbr025503.1			Pbr007659.1	Pbr012195.1
Pbr037485.1	Pbr038432.1	Pbr025504.1			Pbr007660.2	Pbr012196.1
Pbr037486.1	Pbr017986.1	Pbr025507.1			Pbr007661.1	Pbr012201.1
Pbr037487.1	Pbr040244.1	Pbr025508.1			Pbr007663.1	Pbr012215.1
Pbr037488.1	Pbr040245.1	Pbr025509.2			Pbr007664.1	Pbr012225.1
Pbr037490.1	Pbr040249.1	Pbr025513.1			Pbr007666.2	Pbr012231.1
Pbr037491.1	Pbr040250.1	Pbr025971.1			Pbr007667.1	Pbr012232.1
Pbr037492.1	Pbr011393.1	Pbr025974.1			Pbr007668.1	Pbr012242.1
Pbr037493.1	Pbr011349.1	Pbr025977.1			Pbr007669.1	Pbr012243.1
Pbr031576.1	Pbr011324.1	Pbr025980.1			Pbr007670.1	Pbr012248.1
Pbr031577.1	Pbr011283.1	Pbr026391.1			Pbr007671.1	Pbr012253.1
Pbr031578.1	Pbr011282.1	Pbr026881.1			Pbr007672.1	Pbr012256.1
Pbr031584.1	Pbr011281.1	Pbr026883.1			Pbr007681.2	Pbr012257.1
Pbr031585.1	Pbr011277.1	Pbr026884.1			Pbr007714.2	Pbr012260.1
Pbr031586.1	Pbr011276.1	Pbr026885.1			Pbr007715.1	Pbr012267.1
Pbr031590.1	Pbr011248.1	Pbr026886.1			Pbr007722.1	Pbr042701.1
Pbr031591.1	Pbr011247.1	Pbr027296.1			Pbr007726.1	Pbr012281.1
Pbr031592.1	Pbr011242.1	Pbr027297.1			Pbr007754.1	Pbr040341.1
Pbr031594.1	Pbr011238.1	Pbr027300.1			Pbr007756.1	Pbr037856.1
Pbr031597.1	Pbr034489.1	Pbr027301.1			Pbr007763.1	Pbr037855.1
Pbr031598.1	Pbr034482.1	Pbr027304.1			Pbr007764.1	Pbr037831.1
Pbr031599.1	Pbr034481.1	Pbr028110.1			Pbr007766.1	Pbr037818.1
Pbr031600.2	Pbr034479.1	Pbr028112.1			Pbr007772.1	Pbr037790.1
Pbr031602.1	Pbr012480.1	Pbr028122.1			Pbr007774.1	Pbr015138.1
Pbr031603.3	Pbr012485.1	Pbr028123.1			Pbr007775.1	Pbr015143.1
Pbr031604.1	Pbr012508.1	Pbr028127.1			Pbr007777.1	Pbr015158.1
Pbr031605.2	Pbr012515.1	Pbr028129.1			Pbr007782.1	Pbr015163.1
Pbr019461.1	Pbr038084.1	Pbr028182.1			Pbr007790.1	Pbr015167.1
Pbr019464.1	Pbr038085.1	Pbr028418.1			Pbr007792.1	Pbr015168.1
Pbr019470.1	Pbr038086.1	Pbr028422.1			Pbr007795.1	Pbr015185.1
Pbr019471.1	Pbr038094.1	Pbr028424.1			Pbr007798.1	Pbr015197.1
Pbr019472.1	Pbr038095.1	Pbr028425.1			Pbr007800.1	Pbr015223.1
Pbr019473.1	Pbr038096.1	Pbr028431.1			Pbr007808.1	Pbr006981.1
Pbr019476.1	Pbr026991.1	Pbr028433.1			Pbr007813.2	Pbr006984.1
Pbr019478.1	Pbr026992.1	Pbr028434.1			Pbr007816.1	Pbr011165.1
Pbr019479.1	Pbr027018.1	Pbr028437.1			Pbr007822.1	Pbr011200.1
Pbr019484.1	Pbr014415.1	Pbr028439.1			Pbr007824.1	Pbr011206.1
Pbr019487.1	Pbr014416.1	Pbr028441.1			Pbr007827.1	Pbr011208.1
Pbr019488.1	Pbr014433.1	Pbr028443.1			Pbr007832.1	Pbr011209.1
Pbr019489.1	Pbr014434.1	Pbr029137.1			Pbr007844.1	Pbr011210.1
Pbr019491.1	Pbr014435.1	Pbr029158.1			Pbr007851.1	Pbr011226.1
Pbr019493.1	Pbr014456.1	Pbr029163.1			Pbr007852.1	Pbr014658.1
Pbr019494.1	Pbr014461.1	Pbr029302.1			Pbr007853.1	Pbr014668.1
Pbr031791.1	Pbr014470.1	Pbr029309.1			Pbr007858.1	Pbr014672.1
Pbr031801.1	Pbr012686.1	Pbr029334.1			Pbr007868.1	Pbr014673.1
Pbr031804.1	Pbr012704.1	Pbr029335.1			Pbr007877.1	Pbr014683.1
Pbr031806.1	Pbr012870.1	Pbr029341.1			Pbr007884.1	Pbr018843.1
Pbr031809.1	Pbr012871.1	Pbr029348.1			Pbr007886.1	Pbr018848.1
Pbr038490.1	Pbr042248.1	Pbr029349.1			Pbr007893.1	Pbr018858.1
Pbr038494.1	Pbr042249.1	Pbr029350.1			Pbr007897.1	Pbr018871.1
Pbr038495.1	Pbr023375.1	Pbr029352.1			Pbr007898.1	Pbr011783.1
Pbr038504.1	Pbr023374.1	Pbr029356.1			Pbr007900.1	Pbr011784.1
Pbr038509.1	Pbr023373.1	Pbr006993.1			Pbr007902.1	Pbr011787.1
Pbr021616.1	Pbr023372.1	Pbr006992.1			Pbr007903.1	Pbr011789.1
Pbr021615.1	Pbr023368.1	Pbr030877.1			Pbr007904.1	Pbr011799.1
Pbr021614.1	Pbr023367.3	Pbr030875.1			Pbr007905.1	Pbr001808.1
Pbr021613.1	Pbr023366.2	Pbr030870.1			Pbr007910.1	Pbr001809.1
Pbr021612.1	Pbr023365.1	Pbr025691.1			Pbr007911.1	Pbr013645.1
Pbr021610.1	Pbr030317.1	Pbr010510.1			Pbr007914.1	Pbr013661.1
Pbr021598.1	Pbr030318.1	Pbr042694.1			Pbr007915.1	Pbr013664.1
Pbr021597.1	Pbr017158.1	Pbr010522.1			Pbr007916.1	Pbr013667.1
Pbr021596.1	Pbr017160.1	Pbr010523.1			Pbr007918.1	Pbr005986.1
Pbr021595.1	Pbr035166.1	Pbr010524.1			Pbr007919.1	Pbr006009.1
Pbr021594.1	Pbr035167.1	Pbr010526.1			Pbr007922.1	Pbr006023.1
Pbr021593.1	Pbr035168.1	Pbr010537.1			Pbr007924.1	Pbr006026.1
Pbr021591.1	Pbr035169.1	Pbr010539.1			Pbr007925.1	Pbr006029.1
Pbr039370.1	Pbr019235.1	Pbr001733.1			Pbr007926.1	Pbr006041.1
Pbr039367.1	Pbr020606.1	Pbr001737.1			Pbr007927.1	Pbr033180.1
Pbr039366.2	Pbr012765.1	Pbr040507.1			Pbr007931.1	Pbr033167.1
Pbr039365.1	Pbr012766.1	Pbr040508.1			Pbr007942.1	Pbr033162.1
Pbr039359.1	Pbr012770.1	Pbr040509.1			Pbr007945.3	Pbr033121.1
Pbr039351.1	Pbr012778.1	Pbr040513.1			Pbr007950.1	Pbr033115.1
Pbr039350.1	Pbr012779.1	Pbr040514.1			Pbr007952.1	Pbr033112.1
Pbr039349.1	Pbr012780.1	Pbr040517.1			Pbr007953.1	Pbr033109.1
Pbr039348.1	Pbr012802.1	Pbr042781.1			Pbr007955.1	Pbr033099.1
Pbr039346.1	Pbr012803.1	Pbr023248.1			Pbr007960.1	Pbr032835.2
Pbr039345.1	Pbr012811.1	Pbr034604.1			Pbr007962.1	Pbr032842.1
Pbr039344.1	Pbr015634.1	Pbr034605.1			Pbr007964.1	Pbr032843.1
Pbr039341.1	Pbr015635.1	Pbr022518.1			Pbr007966.1	Pbr023579.1
Pbr032135.1	Pbr015637.2	Pbr022527.2			Pbr007967.1	Pbr023583.3
Pbr033627.1	Pbr015638.1	Pbr022544.1			Pbr007968.1	Pbr027289.1
Pbr033626.1	Pbr015642.1	Pbr022546.1			Pbr007969.1	Pbr038136.1
Pbr033625.1	Pbr015643.1	Pbr022547.1			Pbr007974.1	Pbr037604.1
Pbr033623.1	Pbr015657.1	Pbr022550.1			Pbr007975.1	Pbr037608.1
Pbr033622.1	Pbr015658.1	Pbr041976.1			Pbr007976.1	Pbr037610.1
Pbr033621.2	Pbr015662.1	Pbr035253.1			Pbr007978.1	Pbr037619.1
Pbr033620.1	Pbr015663.1	Pbr020984.1			Pbr007980.1	Pbr037624.1
Pbr033618.1	Pbr015671.1	Pbr020988.1			Pbr007981.1	Pbr037626.1
Pbr033616.1	Pbr042730.1	Pbr020989.1			Pbr007985.1	Pbr037630.1
Pbr033613.1	Pbr015672.1	Pbr020991.1			Pbr007986.1	Pbr037650.1
Pbr033608.1	Pbr015673.1	Pbr003776.1			Pbr007987.1	Pbr037651.1
Pbr033607.1	Pbr015678.1	Pbr003777.1			Pbr007988.1	Pbr037652.1
Pbr033603.1	Pbr015679.1	Pbr003779.1			Pbr007989.1	Pbr037660.1
Pbr031364.1	Pbr022996.1	Pbr002173.1			Pbr007990.1	Pbr011947.1
Pbr031365.1	Pbr022995.1	Pbr002174.1			Pbr007992.1	Pbr011946.1
Pbr031366.2	Pbr022984.1	Pbr002175.1			Pbr007997.1	Pbr042697.1
Pbr031367.1	Pbr022964.1	Pbr002176.1			Pbr008001.1	Pbr011923.1
Pbr031368.1	Pbr022962.1	Pbr002185.1			Pbr008010.1	Pbr011916.1
Pbr031369.1	Pbr022958.1	Pbr002187.2			Pbr008011.1	Pbr030547.1
Pbr031371.1	Pbr022954.1	Pbr041180.1			Pbr008012.1	Pbr030546.1
Pbr031372.1	Pbr022953.1	Pbr041182.1			Pbr008015.1	Pbr030544.1
Pbr031373.1	Pbr022946.1	Pbr030577.1			Pbr008016.1	Pbr030543.1
Pbr031376.1	Pbr022924.1	Pbr030581.1			Pbr008020.1	Pbr031071.1
Pbr031377.1	Pbr022922.1	Pbr025763.2			Pbr008021.1	Pbr041219.1
Pbr031378.1	Pbr022921.1	Pbr025758.1			Pbr008022.1	Pbr041220.1
Pbr014911.1	Pbr022911.1	Pbr025757.1			Pbr008024.1	Pbr040831.1
Pbr014909.1	Pbr022910.1	Pbr035624.1			Pbr008025.1	Pbr040839.1
Pbr040277.1	Pbr022904.1	Pbr025567.1			Pbr008026.1	Pbr031408.1
Pbr040278.1	Pbr022903.1	Pbr025566.1			Pbr008027.1	Pbr031397.1
Pbr040280.1	Pbr022902.1	Pbr025565.1			Pbr008030.1	Pbr041624.1
Pbr040281.1	Pbr022873.1	Pbr025564.1			Pbr008033.1	Pbr041627.1
Pbr040283.1	Pbr022872.1	Pbr025563.1			Pbr008039.1	Pbr029405.1
Pbr040284.1	Pbr024680.1	Pbr025562.1			Pbr008040.1	Pbr035658.1
Pbr040285.1	Pbr024681.2	Pbr025561.1			Pbr008042.1	Pbr035662.1
Pbr040287.1	Pbr024684.1	Pbr025560.1			Pbr008043.1	Pbr037163.1
Pbr040288.1	Pbr024685.1	Pbr025552.2			Pbr008044.2	Pbr001170.1
Pbr040289.1	Pbr024695.1	Pbr025550.1			Pbr008046.1	Pbr001185.1
Pbr040290.1	Pbr024696.1	Pbr025547.1			Pbr008050.1	Pbr001201.3
Pbr040291.1	Pbr024717.1	Pbr033894.1			Pbr008052.1	Pbr001216.1
Pbr034996.1	Pbr024718.1	Pbr033896.1			Pbr008054.1	Pbr027143.1
Pbr034998.1	Pbr024732.1	Pbr002842.1			Pbr008056.1	Pbr027145.1
Pbr034999.1	Pbr024733.1	Pbr002844.2			Pbr008065.1	Pbr009627.1
Pbr035001.1	Pbr024740.1	Pbr027342.1			Pbr008066.1	Pbr009646.1
Pbr035002.1	Pbr024748.1	Pbr027340.2			Pbr008068.1	Pbr009649.1
Pbr035003.1	Pbr024749.1	Pbr027319.1			Pbr008070.1	Pbr009732.1
Pbr035004.1	Pbr024754.1	Pbr027318.1			Pbr008071.1	Pbr009733.1
Pbr035006.1	Pbr024755.1	Pbr027317.1			Pbr008072.1	Pbr009739.1
Pbr035007.1	Pbr024759.1	Pbr027316.1			Pbr008075.1	Pbr009806.1
Pbr035009.1	Pbr024760.1	Pbr027311.1			Pbr008076.1	Pbr009811.1
Pbr035011.1	Pbr024761.1	Pbr033285.1			Pbr008078.1	Pbr009813.1
Pbr031652.1	Pbr024762.1	Pbr016389.1			Pbr008098.1	Pbr009816.1
Pbr031648.1	Pbr024771.1	Pbr016387.1			Pbr008119.2	Pbr009848.1
Pbr031647.1	Pbr024772.1	Pbr016383.1			Pbr008121.1	Pbr009850.1
Pbr031645.1	Pbr024791.1	Pbr016379.1			Pbr008123.1	Pbr009940.1
Pbr031643.1	Pbr004981.1	Pbr016371.1			Pbr008129.1	Pbr009947.1
Pbr031640.1	Pbr004982.1	Pbr016370.1			Pbr008131.1	Pbr009949.1
Pbr031639.1	Pbr016713.1	Pbr016368.1			Pbr008132.1	Pbr010076.1
Pbr031638.1	Pbr033376.1	Pbr016367.1			Pbr008134.1	Pbr010081.1
Pbr031637.1	Pbr033377.1	Pbr016366.1			Pbr008139.1	Pbr010086.1
Pbr031635.1	Pbr029880.1	Pbr016352.1			Pbr008140.1	Pbr010122.1
Pbr004469.1	Pbr029879.1	Pbr016341.1			Pbr008142.1	Pbr010202.1
Pbr004470.1	Pbr001051.1	Pbr035517.2			Pbr008150.1	Pbr010276.1
Pbr004474.1	Pbr001068.1	Pbr035519.1			Pbr008151.1	Pbr010281.1
Pbr004475.3	Pbr035197.1	Pbr035531.1			Pbr008152.1	Pbr030569.1
Pbr004477.1	Pbr035198.1	Pbr035534.1			Pbr008153.1	Pbr005628.1
Pbr026167.2	Pbr035199.1	Pbr035564.1			Pbr008154.1	Pbr005662.1
Pbr026170.1	Pbr025111.1	Pbr035567.1			Pbr008161.1	Pbr042671.1
Pbr026173.1	Pbr025110.1	Pbr035570.1			Pbr008162.1	Pbr005676.1
Pbr026175.1	Pbr025109.1	Pbr035581.1			Pbr008170.1	Pbr005677.1
Pbr026177.1	Pbr025088.1	Pbr035583.1			Pbr008177.1	Pbr034747.1
Pbr026180.1	Pbr025087.1	Pbr035584.1			Pbr008184.1	Pbr029751.1
Pbr008705.1	Pbr025086.1	Pbr035586.1			Pbr008192.1	Pbr022500.1
Pbr008706.1	Pbr025080.1	Pbr035587.1			Pbr008193.1	Pbr022497.1
Pbr008707.1	Pbr025079.1	Pbr035601.1			Pbr008199.1	Pbr022490.1
Pbr010267.1	Pbr025074.1	Pbr035602.1			Pbr008203.1	Pbr022487.1
Pbr010268.1	Pbr025073.1	Pbr035603.1			Pbr008204.1	Pbr022445.1
Pbr010269.1	Pbr025068.1	Pbr035607.1			Pbr008206.1	Pbr022433.1
Pbr010270.1	Pbr025067.1	Pbr032885.1			Pbr008207.1	Pbr022428.1
Pbr010271.1	Pbr025059.1	Pbr032890.1			Pbr008208.1	Pbr022426.1
Pbr010273.1	Pbr025043.1	Pbr032893.1			Pbr008209.1	Pbr022423.1
Pbr010274.1	Pbr022854.1	Pbr032905.1			Pbr008210.1	Pbr022421.1
Pbr010275.2	Pbr022855.1	Pbr032906.1			Pbr008214.1	Pbr022417.2
Pbr009824.1	Pbr022856.1	Pbr032926.1			Pbr008216.1	Pbr022410.1
Pbr009826.1	Pbr022866.1	Pbr032927.1			Pbr008217.1	Pbr026826.1
Pbr009829.1	Pbr032035.1	Pbr032929.1			Pbr008225.1	Pbr026849.1
Pbr009830.2	Pbr032036.1	Pbr032931.1			Pbr008233.1	Pbr037095.1
Pbr009833.1	Pbr040475.1	Pbr032993.1			Pbr008241.1	Pbr012656.1
Pbr009835.1	Pbr040476.1	Pbr032994.1			Pbr008267.1	Pbr012650.1
Pbr009836.1	Pbr040480.2	Pbr032996.1			Pbr008269.1	Pbr012646.1
Pbr009837.1	Pbr040481.1	Pbr033009.1			Pbr008284.1	Pbr012643.1
Pbr042223.1	Pbr040482.1	Pbr033024.1			Pbr008309.1	Pbr012640.1
Pbr042225.1	Pbr040484.1	Pbr033027.1			Pbr008315.1	Pbr012614.1
Pbr042226.1	Pbr040485.1	Pbr033028.1			Pbr008320.1	Pbr012613.1
Pbr042229.1	Pbr040493.1	Pbr033034.1			Pbr008323.1	Pbr012611.1
Pbr042230.1	Pbr040494.1	Pbr033082.1			Pbr008337.2	Pbr012609.1
Pbr042232.1	Pbr040500.1	Pbr033084.1			Pbr008339.1	Pbr002801.1
Pbr020745.1	Pbr040501.1	Pbr025351.1			Pbr008354.1	Pbr002803.1
Pbr020744.1	Pbr023287.1	Pbr025344.1			Pbr008357.1	Pbr034041.1
Pbr020743.1	Pbr023288.1	Pbr025342.1			Pbr008361.1	Pbr033488.1
Pbr020741.1	Pbr023301.1	Pbr025322.1			Pbr008367.2	Pbr033480.1
Pbr020740.1	Pbr023317.1	Pbr025321.1			Pbr008384.1	Pbr008690.1
Pbr020739.1	Pbr023318.1	Pbr042798.1			Pbr008388.1	Pbr008680.1
Pbr026296.1	Pbr023329.1	Pbr025319.1			Pbr008389.1	Pbr008679.1
Pbr026297.1	Pbr023330.1	Pbr025316.1			Pbr008393.1	Pbr008625.1
Pbr026299.1	Pbr023334.1	Pbr025282.1			Pbr008394.1	Pbr008624.1
Pbr026300.1	Pbr023335.1	Pbr025280.1			Pbr008397.1	Pbr008614.1
Pbr026301.1	Pbr027764.1	Pbr025279.1			Pbr008398.1	Pbr006875.1
Pbr026302.1	Pbr027754.1	Pbr025267.1			Pbr008399.1	Pbr006886.1
Pbr015818.1	Pbr027753.1	Pbr025253.1			Pbr008400.1	Pbr024533.1
Pbr015821.1	Pbr035982.1	Pbr025252.1			Pbr008403.1	Pbr024531.1
Pbr015823.1	Pbr035984.1	Pbr025233.1			Pbr008407.1	Pbr024529.1
Pbr015827.1	Pbr035990.1	Pbr026658.1			Pbr008425.1	Pbr024525.1
Pbr018220.1	Pbr035997.1	Pbr026657.1			Pbr008427.1	Pbr024515.1
Pbr018221.1	Pbr037951.1	Pbr026656.1			Pbr008428.1	Pbr024510.1
Pbr018222.1	Pbr037950.1	Pbr026655.1			Pbr008432.1	Pbr024509.1
Pbr018223.1	Pbr037934.1	Pbr026654.2			Pbr008434.1	Pbr026766.1
Pbr018224.1	Pbr037930.1	Pbr041073.1			Pbr008442.1	Pbr042817.1
Pbr018226.1	Pbr011773.1	Pbr041069.1			Pbr008443.2	Pbr026774.1
Pbr031835.1	Pbr011772.1	Pbr041066.1			Pbr008450.1	Pbr026799.1
Pbr031839.1	Pbr011766.1	Pbr041047.1			Pbr008455.1	Pbr026800.1
Pbr031845.1	Pbr011765.1	Pbr041046.1			Pbr008461.1	Pbr029866.1
Pbr031847.2	Pbr011764.1	Pbr041045.1			Pbr008466.1	Pbr029863.1
Pbr031855.1	Pbr011746.2	Pbr041041.1			Pbr008472.1	Pbr029855.1
Pbr031856.1	Pbr011745.1	Pbr002475.1			Pbr008475.1	Pbr036287.1
Pbr031861.1	Pbr011744.1	Pbr002488.1			Pbr008490.1	Pbr036297.1
Pbr039357.1	Pbr011723.1	Pbr002490.1			Pbr008502.1	Pbr036300.1
Pbr039353.1	Pbr011720.1	Pbr002527.1			Pbr008506.1	Pbr004762.1
Pbr039352.1	Pbr011719.1	Pbr002559.1			Pbr008507.1	Pbr040317.1
Pbr039343.1	Pbr011716.1	Pbr002562.1			Pbr008508.1	Pbr040330.1
Pbr039340.1	Pbr011715.1	Pbr032745.1			Pbr008509.1	Pbr028682.1
Pbr039339.1	Pbr011700.1	Pbr032748.1			Pbr008510.1	Pbr028667.1
Pbr039338.1	Pbr011694.1	Pbr032749.1			Pbr008520.1	Pbr028665.1
Pbr018770.1	Pbr038112.1	Pbr032750.1			Pbr008525.1	Pbr028607.1
Pbr018773.1	Pbr008599.1	Pbr032751.1			Pbr008527.1	Pbr028611.1
Pbr018774.1	Pbr008600.1	Pbr032752.1			Pbr008532.1	Pbr013887.2
Pbr018776.1	Pbr008601.1	Pbr032753.1			Pbr008533.1	Pbr013896.1
Pbr018777.1	Pbr041533.1	Pbr032754.3			Pbr008535.1	Pbr022291.1
Pbr001488.1	Pbr041532.1	Pbr042852.1			Pbr008555.1	Pbr028260.1
Pbr001491.1	Pbr041488.1	Pbr042853.1			Pbr008557.1	Pbr028263.1
Pbr001493.1	Pbr041447.2	Pbr042854.1			Pbr008558.1	Pbr012977.1
Pbr001495.1	Pbr014052.1	Pbr032755.1			Pbr008560.1	Pbr012980.1
Pbr042845.1	Pbr014053.1	Pbr032756.1			Pbr008562.1	Pbr012981.1
Pbr031939.1	Pbr042713.1	Pbr042018.1			Pbr008564.1	Pbr012982.1
Pbr042906.1	Pbr042714.1	Pbr042057.1			Pbr008565.1	Pbr012987.1
Pbr012464.1	Pbr027590.1	Pbr042064.1			Pbr008567.1	Pbr025586.1
Pbr012462.1	Pbr027589.1	Pbr042072.1			Pbr008568.1	Pbr025590.1
Pbr012459.2	Pbr027588.1	Pbr042095.1			Pbr008570.1	Pbr030487.1
Pbr012454.1	Pbr027560.1	Pbr042132.1			Pbr008571.1	Pbr033442.1
Pbr012453.1	Pbr007409.1	Pbr042135.1			Pbr008574.1	Pbr033429.1
Pbr000908.1	Pbr007407.1	Pbr042924.1			Pbr008576.1	Pbr033397.1
Pbr000909.1	Pbr007404.1	Pbr042142.1			Pbr008585.1	Pbr033388.1
Pbr000910.2	Pbr007403.1	Pbr042144.1			Pbr008589.1	Pbr022271.1
Pbr000911.1	Pbr007389.1	Pbr042147.1			Pbr008590.1	Pbr022266.1
Pbr000912.1	Pbr007388.1	Pbr000548.1			Pbr008593.1	Pbr022265.1
Pbr000913.1	Pbr007369.1	Pbr000546.1			Pbr008594.1	Pbr022264.1
Pbr000914.1	Pbr007348.1	Pbr000511.1			Pbr008595.1	Pbr004844.1
Pbr000915.1	Pbr007347.1	Pbr000509.1			Pbr008596.2	Pbr004845.1
Pbr000916.1	Pbr007332.1	Pbr000466.1			Pbr008597.1	Pbr002341.1
Pbr000917.3	Pbr007325.1	Pbr000465.1			Pbr008610.1	Pbr002365.1
Pbr000918.1	Pbr001830.1	Pbr000464.1			Pbr008611.1	Pbr002383.2
Pbr000921.1	Pbr003063.1	Pbr000457.1			Pbr008619.1	Pbr002393.1
Pbr000922.1	Pbr003084.1	Pbr000454.1			Pbr008644.1	Pbr002410.1
Pbr000923.1	Pbr003085.1	Pbr000453.1			Pbr008647.1	Pbr002425.1
Pbr000924.1	Pbr003086.1	Pbr000446.1			Pbr008649.1	Pbr002431.1
Pbr000925.1	Pbr003087.1	Pbr000439.1			Pbr008650.1	Pbr002441.1
Pbr000926.1	Pbr003088.1	Pbr000387.1			Pbr008657.1	Pbr002443.1
Pbr000927.1	Pbr003089.1	Pbr000386.1			Pbr008659.1	Pbr002457.1
Pbr000942.1	Pbr003101.1	Pbr000344.1			Pbr008661.1	Pbr021698.1
Pbr000943.1	Pbr003110.1	Pbr000342.1			Pbr008663.1	Pbr021689.1
Pbr000944.1	Pbr003116.1	Pbr042643.1			Pbr008664.2	Pbr021687.1
Pbr000945.1	Pbr003148.1	Pbr000244.1			Pbr008666.1	Pbr021678.1
Pbr000946.1	Pbr003150.1	Pbr000243.1			Pbr008667.2	Pbr036042.1
Pbr001126.1	Pbr003151.1	Pbr000242.1			Pbr008669.1	Pbr016611.1
Pbr001129.1	Pbr003154.1	Pbr000241.1			Pbr008673.1	Pbr016602.1
Pbr001130.1	Pbr013771.3	Pbr000240.1			Pbr008675.2	Pbr006640.1
Pbr001131.1	Pbr013772.1	Pbr000239.1			Pbr008676.1	Pbr032513.1
Pbr001132.1	Pbr013775.1	Pbr000238.1			Pbr008678.1	Pbr038327.1
Pbr001134.1	Pbr013776.1	Pbr000237.1			Pbr008689.1	Pbr038371.1
Pbr001135.2	Pbr013808.1	Pbr000236.1			Pbr008691.1	Pbr038376.1
Pbr001116.1	Pbr013809.1	Pbr000235.1			Pbr008693.1	Pbr038413.1
Pbr001118.1	Pbr013810.1	Pbr000155.1			Pbr008694.1	Pbr038417.1
Pbr001119.1	Pbr013811.1	Pbr000116.1			Pbr008710.1	Pbr038439.1
Pbr001120.1	Pbr013819.1	Pbr000071.1			Pbr008711.1	Pbr038450.1
Pbr001121.1	Pbr013820.2	Pbr000068.1			Pbr008714.1	Pbr038454.1
Pbr001122.1	Pbr015853.1	Pbr030523.1			Pbr008719.2	Pbr017932.1
Pbr001136.1	Pbr015854.1	Pbr031150.1			Pbr008743.1	Pbr017938.1
Pbr001137.1	Pbr015871.1	Pbr031755.1			Pbr008752.1	Pbr017941.1
Pbr001139.1	Pbr015873.1	Pbr031756.1			Pbr008761.1	Pbr017958.1
Pbr001140.1	Pbr015949.1	Pbr031765.1			Pbr008763.1	Pbr017965.1
Pbr001141.1	Pbr015950.1	Pbr031767.2			Pbr008767.1	Pbr017994.1
Pbr001142.3	Pbr015969.1	Pbr042839.1			Pbr008768.1	Pbr018003.1
Pbr001144.1	Pbr016736.1	Pbr031768.1			Pbr008787.1	Pbr018004.2
Pbr001146.1	Pbr016737.1	Pbr031769.1			Pbr008789.1	Pbr040216.1
Pbr001147.1	Pbr018463.1	Pbr031777.3			Pbr008793.1	Pbr040224.1
Pbr001148.1	Pbr018464.1	Pbr031780.3			Pbr008794.1	Pbr040227.1
Pbr001254.1	Pbr018465.1	Pbr032007.1			Pbr008816.1	Pbr040228.1
Pbr001257.1	Pbr018506.1	Pbr032022.1			Pbr008817.1	Pbr040243.1
Pbr001258.1	Pbr005338.1	Pbr032024.1			Pbr008819.1	Pbr040248.1
Pbr001259.1	Pbr005339.1	Pbr032027.1			Pbr008822.1	Pbr040253.1
Pbr001260.1	Pbr005341.1	Pbr032409.2			Pbr008823.1	Pbr040260.1
Pbr001261.1	Pbr005342.1	Pbr032415.1			Pbr008828.1	Pbr040262.1
Pbr001585.1	Pbr037896.1	Pbr032422.1			Pbr008832.1	Pbr040263.2
Pbr001587.1	Pbr037895.1	Pbr032423.1			Pbr008833.1	Pbr011411.1
Pbr001588.2	Pbr000991.1	Pbr032424.1			Pbr008834.1	Pbr011388.1
Pbr001590.1	Pbr001005.1	Pbr032670.1			Pbr008835.1	Pbr011378.1
Pbr001591.1	Pbr001006.1	Pbr032672.1			Pbr008837.1	Pbr011367.1
Pbr001592.1	Pbr001007.1	Pbr032680.1			Pbr008862.1	Pbr011357.1
Pbr001596.1	Pbr001008.1	Pbr032682.1			Pbr008864.3	Pbr011356.1
Pbr001583.1	Pbr030224.1	Pbr032685.1			Pbr008865.1	Pbr011341.1
Pbr001593.1	Pbr022692.2	Pbr032689.1			Pbr008866.1	Pbr011334.1
Pbr001597.1	Pbr022693.1	Pbr032695.1			Pbr008867.1	Pbr011309.1
Pbr001589.1	Pbr022694.1	Pbr027201.1			Pbr008876.1	Pbr011292.1
Pbr002104.1	Pbr022709.1	Pbr027199.1			Pbr008877.1	Pbr011290.1
Pbr002105.1	Pbr022710.1	Pbr011509.1			Pbr008883.1	Pbr011269.1
Pbr002107.1	Pbr022791.1	Pbr011460.1			Pbr008884.1	Pbr034469.1
Pbr002108.1	Pbr022794.1	Pbr011452.1			Pbr008886.1	Pbr041862.1
Pbr002109.2	Pbr022796.1	Pbr011444.1			Pbr008892.1	Pbr012511.1
Pbr002114.1	Pbr022797.1	Pbr028410.1			Pbr008893.1	Pbr012524.1
Pbr002115.1	Pbr022809.1	Pbr028408.1			Pbr008894.1	Pbr012527.1
Pbr002117.1	Pbr025850.1	Pbr028351.1			Pbr008897.1	Pbr012548.1
Pbr002265.1	Pbr012882.1	Pbr028350.1			Pbr008899.1	Pbr012556.1
Pbr002266.1	Pbr012883.1	Pbr028348.1			Pbr008901.1	Pbr012566.1
Pbr002268.1	Pbr012885.1	Pbr028344.1			Pbr008902.1	Pbr038091.1
Pbr002269.1	Pbr012886.1	Pbr028312.1			Pbr008903.1	Pbr038098.1
Pbr002276.1	Pbr012912.1	Pbr028310.1			Pbr008904.1	Pbr038103.1
Pbr002277.1	Pbr012913.1	Pbr020349.1			Pbr008910.2	Pbr021916.1
Pbr041369.1	Pbr012917.1	Pbr020343.1			Pbr008912.1	Pbr021886.1
Pbr041371.1	Pbr012918.1	Pbr020341.1			Pbr008914.1	Pbr021883.1
Pbr041372.1	Pbr024831.1	Pbr020317.1			Pbr008915.1	Pbr021882.1
Pbr041375.1	Pbr024851.1	Pbr020314.1			Pbr008920.1	Pbr021876.1
Pbr041377.1	Pbr024852.1	Pbr020312.1			Pbr008932.1	Pbr026977.1
Pbr041378.1	Pbr024854.1	Pbr020311.1			Pbr008933.1	Pbr026993.1
Pbr041380.1	Pbr033668.1	Pbr020310.1			Pbr008942.2	Pbr027003.1
Pbr041382.1	Pbr033667.1	Pbr020263.1			Pbr008962.1	Pbr027016.1
Pbr041384.1	Pbr033654.1	Pbr034400.1			Pbr008963.1	Pbr027036.1
Pbr041385.1	Pbr039793.1	Pbr034406.1			Pbr008964.1	Pbr027043.1
Pbr041386.1	Pbr039761.1	Pbr034407.1			Pbr008965.1	Pbr014429.1
Pbr011617.1	Pbr039760.1	Pbr034408.1			Pbr008979.1	Pbr014431.1
Pbr011620.1	Pbr039728.1	Pbr034420.1			Pbr008982.1	Pbr042725.1
Pbr011621.1	Pbr039727.1	Pbr034422.1			Pbr008989.1	Pbr014477.1
Pbr011624.1	Pbr041403.1	Pbr024037.1			Pbr008998.1	Pbr014498.1
Pbr011625.1	Pbr041402.1	Pbr024035.1			Pbr009003.1	Pbr014518.1
Pbr011628.1	Pbr041401.1	Pbr024029.1			Pbr009010.1	Pbr010431.1
Pbr011630.1	Pbr020497.1	Pbr024003.1			Pbr009011.1	Pbr010434.1
Pbr004518.1	Pbr020512.2	Pbr024002.1			Pbr009017.1	Pbr010438.1
Pbr004519.1	Pbr020524.1	Pbr029839.1			Pbr009030.1	Pbr010439.1
Pbr004520.1	Pbr020525.1	Pbr038622.1			Pbr009038.1	Pbr010441.1
Pbr004521.1	Pbr020526.1	Pbr038627.1			Pbr009039.1	Pbr010452.1
Pbr004522.1	Pbr020527.1	Pbr038646.1			Pbr009059.1	Pbr010493.1
Pbr004523.2	Pbr020532.1	Pbr009138.1			Pbr009067.1	Pbr010497.1
Pbr004524.1	Pbr020533.1	Pbr009140.1			Pbr009088.1	Pbr010563.1
Pbr004530.1	Pbr020539.1	Pbr009141.1			Pbr009104.1	Pbr010564.1
Pbr004531.2	Pbr020540.1	Pbr009142.1			Pbr009110.1	Pbr010567.1
Pbr004533.1	Pbr020541.1	Pbr009143.1			Pbr009116.1	Pbr010568.1
Pbr004535.1	Pbr024223.1	Pbr009144.1			Pbr009118.1	Pbr010675.1
Pbr004536.1	Pbr024217.1	Pbr009145.1			Pbr009124.1	Pbr010766.1
Pbr004537.1	Pbr024216.1	Pbr009147.1			Pbr009126.1	Pbr010879.1
Pbr004538.1	Pbr024196.3	Pbr009148.1			Pbr009137.1	Pbr010880.1
Pbr004539.1	Pbr017822.1	Pbr009149.1			Pbr009139.1	Pbr010888.1
Pbr004540.1	Pbr017823.1	Pbr009153.1			Pbr009154.1	Pbr010985.1
Pbr004541.1	Pbr017197.1	Pbr009159.1			Pbr009155.1	Pbr011122.1
Pbr004542.1	Pbr017216.1	Pbr009163.1			Pbr009171.1	Pbr011124.1
Pbr004543.1	Pbr038523.1	Pbr009164.1			Pbr009177.1	Pbr011162.1
Pbr004544.1	Pbr038524.1	Pbr009165.1			Pbr009187.1	Pbr011540.1
Pbr004549.1	Pbr027660.1	Pbr009166.1			Pbr009189.1	Pbr011541.1
Pbr004552.1	Pbr027661.1	Pbr009168.1			Pbr009190.1	Pbr011543.1
Pbr004553.1	Pbr037311.1	Pbr009181.2			Pbr009192.1	Pbr011636.1
[truncated: 17,354 more rows]

## Sheet: Table S2
Supplemental Table 2. The different modes of duplicated gene pairs.
WGD		TD		PD		RD		DD		DSD
Duplicate gene 1	Duplicate gene 2	Duplicate gene 1	Duplicate gene 2	Duplicate gene 1	Duplicate gene 2	Ancestral gene	Retrotransposed gene	Ancestral gene	DNA-transposed gene	Duplicate gene 1	Duplicate gene 2
Pbr015711.1	Pbr017475.3	Pbr000049.1	Pbr000048.1	Pbr000071.1	Pbr000068.1	Pbr029577.1	Pbr000987.1	Pbr005207.1	Pbr000460.1	Pbr000001.1	Pbr004656.1
Pbr015715.1	Pbr017479.1	Pbr000055.1	Pbr000054.1	Pbr000237.1	Pbr000235.1	Pbr006812.1	Pbr001504.1	Pbr037010.1	Pbr000899.1	Pbr000001.1	Pbr008389.1
Pbr015719.1	Pbr017484.1	Pbr000056.1	Pbr000055.1	Pbr000238.1	Pbr000236.1	Pbr006812.1	Pbr001515.1	Pbr021637.1	Pbr000900.1	Pbr000001.1	Pbr021386.1
Pbr015720.1	Pbr017485.1	Pbr000097.1	Pbr000096.1	Pbr000239.1	Pbr000237.1	Pbr000739.1	Pbr001598.1	Pbr042482.1	Pbr000938.1	Pbr000002.1	Pbr031632.1
Pbr015721.1	Pbr017486.1	Pbr000118.1	Pbr000117.1	Pbr000240.1	Pbr000238.1	Pbr010606.1	Pbr001742.1	Pbr027949.1	Pbr000948.1	Pbr000003.1	Pbr003962.1
Pbr015723.1	Pbr017488.1	Pbr000119.1	Pbr000118.1	Pbr000241.1	Pbr000239.1	Pbr021891.1	Pbr001776.1	Pbr002485.1	Pbr000952.1	Pbr000003.1	Pbr005260.1
Pbr015726.1	Pbr017490.1	Pbr000126.1	Pbr000125.1	Pbr000242.1	Pbr000240.1	Pbr001382.2	Pbr001960.1	Pbr021663.1	Pbr000972.1	Pbr000007.1	Pbr008761.1
Pbr015728.1	Pbr017491.1	Pbr000129.1	Pbr000128.1	Pbr000243.1	Pbr000240.1	Pbr029479.1	Pbr002307.1	Pbr008316.1	Pbr000973.1	Pbr000007.1	Pbr037594.1
Pbr015730.1	Pbr017492.1	Pbr000130.1	Pbr000129.1	Pbr000244.1	Pbr000239.1	Pbr000834.1	Pbr002459.1	Pbr022083.1	Pbr000980.1	Pbr000023.1	Pbr021019.1
Pbr015731.2	Pbr017493.1	Pbr000159.1	Pbr000158.1	Pbr000344.1	Pbr000342.1	Pbr025286.1	Pbr003052.1	Pbr011781.1	Pbr001023.1	Pbr000023.1	Pbr024129.1
Pbr015732.1	Pbr017495.1	Pbr000202.1	Pbr000201.1	Pbr000466.1	Pbr000464.1	Pbr002691.1	Pbr003564.1	Pbr020538.1	Pbr001175.1	Pbr000023.1	Pbr027935.1
Pbr015733.1	Pbr017496.1	Pbr000212.1	Pbr000211.1	Pbr000511.1	Pbr000509.1	Pbr030416.1	Pbr003727.1	Pbr002499.1	Pbr001208.1	Pbr000031.1	Pbr012123.1
Pbr015735.1	Pbr017497.1	Pbr000213.1	Pbr000212.1	Pbr000548.1	Pbr000546.1	Pbr007668.1	Pbr004009.1	Pbr021722.1	Pbr001215.1	Pbr000046.1	Pbr028125.1
Pbr015736.1	Pbr017498.1	Pbr000218.1	Pbr000217.1	Pbr000592.1	Pbr000596.1	Pbr019209.1	Pbr004221.1	Pbr005404.2	Pbr001248.1	Pbr000059.1	Pbr031107.2
Pbr015737.1	Pbr017500.1	Pbr000224.1	Pbr000223.1	Pbr000596.1	Pbr000599.1	Pbr004511.1	Pbr005236.1	Pbr032936.1	Pbr001252.1	Pbr000061.1	Pbr001602.1
Pbr015738.1	Pbr017501.1	Pbr000232.1	Pbr000231.1	Pbr000633.1	Pbr000637.1	Pbr000866.1	Pbr005294.1	Pbr025348.1	Pbr001300.1	Pbr000061.1	Pbr023226.1
Pbr015742.1	Pbr017502.1	Pbr000234.1	Pbr000233.1	Pbr000689.1	Pbr000691.1	Pbr001055.1	Pbr005439.1	Pbr001171.1	Pbr001302.1	Pbr000062.1	Pbr001602.1
Pbr015743.1	Pbr017503.1	Pbr000246.9	Pbr042644.1	Pbr000811.1	Pbr000808.1	Pbr033467.1	Pbr005602.1	Pbr005365.1	Pbr001465.1	Pbr000062.1	Pbr023226.1
Pbr015744.1	Pbr017507.1	Pbr000249.2	Pbr000248.1	Pbr000811.1	Pbr000809.1	Pbr024021.2	Pbr005604.1	Pbr020338.1	Pbr001473.1	Pbr000085.1	Pbr028956.1
Pbr015745.1	Pbr017508.1	Pbr000250.1	Pbr000249.2	Pbr000818.1	Pbr000815.1	Pbr013303.1	Pbr005613.1	Pbr021819.1	Pbr001503.1	Pbr000095.1	Pbr009584.1
Pbr015746.1	Pbr017509.1	Pbr000251.1	Pbr000250.1	Pbr000820.1	Pbr000817.1	Pbr000102.1	Pbr005622.1	Pbr021819.1	Pbr001516.1	Pbr000095.1	Pbr020790.1
Pbr015747.1	Pbr017510.2	Pbr000295.1	Pbr000294.2	Pbr000840.1	Pbr000837.1	Pbr003952.1	Pbr005725.1	Pbr017259.1	Pbr001571.1	Pbr000110.1	Pbr000813.2
Pbr015748.1	Pbr017511.1	Pbr000317.1	Pbr000316.1	Pbr000892.1	Pbr000888.2	Pbr000284.1	Pbr006090.1	Pbr013498.1	Pbr001599.1	Pbr000110.1	Pbr005242.1
Pbr015749.1	Pbr017512.1	Pbr000322.1	Pbr000321.4	Pbr000893.1	Pbr000888.2	Pbr031997.1	Pbr006238.1	Pbr000061.1	Pbr001607.1	Pbr000110.1	Pbr008147.1
Pbr015750.1	Pbr017513.1	Pbr000323.1	Pbr000322.1	Pbr000897.1	Pbr000902.1	Pbr006298.1	Pbr006360.1	Pbr000739.1	Pbr001612.1	Pbr000115.1	Pbr027799.1
Pbr015751.1	Pbr017514.1	Pbr000325.1	Pbr000324.1	Pbr000983.1	Pbr000985.1	Pbr002758.1	Pbr006379.1	Pbr010641.1	Pbr001622.1	Pbr000154.1	Pbr031256.1
Pbr015752.1	Pbr017515.1	Pbr000326.1	Pbr000325.1	Pbr000984.1	Pbr000986.1	Pbr014313.1	Pbr006559.1	Pbr000536.1	Pbr001679.1	Pbr000157.1	Pbr042010.1
Pbr015753.1	Pbr017516.1	Pbr000336.2	Pbr000335.1	Pbr001143.1	Pbr001145.1	Pbr000834.1	Pbr006861.1	Pbr018361.1	Pbr001807.1	Pbr000161.1	Pbr001202.1
Pbr015754.3	Pbr017517.1	Pbr000338.1	Pbr000337.1	Pbr001149.1	Pbr001153.1	Pbr002461.2	Pbr006864.2	Pbr004402.1	Pbr001845.1	Pbr000177.1	Pbr020361.1
Pbr015755.1	Pbr017518.1	Pbr000383.1	Pbr000382.1	Pbr001150.1	Pbr001152.1	Pbr002154.1	Pbr006977.1	Pbr010588.1	Pbr001850.1	Pbr000177.1	Pbr029954.1
Pbr015756.2	Pbr017522.1	Pbr000419.1	Pbr000418.1	Pbr001245.1	Pbr001247.1	Pbr021462.2	Pbr007059.1	Pbr010588.1	Pbr001854.1	Pbr000186.1	Pbr024441.1
Pbr015757.1	Pbr017523.1	Pbr000427.1	Pbr000426.1	Pbr001294.1	Pbr001296.1	Pbr015366.1	Pbr007511.1	Pbr036126.1	Pbr001958.1	Pbr000186.1	Pbr033629.1
Pbr015759.1	Pbr017526.1	Pbr000436.1	Pbr000435.1	Pbr001338.1	Pbr001347.1	Pbr007334.1	Pbr007562.1	Pbr001382.2	Pbr001963.1	Pbr000186.1	Pbr034628.1
Pbr015760.1	Pbr017528.1	Pbr000448.1	Pbr000447.1	Pbr001387.1	Pbr001390.1	Pbr005675.1	Pbr007655.1	Pbr005674.1	Pbr001965.1	Pbr000203.1	Pbr032979.1
Pbr015762.1	Pbr017532.1	Pbr000469.1	Pbr000468.1	Pbr001387.1	Pbr001395.1	Pbr035539.1	Pbr007843.1	Pbr037007.1	Pbr001968.1	Pbr000208.1	Pbr002902.1
Pbr015763.1	Pbr017533.1	Pbr000483.1	Pbr000482.1	Pbr001459.1	Pbr001461.1	Pbr003963.2	Pbr007854.1	Pbr037007.1	Pbr001977.1	Pbr000210.1	Pbr012219.1
Pbr015764.1	Pbr017534.1	Pbr000485.1	Pbr000484.1	Pbr001467.1	Pbr001469.1	Pbr003961.1	Pbr007856.1	Pbr015525.1	Pbr001978.1	Pbr000210.1	Pbr032501.1
Pbr015766.1	Pbr017536.1	Pbr000505.2	Pbr000504.1	Pbr001475.1	Pbr001479.1	Pbr004977.2	Pbr008128.1	Pbr015525.1	Pbr001983.1	Pbr000210.1	Pbr033586.1
Pbr015767.1	Pbr017537.1	Pbr000543.1	Pbr000542.1	Pbr001477.1	Pbr001479.1	Pbr041820.1	Pbr008503.1	Pbr002356.1	Pbr001986.1	Pbr000210.1	Pbr033650.1
Pbr015768.1	Pbr017538.1	Pbr000550.1	Pbr000549.1	Pbr001601.1	Pbr001609.1	Pbr007175.1	Pbr009105.1	Pbr024386.2	Pbr001988.1	Pbr000222.1	Pbr005809.1
Pbr015769.1	Pbr017539.1	Pbr000551.1	Pbr000550.1	Pbr001733.1	Pbr001737.1	Pbr006329.1	Pbr009319.1	Pbr035556.2	Pbr002004.1	Pbr000227.1	Pbr038423.1
Pbr015771.1	Pbr017540.1	Pbr000558.1	Pbr000557.1	Pbr001756.1	Pbr001763.1	Pbr004942.1	Pbr009323.1	Pbr000936.1	Pbr002086.1	Pbr000230.1	Pbr010707.1
Pbr015772.1	Pbr017541.1	Pbr000559.1	Pbr000558.1	Pbr001757.1	Pbr001759.1	Pbr007009.1	Pbr009815.1	Pbr000936.1	Pbr002092.1	Pbr000247.1	Pbr023400.1
Pbr015773.1	Pbr017542.1	Pbr000566.1	Pbr000565.1	Pbr001758.1	Pbr001761.1	Pbr007671.1	Pbr009819.1	Pbr040873.1	Pbr002102.1	Pbr000259.1	Pbr024690.1
Pbr015774.1	Pbr017543.1	Pbr000571.1	Pbr000570.1	Pbr001957.2	Pbr001959.1	Pbr009124.1	Pbr009845.1	Pbr013232.1	Pbr002202.1	Pbr000260.1	Pbr035314.1
Pbr015775.1	Pbr017544.1	Pbr000572.1	Pbr000571.1	Pbr001979.1	Pbr001982.1	Pbr005961.1	Pbr009847.1	Pbr029958.1	Pbr002204.1	Pbr000262.1	Pbr002387.1
Pbr015776.1	Pbr017546.1	Pbr000611.1	Pbr000612.1	Pbr002066.1	Pbr002071.1	Pbr034582.1	Pbr009849.1	Pbr032495.2	Pbr002216.1	Pbr000262.1	Pbr018973.1
Pbr015777.1	Pbr017547.1	Pbr000643.1	Pbr000644.1	Pbr002069.1	Pbr002072.1	Pbr041137.1	Pbr010063.1	Pbr001407.1	Pbr002253.1	Pbr000262.1	Pbr042631.1
Pbr015779.1	Pbr017551.1	Pbr000652.1	Pbr000653.1	Pbr002185.1	Pbr002187.2	Pbr038845.1	Pbr010768.1	Pbr000834.1	Pbr002263.1	Pbr000274.1	Pbr001092.1
Pbr015780.1	Pbr017552.1	Pbr000653.1	Pbr000654.1	Pbr002221.1	Pbr002214.1	Pbr030583.1	Pbr010995.1	Pbr020022.3	Pbr002286.1	Pbr000275.1	Pbr005177.1
Pbr015781.1	Pbr017553.1	Pbr000662.1	Pbr000663.1	Pbr002254.1	Pbr002250.1	Pbr003328.1	Pbr011123.1	Pbr001169.1	Pbr002287.1	Pbr000275.1	Pbr036138.1
Pbr023908.1	Pbr022042.1	Pbr000667.1	Pbr000668.1	Pbr002299.1	Pbr002304.1	Pbr000416.1	Pbr011147.1	Pbr023646.1	Pbr002589.1	Pbr000276.2	Pbr022779.1
Pbr023911.1	Pbr022044.2	Pbr000675.3	Pbr000676.1	Pbr002344.1	Pbr002346.1	Pbr030583.1	Pbr011823.1	Pbr029182.1	Pbr002591.1	Pbr000276.2	Pbr040684.1
Pbr023913.1	Pbr022045.1	Pbr000678.1	Pbr000679.1	Pbr002346.1	Pbr002348.1	Pbr021512.1	Pbr012132.1	Pbr029182.1	Pbr002599.1	Pbr000281.1	Pbr000305.1
Pbr023914.1	Pbr022047.1	Pbr000692.1	Pbr000693.1	Pbr002466.1	Pbr002469.1	Pbr008316.1	Pbr012777.1	Pbr007786.1	Pbr002633.1	Pbr000281.1	Pbr003233.1
Pbr023915.1	Pbr022048.1	Pbr000704.1	Pbr000705.1	Pbr002488.1	Pbr002490.1	Pbr007334.1	Pbr012806.1	Pbr024452.1	Pbr002659.1	Pbr000281.1	Pbr020003.1
Pbr023916.2	Pbr022049.1	Pbr000710.1	Pbr000711.1	Pbr002559.1	Pbr002562.1	Pbr010319.1	Pbr012843.1	Pbr040802.1	Pbr002767.1	Pbr000281.1	Pbr023146.5
Pbr023919.1	Pbr022051.1	Pbr000712.1	Pbr000713.1	Pbr002718.1	Pbr002723.1	Pbr010297.1	Pbr013067.1	Pbr012771.1	Pbr002769.1	Pbr000282.1	Pbr007330.1
Pbr023922.1	Pbr022052.1	Pbr000714.1	Pbr000715.1	Pbr002723.1	Pbr002725.1	Pbr003838.1	Pbr013160.1	Pbr040802.1	Pbr002770.1	Pbr000284.1	Pbr012282.1
Pbr023923.1	Pbr022053.1	Pbr000716.1	Pbr000717.1	Pbr002755.1	Pbr002759.1	Pbr001116.1	Pbr013988.1	Pbr038449.1	Pbr002814.1	Pbr000290.1	Pbr003052.1
Pbr023924.1	Pbr022054.1	Pbr000718.1	Pbr000719.1	Pbr002760.1	Pbr002764.1	Pbr007498.1	Pbr014112.1	Pbr000162.1	Pbr002825.1	Pbr000290.1	Pbr030262.1
Pbr023925.3	Pbr022055.2	Pbr000724.1	Pbr000725.1	Pbr002764.1	Pbr002766.1	Pbr004515.1	Pbr014122.1	Pbr018365.1	Pbr002832.1	Pbr000296.1	Pbr013015.1
Pbr023927.1	Pbr022057.1	Pbr000730.1	Pbr000731.1	Pbr002820.1	Pbr042660.1	Pbr001941.1	Pbr014170.1	Pbr000274.1	Pbr002843.1	Pbr000296.1	Pbr041879.1
Pbr023929.1	Pbr022059.1	Pbr000732.1	Pbr000733.1	Pbr002821.1	Pbr002822.3	Pbr039309.1	Pbr015810.1	Pbr038408.1	Pbr002846.1	Pbr000302.1	Pbr034639.1
Pbr023931.1	Pbr022061.1	Pbr000751.2	Pbr000752.1	Pbr002827.1	Pbr002830.1	Pbr025966.1	Pbr015831.1	Pbr001031.1	Pbr002988.1	Pbr000305.1	Pbr012280.1
Pbr023932.1	Pbr022062.2	Pbr000771.1	Pbr000772.1	Pbr002828.1	Pbr002830.1	Pbr003973.1	Pbr015986.1	Pbr017045.1	Pbr002993.1	Pbr000305.1	Pbr014873.1
Pbr023933.2	Pbr022063.1	Pbr000783.1	Pbr000784.1	Pbr002842.1	Pbr002844.2	Pbr000257.1	Pbr016382.1	Pbr002024.1	Pbr002994.1	Pbr000305.1	Pbr041791.1
Pbr023934.1	Pbr022064.1	Pbr000785.1	Pbr000786.1	Pbr002855.1	Pbr002857.1	Pbr024980.1	Pbr016476.1	Pbr000031.1	Pbr003034.1	Pbr000309.1	Pbr012940.1
Pbr023935.1	Pbr022065.1	Pbr000822.1	Pbr000821.1	Pbr002872.1	Pbr002878.1	Pbr011267.1	Pbr016534.3	Pbr000031.1	Pbr003036.1	Pbr000309.1	Pbr026212.1
Pbr023936.1	Pbr022066.1	Pbr000823.1	Pbr000822.1	Pbr003006.1	Pbr003009.1	Pbr009499.1	Pbr016579.1	Pbr008835.1	Pbr003041.1	Pbr000311.1	Pbr005899.1
Pbr023937.1	Pbr022068.1	Pbr000824.1	Pbr000823.1	Pbr003021.2	Pbr003023.1	Pbr000308.1	Pbr016784.1	Pbr015964.1	Pbr003048.1	Pbr000312.1	Pbr012271.1
Pbr023938.2	Pbr022069.1	Pbr000848.1	Pbr000847.2	Pbr003067.1	Pbr003069.1	Pbr006807.1	Pbr016972.1	Pbr011033.1	Pbr003210.1	Pbr000314.1	Pbr034232.3
Pbr023939.1	Pbr022070.1	Pbr000850.1	Pbr000849.1	Pbr003119.1	Pbr003121.1	Pbr007365.1	Pbr016985.1	Pbr000345.1	Pbr003318.1	Pbr000318.1	Pbr022325.1
Pbr023942.1	Pbr022074.1	Pbr000869.1	Pbr000868.1	Pbr003121.1	Pbr003123.1	Pbr027672.1	Pbr017129.1	Pbr000842.1	Pbr003382.1	Pbr000318.1	Pbr024669.1
Pbr023943.1	Pbr022075.1	Pbr000918.1	Pbr000919.1	Pbr003122.1	Pbr003124.1	Pbr013079.1	Pbr017376.1	Pbr010674.2	Pbr003415.1	Pbr000319.1	Pbr022324.1
Pbr023944.1	Pbr022076.1	Pbr000976.1	Pbr000977.1	Pbr003236.1	Pbr003240.1	Pbr004791.1	Pbr017428.1	Pbr013769.1	Pbr003418.1	Pbr000319.1	Pbr033181.1
Pbr023945.1	Pbr022077.1	Pbr000977.1	Pbr000978.1	Pbr003272.1	Pbr003270.1	Pbr017338.1	Pbr017899.1	Pbr020643.1	Pbr003498.1	Pbr000332.1	Pbr002261.1
Pbr023947.1	Pbr022079.1	Pbr000990.1	Pbr000991.1	Pbr003325.1	Pbr003323.1	Pbr005810.1	Pbr017922.1	Pbr040271.1	Pbr003576.1	Pbr000334.1	Pbr022374.1
Pbr023948.1	Pbr022082.1	Pbr001005.1	Pbr001006.1	Pbr003378.1	Pbr003381.1	Pbr028280.1	Pbr018146.1	Pbr039709.1	Pbr003577.1	Pbr000341.1	Pbr021659.1
Pbr023949.1	Pbr022083.1	Pbr001007.1	Pbr001008.1	Pbr003379.1	Pbr003384.1	Pbr007876.1	Pbr018244.1	Pbr040530.1	Pbr003676.1	Pbr000341.1	Pbr037239.1
Pbr018696.1	Pbr013641.1	Pbr001050.1	Pbr001051.1	Pbr003381.1	Pbr003383.1	Pbr008847.1	Pbr018420.1	Pbr002704.1	Pbr003680.1	Pbr000341.1	Pbr041031.1
Pbr018697.1	Pbr013640.1	Pbr001067.1	Pbr001068.1	Pbr003381.1	Pbr003385.1	Pbr014998.1	Pbr018530.1	Pbr028948.1	Pbr003709.1	Pbr000346.2	Pbr024381.1
Pbr018704.1	Pbr013639.1	Pbr001097.1	Pbr001098.1	Pbr003411.1	Pbr003416.1	Pbr013499.1	Pbr018735.1	Pbr013935.1	Pbr003726.1	Pbr000346.2	Pbr030880.1
Pbr018706.1	Pbr013637.1	Pbr001099.1	Pbr001100.1	Pbr003412.1	Pbr003416.1	Pbr006543.1	Pbr019564.1	Pbr027944.1	Pbr003737.1	Pbr000350.2	Pbr013844.1
Pbr018708.1	Pbr042711.1	Pbr001102.1	Pbr001103.1	Pbr003432.1	Pbr003440.1	Pbr015497.1	Pbr019568.1	Pbr010594.1	Pbr003765.1	Pbr000350.2	Pbr042857.1
Pbr018710.1	Pbr013636.3	Pbr001104.1	Pbr001105.1	Pbr003435.1	Pbr003437.1	Pbr015995.1	Pbr019587.1	Pbr002992.1	Pbr003766.1	Pbr000368.3	Pbr041316.1
Pbr018712.1	Pbr013635.1	Pbr001238.1	Pbr001239.1	Pbr003435.1	Pbr003442.1	Pbr007356.1	Pbr020049.1	Pbr001034.1	Pbr003771.1	Pbr000379.1	Pbr009271.1
Pbr018714.1	Pbr013634.1	Pbr001239.1	Pbr001240.1	Pbr003485.1	Pbr003483.1	Pbr017145.1	Pbr020135.1	Pbr001919.1	Pbr003791.1	Pbr000395.1	Pbr012349.1
Pbr018715.1	Pbr013633.1	Pbr001243.1	Pbr001244.1	Pbr003526.1	Pbr003528.1	Pbr000342.1	Pbr020523.1	Pbr000660.1	Pbr003799.1	Pbr000395.1	Pbr018939.1
Pbr018717.1	Pbr013631.1	Pbr001255.1	Pbr001256.1	Pbr003575.1	Pbr003578.1	Pbr015593.1	Pbr020854.2	Pbr021747.1	Pbr003832.1	Pbr000395.1	Pbr020935.1
Pbr018718.1	Pbr013630.1	Pbr001264.1	Pbr001265.1	Pbr003732.1	Pbr003734.1	Pbr012145.1	Pbr020921.1	Pbr001647.1	Pbr003937.3	Pbr000438.1	Pbr009308.1
Pbr018719.1	Pbr013629.1	Pbr001297.1	Pbr001298.1	Pbr003767.1	Pbr003769.1	Pbr007338.1	Pbr021168.1	Pbr028444.1	Pbr004011.1	Pbr000459.1	Pbr010279.1
Pbr018720.1	Pbr013628.1	Pbr001339.1	Pbr001340.1	Pbr003768.1	Pbr003770.2	Pbr007338.1	Pbr021203.1	Pbr035571.1	Pbr004014.1	Pbr000459.1	Pbr016122.1
Pbr018722.1	Pbr013626.1	Pbr001345.1	Pbr001346.2	Pbr003777.1	Pbr003779.1	Pbr003132.1	Pbr021445.1	Pbr015535.1	Pbr004015.2	Pbr000461.1	Pbr001933.1
Pbr018723.1	Pbr013625.1	Pbr001384.1	Pbr001385.1	Pbr003911.1	Pbr003909.1	Pbr002961.1	Pbr021500.1	Pbr003891.1	Pbr004071.1	Pbr000467.3	Pbr008807.2
Pbr018724.1	Pbr013624.1	Pbr001415.2	Pbr001416.1	Pbr003917.1	Pbr003908.1	Pbr030890.1	Pbr021606.1	Pbr021774.1	Pbr004081.1	Pbr000467.3	Pbr014408.1
Pbr018725.1	Pbr013623.1	Pbr001452.1	Pbr001453.1	Pbr004017.1	Pbr004020.1	Pbr015822.2	Pbr021790.1	Pbr001160.1	Pbr004295.1	Pbr000474.1	Pbr040229.1
Pbr018726.1	Pbr013622.1	Pbr001456.2	Pbr001457.1	Pbr004072.1	Pbr004077.1	Pbr016333.1	Pbr021834.1	Pbr032585.3	Pbr004451.1	Pbr000503.1	Pbr023519.1
Pbr018728.1	Pbr013620.1	Pbr001457.1	Pbr001458.1	Pbr004146.1	Pbr004149.1	Pbr006651.1	Pbr021836.1	Pbr009976.1	Pbr004485.1	Pbr000503.1	Pbr030279.1
Pbr018729.1	Pbr013619.1	Pbr001462.1	Pbr001463.1	Pbr004149.1	Pbr004153.1	Pbr019750.1	Pbr021961.1	Pbr008032.1	Pbr004487.1	Pbr000518.1	Pbr002623.1
Pbr018373.1	Pbr013563.1	Pbr001463.1	Pbr001464.1	Pbr004182.1	Pbr004184.1	Pbr018792.1	Pbr022334.1	Pbr016439.1	Pbr004489.1	Pbr000518.1	Pbr027819.1
Pbr018377.1	Pbr013553.1	Pbr001491.1	Pbr001492.2	Pbr004185.1	Pbr004187.1	Pbr023225.1	Pbr022337.1	Pbr013555.1	Pbr004615.1	Pbr000518.1	Pbr032894.2
Pbr018380.1	Pbr013550.1	Pbr001493.1	Pbr001494.1	Pbr004214.1	Pbr004220.1	Pbr013719.1	Pbr022409.1	Pbr003860.1	Pbr004630.1	Pbr000526.1	Pbr027646.1
Pbr018393.1	Pbr013543.1	Pbr001494.1	Pbr001495.1	Pbr004246.1	Pbr004248.1	Pbr015331.1	Pbr022511.2	Pbr003691.2	Pbr004637.1	Pbr000526.1	Pbr034768.1
Pbr018396.1	Pbr013538.1	Pbr001501.1	Pbr001502.1	Pbr004389.1	Pbr004393.1	Pbr011842.2	Pbr022731.1	Pbr000933.1	Pbr004650.1	Pbr000526.1	Pbr038520.3
Pbr018403.1	Pbr013533.1	Pbr001537.1	Pbr001538.1	Pbr004456.1	Pbr004458.1	Pbr001065.2	Pbr023004.1	Pbr000935.1	Pbr004651.1	Pbr000526.1	Pbr039568.1
Pbr018404.1	Pbr013531.1	Pbr001538.1	Pbr001539.1	Pbr004479.1	Pbr004482.1	Pbr007427.2	Pbr023021.1	Pbr003569.1	Pbr004730.1	Pbr000536.1	Pbr000805.1
Pbr018408.1	Pbr013530.1	Pbr001583.1	Pbr001584.1	Pbr004480.1	Pbr004483.1	Pbr006992.1	Pbr023268.1	Pbr003568.1	Pbr004731.1	Pbr000554.1	Pbr006227.1
Pbr021045.1	Pbr013632.1	Pbr001585.1	Pbr001586.1	Pbr004587.1	Pbr004591.1	Pbr022032.1	Pbr023269.1	Pbr030760.1	Pbr004735.1	Pbr000554.1	Pbr039142.1
Pbr021047.1	Pbr013631.1	Pbr001603.1	Pbr001604.1	Pbr004595.1	Pbr004599.1	Pbr018129.1	Pbr023595.1	Pbr001645.1	Pbr004862.1	Pbr000583.1	Pbr030831.1
Pbr021055.1	Pbr013626.1	Pbr001605.1	Pbr001606.1	Pbr004622.1	Pbr004626.1	Pbr012499.1	Pbr024159.1	Pbr001646.1	Pbr004866.1	Pbr000589.1	Pbr027113.1
Pbr027463.1	Pbr013621.1	Pbr001614.1	Pbr001615.1	Pbr004647.1	Pbr004649.1	Pbr010045.1	Pbr024237.1	Pbr001647.1	Pbr004867.1	Pbr000590.2	Pbr028279.1
Pbr027457.1	Pbr013616.1	Pbr001618.1	Pbr001619.1	Pbr004738.1	Pbr004742.1	Pbr033652.1	Pbr024245.1	Pbr000539.1	Pbr005006.1	Pbr000597.1	Pbr008139.1
Pbr027451.1	Pbr013613.1	Pbr001651.1	Pbr001652.1	Pbr004757.1	Pbr004760.1	Pbr006217.1	Pbr024356.1	Pbr036828.2	Pbr005027.1	Pbr000597.1	Pbr012312.1
Pbr027450.1	Pbr013608.1	Pbr001656.1	Pbr001657.5	Pbr004768.1	Pbr004771.1	Pbr002248.1	Pbr024359.1	Pbr028269.1	Pbr005046.1	Pbr000597.1	Pbr013940.1
Pbr027432.1	Pbr013593.1	Pbr042650.1	Pbr001699.9	Pbr004769.1	Pbr004774.1	Pbr012017.1	Pbr024560.1	Pbr000046.1	Pbr005139.1	Pbr000597.1	Pbr025541.1
Pbr041605.1	Pbr036083.1	Pbr001749.1	Pbr001750.1	Pbr004770.1	Pbr004772.1	Pbr000602.1	Pbr024605.1	Pbr040714.1	Pbr005209.1	Pbr000598.1	Pbr034697.1
Pbr041606.1	Pbr036084.1	Pbr001802.1	Pbr001803.1	Pbr004796.3	Pbr004798.1	Pbr000602.1	Pbr024614.1	Pbr024828.1	Pbr005334.1	Pbr000598.1	Pbr040704.1
Pbr041607.1	Pbr036085.1	Pbr001829.1	Pbr001830.1	Pbr004918.1	Pbr004920.1	Pbr008315.1	Pbr024800.1	Pbr004174.1	Pbr005335.1	Pbr000604.1	Pbr001598.1
Pbr041608.1	Pbr036088.1	Pbr001879.1	Pbr001880.1	Pbr004960.1	Pbr004962.1	Pbr008315.1	Pbr024808.1	Pbr002813.1	Pbr005337.1	Pbr000604.1	Pbr001612.1
Pbr041610.1	Pbr036089.2	Pbr001895.1	Pbr001896.1	Pbr004965.1	Pbr004967.1	Pbr013389.1	Pbr025108.1	Pbr004167.1	Pbr005340.1	Pbr000626.3	Pbr023194.1
Pbr041611.1	Pbr017558.4	Pbr001904.1	Pbr042652.1	Pbr004967.1	Pbr004969.1	Pbr020756.1	Pbr025651.1	Pbr032550.1	Pbr005347.1	Pbr000626.3	Pbr031232.1
Pbr041614.1	Pbr017556.1	Pbr001935.1	Pbr001936.1	Pbr005009.1	Pbr005011.1	Pbr007920.1	Pbr026009.1	Pbr003891.1	Pbr005348.1	Pbr000626.3	Pbr038610.1
Pbr041615.1	Pbr017555.1	Pbr001945.1	Pbr001946.1	Pbr005028.1	Pbr005030.1	Pbr007734.1	Pbr026033.1	Pbr004682.2	Pbr005384.1	Pbr000627.2	Pbr024913.1
Pbr041617.1	Pbr017554.2	Pbr001950.1	Pbr001951.1	Pbr005031.1	Pbr005033.1	Pbr007041.1	Pbr026050.1	Pbr038009.2	Pbr005401.1	Pbr000638.1	Pbr013409.1
Pbr041619.1	Pbr017553.1	Pbr001961.1	Pbr001962.1	Pbr005047.2	Pbr005050.1	Pbr013304.1	Pbr026214.1	Pbr042039.1	Pbr005441.1	Pbr000639.1	Pbr003576.1
Pbr041620.1	Pbr017552.1	Pbr001972.1	Pbr001973.1	Pbr005056.1	Pbr005060.1	Pbr011915.1	Pbr026376.1	Pbr033945.1	Pbr005567.1	Pbr000639.1	Pbr020649.1
Pbr041621.1	Pbr017551.1	Pbr002040.1	Pbr002041.1	Pbr005089.1	Pbr005093.1	Pbr006785.2	Pbr026408.1	Pbr002284.1	Pbr005586.1	Pbr000639.1	Pbr025335.1
Pbr041622.1	Pbr017547.1	Pbr002050.1	Pbr002051.1	Pbr005198.1	Pbr005196.1	Pbr013104.1	Pbr026931.1	Pbr000222.1	Pbr005595.1	Pbr000639.1	Pbr041777.1
Pbr010761.1	Pbr010721.1	Pbr002059.1	Pbr002060.1	Pbr005199.1	Pbr005197.1	Pbr003963.2	Pbr027239.1	Pbr005122.1	Pbr005617.1	Pbr000658.1	Pbr001168.1
Pbr010759.1	Pbr010723.1	Pbr002060.1	Pbr002061.1	Pbr005220.1	Pbr005216.1	Pbr008746.1	Pbr027543.1	Pbr041878.1	Pbr005625.1	Pbr000658.1	Pbr006775.1
Pbr010758.1	Pbr010724.1	Pbr002080.1	Pbr002081.1	Pbr005247.1	Pbr005244.1	Pbr030583.1	Pbr027645.1	Pbr012913.1	Pbr005627.1	Pbr000688.1	Pbr032529.1
Pbr010755.1	Pbr010728.1	Pbr002124.1	Pbr002125.1	Pbr005312.1	Pbr005315.1	Pbr011227.2	Pbr027748.1	Pbr035230.1	Pbr005699.1	Pbr000695.1	Pbr001742.1
Pbr010754.1	Pbr010729.1	Pbr002127.1	Pbr002128.1	Pbr005448.1	Pbr005450.2	Pbr008175.1	Pbr028247.1	Pbr003952.1	Pbr005726.1	Pbr000695.1	Pbr010606.1
Pbr010753.1	Pbr010730.1	Pbr002146.1	Pbr002147.1	Pbr005461.1	Pbr005464.1	Pbr006509.1	Pbr028412.2	Pbr002529.1	Pbr005728.1	Pbr000695.1	Pbr012504.1
Pbr010747.1	Pbr010746.1	Pbr002177.1	Pbr002178.1	Pbr005507.1	Pbr005512.1	Pbr019816.2	Pbr029278.1	Pbr003950.1	Pbr005730.1	Pbr000695.1	Pbr034518.1
Pbr007796.1	Pbr013517.1	Pbr002178.1	Pbr002179.2	Pbr005509.1	Pbr005513.1	Pbr010872.1	Pbr029857.1	Pbr007083.1	Pbr006081.1	Pbr000699.2	Pbr005420.1
Pbr007803.1	Pbr013521.1	Pbr002179.2	Pbr042656.1	Pbr005519.1	Pbr005524.1	Pbr020094.1	Pbr030144.1	Pbr001037.1	Pbr006086.1	Pbr000699.2	Pbr036012.1
Pbr007810.1	Pbr013527.1	Pbr042656.1	Pbr002180.1	Pbr005524.1	Pbr005528.1	Pbr010920.2	Pbr030178.1	Pbr026213.1	Pbr006095.1	Pbr000703.1	Pbr018631.1
Pbr007825.1	Pbr013530.1	Pbr002195.1	Pbr002196.1	Pbr005535.1	Pbr005538.1	Pbr025286.1	Pbr030262.1	Pbr020401.1	Pbr006097.1	Pbr000721.1	Pbr026330.1
Pbr007826.1	Pbr013531.1	Pbr002239.1	Pbr002238.1	Pbr005547.1	Pbr005553.1	Pbr020671.1	Pbr030331.1	Pbr020401.1	Pbr006098.1	Pbr000721.1	Pbr026348.1
Pbr007829.1	Pbr013533.1	Pbr042657.1	Pbr002272.5	Pbr005591.1	Pbr005593.1	Pbr039902.1	Pbr030528.1	Pbr026213.1	Pbr006100.1	Pbr000721.1	Pbr028960.1
Pbr029237.1	Pbr013553.1	Pbr002272.5	Pbr042658.1	Pbr005640.1	Pbr005643.1	Pbr015822.2	Pbr030558.1	Pbr025928.1	Pbr006245.1	Pbr000729.1	Pbr026221.1
Pbr007783.2	Pbr025897.1	Pbr002273.1	Pbr002274.1	Pbr005641.1	Pbr005643.1	Pbr010528.1	Pbr030656.1	Pbr040320.1	Pbr006247.1	Pbr000729.1	Pbr041206.1
Pbr007784.1	Pbr025896.1	Pbr002291.1	Pbr002292.1	Pbr005645.1	Pbr005647.1	Pbr022476.1	Pbr030876.1	Pbr001291.1	Pbr006253.1	Pbr000759.1	Pbr040404.1
Pbr007785.1	Pbr025895.1	Pbr002293.1	Pbr002294.1	Pbr005712.1	Pbr005714.1	Pbr000318.1	Pbr030909.1	Pbr001291.1	Pbr006259.1	Pbr000781.1	Pbr004412.1
Pbr007787.1	Pbr025893.1	Pbr002295.1	Pbr002296.1	Pbr005712.1	Pbr005716.1	Pbr018792.1	Pbr031182.1	Pbr020619.1	Pbr006273.1	Pbr000782.1	Pbr030199.2
Pbr007788.1	Pbr025892.1	Pbr002315.3	Pbr002316.1	Pbr005719.1	Pbr005721.1	Pbr022494.1	Pbr031211.1	Pbr008032.1	Pbr006274.1	Pbr000782.1	Pbr030200.1
Pbr007789.1	Pbr025891.1	Pbr002351.1	Pbr002352.1	Pbr005746.1	Pbr005749.1	Pbr000856.1	Pbr031261.1	Pbr003645.1	Pbr006382.1	Pbr000788.1	Pbr007712.1
Pbr007791.1	Pbr025883.1	Pbr002352.1	Pbr002353.1	Pbr005893.1	Pbr005895.1	Pbr027381.1	Pbr031641.1	Pbr003644.1	Pbr006383.1	Pbr000789.1	Pbr007711.1
Pbr007803.1	Pbr025872.1	Pbr002369.1	Pbr002370.1	Pbr005894.1	Pbr005896.1	Pbr008023.1	Pbr031792.1	Pbr023841.1	Pbr006520.1	Pbr000789.1	Pbr020935.1
Pbr013584.1	Pbr031514.1	Pbr002370.1	Pbr002371.1	Pbr005895.1	Pbr005897.1	Pbr015583.1	Pbr032119.1	Pbr032456.1	Pbr006523.1	Pbr000789.1	Pbr040774.1
Pbr013583.1	Pbr031515.1	Pbr002394.1	Pbr002395.1	Pbr005924.1	Pbr005926.1	Pbr003132.1	Pbr032192.1	Pbr003012.1	Pbr006524.1	Pbr000791.1	Pbr009807.1
Pbr013582.1	Pbr031516.1	Pbr002395.1	Pbr002396.1	Pbr005978.1	Pbr005980.1	Pbr004402.1	Pbr032561.1	Pbr003011.1	Pbr006528.1	Pbr000793.1	Pbr006509.1
Pbr013580.2	Pbr031518.2	Pbr002415.1	Pbr002416.1	Pbr005979.1	Pbr005981.1	Pbr012541.1	Pbr032840.1	Pbr006118.1	Pbr006565.1	Pbr000793.1	Pbr028412.2
Pbr013579.1	Pbr031519.1	Pbr002416.1	Pbr002417.1	Pbr006010.1	Pbr006012.1	Pbr007498.1	Pbr032891.1	Pbr004784.1	Pbr006630.1	Pbr000793.1	Pbr028527.1
Pbr013578.1	Pbr031520.1	Pbr002480.1	Pbr002481.1	Pbr006016.1	Pbr006018.1	Pbr002387.1	Pbr033026.1	Pbr042293.1	Pbr006645.1	Pbr000793.1	Pbr041798.1
Pbr013577.1	Pbr031522.1	Pbr002482.1	Pbr002483.1	Pbr006028.1	Pbr006030.1	Pbr029935.1	Pbr033265.1	Pbr042188.2	Pbr006646.1	Pbr000796.1	Pbr027675.1
Pbr010752.1	Pbr030369.1	Pbr002521.1	Pbr002522.1	Pbr006028.1	Pbr006031.1	Pbr014811.1	Pbr033359.1	Pbr004803.1	Pbr006662.1	Pbr000796.1	Pbr031242.3
Pbr010729.1	Pbr030364.1	Pbr002551.1	Pbr002552.1	Pbr006117.1	Pbr006119.1	Pbr036267.1	Pbr033640.1	Pbr005287.1	Pbr006746.1	Pbr000797.3	Pbr040638.1
Pbr010728.1	Pbr030363.1	Pbr002568.1	Pbr002569.2	Pbr006268.1	Pbr006270.1	Pbr016922.1	Pbr033994.1	Pbr017201.1	Pbr006759.1	Pbr000807.1	Pbr034033.1
Pbr010720.1	Pbr030359.1	Pbr002569.2	Pbr002570.1	Pbr006344.1	Pbr006346.1	Pbr011582.1	Pbr034058.1	Pbr005365.1	Pbr006760.1	Pbr000813.2	Pbr005242.1
Pbr010716.2	Pbr030355.1	Pbr002575.1	Pbr002576.1	Pbr006345.1	Pbr006347.1	Pbr010297.1	Pbr034060.1	Pbr001329.2	Pbr006777.1	Pbr000819.1	Pbr042870.1
Pbr010715.1	Pbr030354.1	Pbr002584.2	Pbr002585.1	Pbr006346.1	Pbr006348.1	Pbr021778.1	Pbr034065.1	Pbr009059.1	Pbr006842.1	Pbr000825.1	Pbr012649.1
Pbr010701.1	Pbr030338.1	Pbr002585.1	Pbr002586.1	Pbr006347.1	Pbr006349.1	Pbr004402.1	Pbr034243.1	Pbr034849.1	Pbr006846.1	Pbr000828.1	Pbr004240.1
Pbr010690.1	Pbr030327.1	Pbr002600.1	Pbr002601.1	Pbr006371.1	Pbr006375.1	Pbr030549.1	Pbr034549.1	Pbr019790.1	Pbr006849.1	Pbr000833.1	Pbr024112.1
Pbr009386.1	Pbr018915.1	Pbr002603.1	Pbr002604.1	Pbr006372.1	Pbr006375.1	Pbr029730.1	Pbr034659.1	Pbr004842.1	Pbr006852.1	Pbr000834.1	Pbr028326.1
Pbr009394.1	Pbr018937.1	Pbr002637.1	Pbr002638.1	Pbr006373.1	Pbr006375.1	Pbr032123.1	Pbr034665.1	Pbr002458.2	Pbr006860.1	Pbr000835.1	Pbr025485.1
Pbr009396.1	Pbr018938.1	Pbr002661.1	Pbr002662.1	Pbr006415.1	Pbr006417.1	Pbr030583.1	Pbr034767.1	Pbr002462.1	Pbr006863.1	Pbr000835.1	Pbr041436.1
Pbr009398.1	Pbr018941.1	Pbr002688.1	Pbr002689.1	Pbr006431.1	Pbr006433.1	Pbr034195.1	Pbr034914.1	Pbr035526.1	Pbr006866.1	Pbr000863.1	Pbr021243.1
Pbr009405.1	Pbr018949.1	Pbr002700.1	Pbr002701.1	Pbr006506.1	Pbr006508.1	Pbr006879.3	Pbr035184.1	Pbr035526.1	Pbr006867.1	Pbr000863.1	Pbr031270.1
Pbr009415.2	Pbr018958.1	Pbr002746.1	Pbr002747.1	Pbr006515.1	Pbr006517.1	Pbr027657.1	Pbr035219.1	Pbr003617.1	Pbr006899.1	Pbr000863.1	Pbr036776.1
Pbr009416.1	Pbr018965.1	Pbr002807.1	Pbr002808.1	Pbr006635.1	Pbr006637.1	Pbr020774.1	Pbr035309.1	Pbr033945.1	Pbr006921.1	Pbr000863.1	Pbr037792.1
Pbr013634.1	Pbr031561.1	Pbr002848.1	Pbr009340.1	Pbr006675.1	Pbr006677.1	Pbr033982.2	Pbr035463.1	Pbr019509.1	Pbr006961.1	Pbr000882.1	Pbr011127.2
Pbr013633.1	Pbr031560.1	Pbr002859.1	Pbr042661.1	Pbr006708.1	Pbr006710.1	Pbr009409.1	Pbr035479.1	Pbr035226.1	Pbr006979.1	Pbr000882.1	Pbr021842.1
Pbr013631.1	Pbr031557.1	Pbr002860.1	Pbr002861.1	Pbr006709.1	Pbr006711.1	Pbr029744.1	Pbr035480.1	Pbr008931.1	Pbr007010.1	Pbr000889.1	Pbr005259.1
Pbr013630.1	Pbr031556.1	Pbr002875.1	Pbr002876.1	Pbr006711.1	Pbr006713.1	Pbr028009.1	Pbr036190.1	Pbr015654.2	Pbr007051.1	Pbr000889.1	Pbr037592.1
Pbr013629.1	Pbr031555.1	Pbr002880.1	Pbr002881.1	Pbr006731.1	Pbr006735.1	Pbr032275.1	Pbr036304.1	Pbr015654.2	Pbr007054.1	Pbr000890.1	Pbr037591.1
Pbr013628.1	Pbr031554.1	Pbr002881.1	Pbr002882.1	Pbr006736.2	Pbr006739.1	Pbr015052.1	Pbr036596.1	Pbr006194.1	Pbr007056.1	Pbr000891.1	Pbr037591.1
Pbr013627.1	Pbr031553.1	Pbr002882.1	Pbr002883.1	Pbr006822.1	Pbr006820.1	Pbr020831.1	Pbr036649.1	Pbr021462.2	Pbr007060.1	Pbr000894.1	Pbr009851.1
Pbr013626.1	Pbr031552.1	Pbr002996.1	Pbr002997.1	Pbr006823.1	Pbr006821.1	Pbr014845.1	Pbr036838.1	Pbr021462.2	Pbr007061.1	Pbr000894.1	Pbr030589.1
Pbr013625.1	Pbr031551.1	Pbr002999.1	Pbr003000.1	Pbr006824.4	Pbr006823.1	Pbr012902.1	Pbr036902.1	Pbr028952.1	Pbr007063.1	Pbr000894.1	Pbr036840.1
Pbr013624.1	Pbr031549.1	Pbr003025.1	Pbr003026.1	Pbr006830.1	Pbr006828.1	Pbr023284.1	Pbr036916.1	Pbr006926.1	Pbr007065.1	Pbr000896.1	Pbr006961.1
Pbr013623.1	Pbr031548.1	Pbr003026.1	Pbr003027.1	Pbr006831.1	Pbr006829.1	Pbr012714.1	Pbr037055.1	Pbr017595.1	Pbr007277.1	Pbr000896.1	Pbr007560.1
Pbr013622.1	Pbr031547.1	Pbr003027.1	Pbr003028.1	Pbr006874.1	Pbr006876.1	Pbr012496.1	Pbr037231.1	Pbr005756.1	Pbr007434.1	Pbr000896.1	Pbr042534.1
Pbr013618.2	Pbr031545.2	Pbr003037.1	Pbr003038.1	Pbr006915.1	Pbr006909.1	Pbr015359.1	Pbr037250.1	Pbr008229.1	Pbr007448.1	Pbr000899.1	Pbr007519.1
Pbr013615.1	Pbr031543.1	Pbr003062.1	Pbr003063.1	Pbr006935.1	Pbr006932.1	Pbr011763.1	Pbr037322.1	Pbr041835.2	Pbr007450.1	Pbr000899.1	Pbr017564.1
Pbr013614.1	Pbr031542.1	Pbr003084.1	Pbr003085.1	Pbr007050.1	Pbr007055.1	Pbr012022.2	Pbr037783.1	Pbr037321.1	Pbr007451.1	Pbr000900.1	Pbr007519.1
Pbr013613.1	Pbr031541.1	Pbr003085.1	Pbr003086.1	Pbr007254.1	Pbr007258.1	Pbr034981.1	Pbr037993.1	Pbr006872.1	Pbr007510.1	Pbr000900.1	Pbr017564.1
Pbr013612.1	Pbr031540.1	Pbr003086.1	Pbr003087.1	Pbr007255.1	Pbr007259.1	Pbr004411.1	Pbr037997.1	Pbr013971.1	Pbr007540.2	Pbr000903.1	Pbr007518.1
Pbr013609.1	Pbr031539.1	Pbr003087.1	Pbr003088.1	Pbr007285.1	Pbr007287.1	Pbr017383.1	Pbr038029.1	Pbr005797.1	Pbr007543.1	Pbr000904.1	Pbr006961.1
Pbr013603.1	Pbr031538.1	Pbr003088.1	Pbr003089.1	Pbr007286.1	Pbr007288.2	Pbr022509.1	Pbr038088.1	Pbr021060.1	Pbr007550.1	Pbr000904.1	Pbr007560.1
Pbr013602.1	Pbr031537.1	Pbr003100.1	Pbr003101.1	Pbr007558.1	Pbr007563.1	Pbr019741.1	Pbr038611.1	Pbr032819.1	Pbr007560.1	Pbr000904.1	Pbr042534.1
Pbr013601.1	Pbr031535.1	Pbr003109.1	Pbr003110.1	Pbr007818.5	Pbr007820.1	Pbr014211.1	Pbr038613.1	Pbr003015.1	Pbr007651.1	Pbr000906.1	Pbr009851.1
Pbr013600.1	Pbr031533.1	Pbr003115.1	Pbr003116.1	Pbr007882.1	Pbr007885.1	Pbr036948.2	Pbr039006.1	Pbr003015.1	Pbr007652.1	Pbr000906.1	Pbr030589.1
Pbr013598.1	Pbr031532.1	Pbr003147.1	Pbr003148.1	Pbr008084.1	Pbr008092.1	Pbr020372.1	Pbr039015.1	Pbr005207.1	Pbr007687.1	Pbr000906.1	Pbr036840.1
Pbr013597.1	Pbr031531.1	Pbr003149.1	Pbr003150.1	Pbr008085.1	Pbr008091.1	Pbr000448.1	Pbr039069.1	Pbr008791.1	Pbr007770.1	Pbr000907.1	Pbr003885.1
Pbr013596.1	Pbr031530.1	Pbr003150.1	Pbr003151.1	Pbr008086.1	Pbr008089.1	Pbr004792.1	Pbr039263.1	Pbr008791.1	Pbr007771.1	Pbr000920.1	Pbr019439.1
Pbr013595.1	Pbr031528.1	Pbr003153.2	Pbr003154.1	Pbr008086.1	Pbr008090.1	Pbr037314.1	Pbr039293.1	Pbr000747.1	Pbr007773.1	Pbr000920.1	Pbr028412.2
Pbr013594.1	Pbr031527.1	Pbr003237.1	Pbr003238.1	Pbr008093.1	Pbr008095.1	Pbr019257.1	Pbr039927.1	Pbr002732.3	Pbr007779.1	Pbr000920.1	Pbr028527.1
Pbr013592.1	Pbr031526.1	Pbr003259.1	Pbr003260.1	Pbr008093.1	Pbr008096.1	Pbr017784.5	Pbr039945.1	Pbr000003.1	Pbr007855.1	Pbr000928.1	Pbr025715.1
Pbr013591.1	Pbr031525.1	Pbr003265.1	Pbr003266.1	Pbr008095.1	Pbr008097.1	Pbr036191.1	Pbr039983.1	Pbr010238.2	Pbr007857.1	Pbr000928.1	Pbr026917.1
Pbr013590.1	Pbr031524.1	Pbr003274.1	Pbr003273.1	Pbr008104.4	Pbr008106.1	Pbr026749.1	Pbr040563.1	Pbr002242.1	Pbr007928.1	Pbr000928.1	Pbr032199.1
Pbr013582.1	Pbr031516.1	Pbr003279.1	Pbr003278.1	Pbr008107.1	Pbr008110.1	Pbr017416.1	Pbr040741.1	Pbr010289.1	Pbr007961.1	Pbr000929.1	Pbr025715.1
Pbr018714.1	Pbr031561.1	Pbr003280.1	Pbr003279.1	Pbr008146.1	Pbr008148.1	Pbr035530.1	Pbr040842.1	Pbr001203.2	Pbr007970.1	Pbr000929.1	Pbr026917.1
Pbr018715.1	Pbr031560.1	Pbr003282.1	Pbr003281.1	Pbr008433.1	Pbr008435.1	Pbr025653.2	Pbr040861.1	Pbr001406.1	Pbr007993.1	Pbr000929.1	Pbr032199.1
Pbr018717.1	Pbr031557.1	Pbr003290.1	Pbr003289.1	Pbr008584.1	Pbr008586.1	Pbr022521.1	Pbr040911.1	Pbr035345.2	Pbr007995.1	Pbr000930.1	Pbr003985.1
Pbr018718.1	Pbr031556.1	Pbr003321.1	Pbr003320.1	Pbr008648.1	Pbr008646.1	Pbr002569.2	Pbr041100.1	Pbr007538.1	Pbr007996.1	Pbr000930.1	Pbr028760.1
Pbr018719.1	Pbr031555.1	Pbr003322.1	Pbr003321.1	Pbr008656.1	Pbr008652.2	Pbr018238.1	Pbr041136.1	Pbr031327.1	Pbr008067.1	Pbr000930.1	Pbr041802.1
Pbr018720.1	Pbr031554.1	Pbr003328.1	Pbr003327.1	Pbr008983.1	Pbr008986.1	Pbr024324.2	Pbr041187.1	Pbr002119.1	Pbr008074.1	Pbr000931.1	Pbr041803.1
Pbr018721.1	Pbr031553.1	Pbr003339.1	Pbr003338.1	Pbr009138.1	Pbr009144.1	Pbr000161.1	Pbr041848.1	Pbr003608.1	Pbr008088.1	Pbr000933.1	Pbr040971.1
Pbr018722.1	Pbr031552.1	Pbr003341.1	Pbr003340.1	Pbr009140.1	Pbr009145.1	Pbr009481.1	Pbr041886.1	Pbr004394.1	Pbr008117.2	Pbr000935.1	Pbr040970.1
Pbr018723.1	Pbr031551.1	Pbr003347.1	Pbr003346.1	Pbr009141.1	Pbr009148.1	Pbr000334.1	Pbr041928.1	Pbr028271.2	Pbr008141.2	Pbr000937.1	Pbr041653.1
Pbr018724.1	Pbr031549.1	Pbr003355.1	Pbr003354.1	Pbr009142.1	Pbr009148.1	Pbr037021.1	Pbr042190.1	Pbr000813.2	Pbr008147.1	Pbr000938.1	Pbr005531.1
Pbr018725.1	Pbr031548.1	Pbr003356.1	Pbr003355.1	Pbr009143.1	Pbr009149.1	Pbr027381.1	Pbr042290.1	Pbr008183.1	Pbr008156.1	Pbr000938.1	Pbr005740.1
Pbr018726.1	Pbr031547.1	Pbr003366.1	Pbr003365.1	Pbr009147.1	Pbr009153.1	Pbr003404.1	Pbr042585.1	Pbr001497.1	Pbr008198.1	Pbr000938.1	Pbr020643.1
Pbr009532.1	Pbr033728.1	Pbr003394.1	Pbr003395.1	Pbr009159.1	Pbr009163.1	Pbr011105.1	Pbr042799.1	Pbr010735.1	Pbr008200.1	Pbr000938.1	Pbr023476.1
Pbr009535.1	Pbr033729.1	Pbr003451.1	Pbr003452.1	Pbr009163.1	Pbr009165.1			Pbr010971.1	Pbr008362.1	Pbr000939.1	Pbr024708.1
Pbr009536.1	Pbr033731.1	Pbr003471.1	Pbr003470.1	Pbr009181.2	Pbr009183.1			Pbr002056.1	Pbr008431.1	Pbr000939.1	Pbr033079.1
Pbr009538.1	Pbr042867.1	Pbr003472.1	Pbr003471.1	Pbr009182.1	Pbr009184.1			Pbr027765.1	Pbr008445.1	Pbr000939.1	Pbr039039.1
Pbr009539.1	Pbr033742.2	Pbr003487.1	Pbr003486.1	Pbr009392.1	Pbr009395.1			Pbr002357.1	Pbr008463.1	Pbr000940.1	Pbr010992.1
Pbr009543.1	Pbr033750.1	Pbr003488.1	Pbr003487.1	Pbr009504.1	Pbr009506.1			Pbr033504.1	Pbr008523.1	Pbr000940.1	Pbr037002.1
Pbr013573.1	Pbr002615.1	Pbr003489.1	Pbr003488.1	Pbr009509.1	Pbr009512.1			Pbr005743.1	Pbr008561.1	Pbr000940.1	Pbr042409.1
Pbr013572.1	Pbr002614.1	Pbr003501.1	Pbr003500.1	Pbr009680.2	Pbr009682.1			Pbr008799.1	Pbr008563.1	Pbr000940.1	Pbr042414.1
Pbr013566.1	Pbr002613.1	Pbr003502.1	Pbr003501.1	Pbr009681.1	Pbr009685.1			Pbr010710.1	Pbr008569.1	Pbr000941.1	Pbr014350.1
Pbr013565.1	Pbr002612.1	Pbr003514.2	Pbr003513.1	Pbr009682.1	Pbr009684.1			Pbr005304.1	Pbr008645.1	Pbr000941.1	Pbr034850.1
Pbr013564.1	Pbr002611.1	Pbr003524.1	Pbr003525.1	Pbr009682.1	Pbr009685.1			Pbr001824.1	Pbr008692.1	Pbr000949.1	Pbr016109.1
Pbr013563.1	Pbr002610.2	Pbr003532.1	Pbr003533.1	Pbr009915.1	Pbr009912.1			Pbr042163.1	Pbr008698.1	Pbr000951.1	Pbr014345.1
Pbr013562.1	Pbr002607.1	Pbr003546.1	Pbr003547.1	Pbr009974.1	Pbr009972.1			Pbr006575.1	Pbr008702.1	Pbr000954.1	Pbr014350.1
Pbr013560.1	Pbr002605.3	Pbr003615.1	Pbr003614.1	Pbr010096.1	Pbr010101.1			Pbr014408.1	Pbr008807.2	Pbr000954.1	Pbr034850.1
Pbr013559.1	Pbr002603.1	Pbr003616.1	Pbr003615.1	Pbr010152.1	Pbr010155.1			Pbr011858.2	Pbr008821.1	Pbr000956.1	Pbr031159.1
Pbr013558.1	Pbr002602.1	Pbr003623.1	Pbr003622.1	Pbr010537.1	Pbr010539.1			Pbr038579.1	Pbr008830.1	Pbr000956.1	Pbr031160.1
Pbr031306.1	Pbr004111.1	Pbr003626.1	Pbr003625.1	Pbr010620.1	Pbr010618.1			Pbr015145.1	Pbr008913.1	Pbr000956.1	Pbr037712.1
Pbr031307.1	Pbr004110.1	Pbr003627.1	Pbr003626.1	Pbr010699.1	Pbr010697.1			Pbr008961.1	Pbr008985.1	Pbr000956.1	Pbr040214.1
Pbr031308.1	Pbr004108.1	Pbr003724.1	Pbr003725.1	Pbr010762.1	Pbr010760.1			Pbr008963.1	Pbr008987.1	Pbr000969.1	Pbr000467.3
Pbr031310.1	Pbr004107.1	Pbr003730.1	Pbr003731.1	Pbr011027.1	Pbr011029.1			Pbr030934.3	Pbr009005.1	Pbr000969.1	Pbr008807.2
Pbr031313.1	Pbr004106.1	Pbr003784.1	Pbr003785.1	Pbr011029.1	Pbr011032.2			Pbr006048.1	Pbr009006.1	Pbr000970.2	Pbr002698.1
Pbr031314.1	Pbr004105.1	Pbr003794.1	Pbr003795.1	Pbr011031.1	Pbr011033.1			Pbr006047.1	Pbr009007.2	Pbr000970.2	Pbr007749.1
Pbr031315.1	Pbr004104.1	Pbr003795.1	Pbr003796.1	Pbr011031.1	Pbr011035.1			Pbr012827.1	Pbr009087.1	Pbr000970.2	Pbr035502.1
Pbr031316.1	Pbr004101.1	Pbr003797.1	Pbr003798.1	Pbr011278.1	Pbr011275.1			Pbr005071.1	Pbr009096.1	Pbr000971.1	Pbr004003.1
Pbr031321.1	Pbr004100.1	Pbr003811.1	Pbr003812.1	Pbr011279.1	Pbr011274.1			Pbr008752.1	Pbr009111.1	Pbr000971.1	Pbr035578.1
Pbr022047.1	Pbr008325.1	Pbr003831.1	Pbr003830.1	Pbr011280.1	Pbr011278.1			Pbr028743.3	Pbr009194.1	Pbr000975.1	Pbr022690.1
Pbr022062.2	Pbr008304.1	Pbr003864.1	Pbr003863.1	Pbr011452.1	Pbr011444.1			Pbr009254.1	Pbr009270.1	Pbr000979.1	Pbr004002.1
Pbr022063.1	Pbr008303.1	Pbr003868.1	Pbr003867.1	Pbr011590.1	Pbr011592.1			Pbr001366.1	Pbr009745.1	Pbr000979.1	Pbr004011.1
Pbr022075.1	Pbr008296.1	Pbr003869.1	Pbr003868.1	Pbr011592.1	Pbr011595.1			Pbr008166.1	Pbr009773.1	Pbr000979.1	Pbr028444.1
Pbr022077.1	Pbr008294.2	Pbr003870.1	Pbr003869.1	Pbr011733.1	Pbr011731.1			Pbr001369.1	Pbr009775.1	Pbr000981.1	Pbr033936.1
Pbr022091.1	Pbr008285.1	Pbr003874.1	Pbr003873.1	Pbr011824.1	Pbr011820.1			Pbr001369.1	Pbr009776.1	Pbr000982.1	Pbr006924.1
Pbr022097.1	Pbr008280.1	Pbr003875.1	Pbr003874.1	Pbr011825.1	Pbr011820.1			Pbr037839.1	Pbr009777.1	Pbr000982.1	Pbr020829.1
Pbr023914.1	Pbr008325.1	Pbr003907.1	Pbr003906.1	Pbr011827.1	Pbr011819.1			Pbr004377.1	Pbr009808.1	Pbr000982.1	Pbr025536.1
Pbr023932.1	Pbr008304.1	Pbr003927.1	Pbr003928.1	Pbr011985.1	Pbr011983.1			Pbr014851.1	Pbr009812.1	Pbr000987.1	Pbr014181.1
Pbr023933.2	Pbr008303.1	Pbr003955.1	Pbr003956.1	Pbr012031.1	Pbr012028.1			Pbr006224.2	Pbr009820.1	Pbr000996.1	Pbr016335.1
Pbr023942.1	Pbr008297.1	Pbr003964.1	Pbr003965.1	Pbr012040.1	Pbr012043.1			Pbr005125.1	Pbr009844.1	Pbr001000.1	Pbr010702.1
Pbr023943.1	Pbr008296.1	Pbr003971.1	Pbr003972.1	Pbr012041.1	Pbr012050.1			Pbr040198.1	Pbr009911.1	Pbr001000.1	Pbr013251.1
Pbr023945.1	Pbr008294.2	Pbr003974.1	Pbr003975.1	Pbr012045.1	Pbr012048.1			Pbr000697.2	Pbr009942.1	Pbr001003.1	Pbr006304.1
Pbr009414.1	Pbr035870.1	Pbr003979.1	Pbr003980.1	Pbr012068.1	Pbr012072.2			Pbr006942.1	Pbr009946.1	Pbr001003.1	Pbr034191.1
Pbr009415.2	Pbr035872.1	Pbr004231.1	Pbr004232.1	Pbr012072.2	Pbr012075.1			Pbr011531.2	Pbr009962.2	Pbr001009.1	Pbr005765.1
Pbr009423.1	Pbr035882.1	Pbr004251.1	Pbr004252.1	Pbr012075.1	Pbr012078.1			Pbr001661.1	Pbr009981.1	Pbr001009.1	Pbr010712.1
Pbr009426.1	Pbr035889.1	Pbr004257.1	Pbr004258.1	Pbr012250.1	Pbr012252.1			Pbr027944.1	Pbr010033.1	Pbr001009.1	Pbr033244.1
Pbr009427.2	Pbr035897.1	Pbr004258.1	Pbr004259.1	Pbr012285.1	Pbr012288.1			Pbr000588.1	Pbr010075.1	Pbr001010.1	Pbr001030.1
Pbr009433.1	Pbr035905.1	Pbr004261.1	Pbr004262.1	Pbr012333.1	Pbr012336.1			Pbr009216.4	Pbr010078.1	Pbr001010.1	Pbr029361.1
Pbr009437.1	Pbr042888.1	Pbr004291.1	Pbr004292.2	Pbr012557.1	Pbr012560.2			Pbr005492.1	Pbr010088.1	Pbr001013.1	Pbr001028.1
Pbr009439.1	Pbr035912.4	Pbr004301.1	Pbr004302.1	Pbr012559.1	Pbr012561.1			Pbr008556.1	Pbr010121.1	Pbr001014.1	Pbr001027.1
Pbr009441.2	Pbr035914.1	Pbr004302.1	Pbr004303.1	Pbr012722.1	Pbr012724.1			Pbr009721.1	Pbr010149.1	Pbr001014.1	Pbr023840.1
Pbr009446.1	Pbr035921.1	Pbr004336.1	Pbr004337.1	Pbr012810.1	Pbr012813.1			Pbr000072.1	Pbr010201.1	Pbr001017.1	Pbr003056.1
Pbr009464.1	Pbr035927.1	Pbr004337.1	Pbr004338.1	Pbr012837.1	Pbr012839.1			Pbr008244.1	Pbr010203.1	Pbr001017.1	Pbr010603.1
Pbr009466.1	Pbr035935.1	Pbr004338.1	Pbr004339.1	Pbr012911.1	Pbr012914.1			Pbr008243.1	Pbr010204.1	Pbr001019.1	Pbr003054.1
Pbr009469.1	Pbr035941.2	Pbr004352.1	Pbr004353.1	Pbr012914.1	Pbr012916.1			Pbr031944.1	Pbr010277.1	Pbr001020.1	Pbr003053.1
Pbr009470.1	Pbr035943.1	Pbr004353.1	Pbr004354.1	Pbr012997.1	Pbr012994.1			Pbr024010.1	Pbr010401.1	Pbr001020.1	Pbr029916.3
Pbr009478.1	Pbr035965.1	Pbr004355.1	Pbr004356.1	Pbr013007.1	Pbr013002.1			Pbr007467.1	Pbr010453.1	Pbr001021.1	Pbr003053.1
Pbr009486.1	Pbr035966.1	Pbr004370.1	Pbr004371.1	Pbr013008.1	Pbr013001.1			Pbr014157.1	Pbr010496.1	Pbr001021.1	Pbr029916.3
Pbr009488.1	Pbr035970.1	Pbr004371.1	Pbr004372.1	Pbr013009.1	Pbr013000.1			Pbr001405.1	Pbr010544.1	Pbr001022.1	Pbr003054.1
Pbr009498.1	Pbr035975.1	Pbr004372.1	Pbr004373.1	Pbr013281.1	Pbr013279.1			Pbr012278.1	Pbr010672.1	Pbr001024.1	Pbr003056.1
Pbr009514.1	Pbr037916.1	Pbr004373.1	Pbr004374.1	Pbr013282.1	Pbr013280.1			Pbr002375.1	Pbr010673.1	Pbr001024.1	Pbr010603.1
Pbr015696.1	Pbr001364.1	Pbr004374.1	Pbr004375.1	Pbr013548.1	Pbr013546.2			Pbr003008.1	Pbr010765.1	Pbr001027.1	Pbr023840.1
Pbr015697.1	Pbr001363.1	Pbr004375.1	Pbr004376.1	Pbr013571.1	Pbr013568.1			Pbr005034.1	Pbr010767.1	Pbr001030.1	Pbr029361.1
Pbr015698.1	Pbr001361.1	Pbr004400.1	Pbr004401.2	Pbr013780.1	Pbr013784.1			Pbr001107.1	Pbr010890.1	Pbr001032.1	Pbr033004.2
Pbr015700.1	Pbr001359.1	Pbr004414.1	Pbr004415.1	Pbr013783.1	Pbr013786.1			Pbr011326.1	Pbr010911.1	Pbr001034.1	Pbr002991.1
Pbr015701.1	Pbr001358.1	Pbr042668.1	Pbr004416.3	Pbr013783.1	Pbr013787.1			Pbr005165.1	Pbr010988.2	Pbr001034.1	Pbr014148.1
Pbr015702.1	Pbr001357.1	Pbr004420.1	Pbr004421.1	Pbr013796.3	Pbr013798.1			Pbr006819.2	Pbr011158.1	Pbr001034.1	Pbr035228.1
Pbr015703.1	Pbr001356.1	Pbr004426.1	Pbr004427.6	Pbr013797.1	Pbr013802.1			Pbr006819.2	Pbr011160.3	Pbr001035.1	Pbr022415.1
Pbr015704.1	Pbr001355.1	Pbr004430.1	Pbr004431.2	Pbr013798.1	Pbr013801.1			Pbr004381.1	Pbr011234.1	Pbr001035.1	Pbr037506.1
Pbr015705.1	Pbr001354.1	Pbr004443.1	Pbr004444.1	Pbr013800.1	Pbr013802.1			Pbr000305.1	Pbr011235.1	Pbr001036.1	Pbr010595.1
Pbr015706.1	Pbr001353.1	Pbr004449.1	Pbr004450.1	Pbr013824.1	Pbr013827.1			Pbr008849.1	Pbr011236.1	Pbr001037.1	Pbr042783.1
Pbr015709.1	Pbr001352.2	Pbr004503.1	Pbr004504.1	Pbr013841.1	Pbr013843.1			Pbr014887.1	Pbr011289.1	Pbr001038.1	Pbr023540.3
Pbr015710.1	Pbr001351.1	Pbr004508.1	Pbr004509.1	Pbr013931.1	Pbr013933.1			Pbr007297.1	Pbr011432.1	Pbr001038.1	Pbr024238.1
Pbr015711.1	Pbr001349.1	Pbr004512.1	Pbr004513.1	Pbr013997.1	Pbr014001.1			Pbr005068.1	Pbr011558.1	Pbr001040.1	Pbr023997.1
Pbr015712.1	Pbr001348.1	Pbr004549.1	Pbr004550.1	Pbr014001.1	Pbr014004.1			Pbr013541.1	Pbr011635.1	Pbr001040.1	Pbr036957.1
Pbr017558.4	Pbr004887.1	Pbr004554.1	Pbr004555.1	Pbr014050.1	Pbr014056.1			Pbr000345.1	Pbr011676.1	Pbr001041.1	Pbr005250.1
Pbr036089.2	Pbr004888.1	Pbr004555.1	Pbr004556.1	Pbr014206.2	Pbr014204.1			Pbr008472.1	Pbr011815.1	Pbr001043.1	Pbr040834.1
Pbr036088.1	Pbr004889.1	Pbr004561.1	Pbr004562.1	Pbr014268.1	Pbr014270.1			Pbr007215.1	Pbr011829.1	Pbr001043.1	Pbr042179.1
Pbr036086.1	Pbr004891.1	Pbr004564.1	Pbr004565.1	Pbr014280.1	Pbr014284.1			Pbr001171.1	Pbr011832.1	Pbr001052.1	Pbr032802.1
Pbr036085.1	Pbr004892.1	Pbr004620.1	Pbr004621.1	Pbr014331.1	Pbr014327.1			Pbr006834.1	Pbr011913.1	Pbr001055.1	Pbr011535.1
Pbr036084.1	Pbr004893.1	Pbr004627.1	Pbr004628.1	Pbr014559.1	Pbr014563.1			Pbr022438.1	Pbr011952.1	Pbr001055.1	Pbr035248.1
Pbr036083.1	Pbr004894.1	Pbr004675.1	Pbr004676.1	Pbr014718.1	Pbr014720.1			Pbr029479.1	Pbr011998.1	Pbr001055.1	Pbr042028.1
Pbr036082.1	Pbr004897.1	Pbr004676.1	Pbr004677.1	Pbr014764.1	Pbr014770.1			Pbr008591.1	Pbr012033.1	Pbr001069.1	Pbr026847.1
Pbr041605.1	Pbr004894.1	Pbr004693.1	Pbr004694.1	Pbr014892.1	Pbr014894.1			Pbr011346.1	Pbr012058.1	Pbr001079.1	Pbr008281.1
Pbr041606.1	Pbr004893.1	Pbr004712.1	Pbr004713.1	Pbr015108.2	Pbr015106.1			Pbr008767.1	Pbr012319.1	Pbr001088.1	Pbr020211.1
Pbr041607.1	Pbr004892.1	Pbr004721.1	Pbr004722.1	Pbr015109.1	Pbr015106.1			Pbr029479.1	Pbr012342.1	Pbr001088.1	Pbr031674.1
Pbr041608.1	Pbr004889.1	Pbr004725.1	Pbr004726.1	Pbr015195.1	Pbr015200.1			Pbr002369.1	Pbr012466.1	Pbr001090.1	Pbr015536.1
Pbr041610.1	Pbr004888.1	Pbr004787.1	Pbr004788.1	Pbr015196.1	Pbr015198.1			Pbr036253.1	Pbr012492.1	Pbr001090.1	Pbr030942.1
Pbr041611.1	Pbr004887.1	Pbr004829.1	Pbr004830.2	Pbr015196.1	Pbr015199.1			Pbr031436.1	Pbr012726.1	Pbr001101.1	Pbr000341.1
Pbr013596.1	Pbr005423.2	Pbr004857.1	Pbr004858.1	Pbr015198.1	Pbr015201.1			Pbr008052.1	Pbr012795.1	Pbr001101.1	Pbr015053.1
Pbr013595.1	Pbr005424.1	Pbr004899.2	Pbr004900.1	Pbr015200.1	Pbr015205.1			Pbr008051.1	Pbr012796.1	Pbr001101.1	Pbr020652.1
Pbr013594.1	Pbr005425.1	Pbr004981.1	Pbr004982.1	Pbr015202.1	Pbr015204.1			Pbr008050.1	Pbr012798.1	Pbr001101.1	Pbr042735.1
Pbr013593.1	Pbr005427.1	Pbr005003.1	Pbr005004.1	Pbr015203.1	Pbr015206.1			Pbr008049.2	Pbr012799.2	Pbr001106.1	Pbr023151.2
Pbr013592.1	Pbr005428.1	Pbr005013.1	Pbr005014.1	Pbr015204.1	Pbr015206.1			Pbr008744.1	Pbr012866.1	Pbr001106.1	Pbr037031.1
Pbr013591.1	Pbr005429.1	Pbr005019.1	Pbr005020.1	Pbr015206.1	Pbr015208.1			Pbr007863.1	Pbr012867.2	Pbr001106.1	Pbr041216.3
Pbr013590.1	Pbr005430.1	Pbr005020.1	Pbr005021.1	Pbr015207.1	Pbr015210.1			Pbr024452.1	Pbr012874.1	Pbr001107.1	Pbr005744.1
Pbr013589.1	Pbr005431.1	Pbr005037.1	Pbr005038.1	Pbr015210.1	Pbr015214.1			Pbr010238.2	Pbr012875.1	Pbr001107.1	Pbr026878.1
Pbr013588.1	Pbr005432.1	Pbr005053.1	Pbr005054.1	Pbr015215.1	Pbr015218.1			Pbr000833.1	Pbr012962.2	Pbr001108.1	Pbr024613.1
Pbr013587.1	Pbr005433.1	Pbr005152.1	Pbr005151.1	Pbr015216.1	Pbr015219.1			Pbr016019.1	Pbr012966.1	Pbr001109.1	Pbr023492.1
Pbr031348.2	Pbr010877.1	Pbr005173.1	Pbr005172.1	Pbr015217.1	Pbr015220.1			Pbr026493.1	Pbr013013.1	Pbr001109.1	Pbr042206.1
Pbr031349.1	Pbr010876.1	Pbr005174.1	Pbr005173.1	Pbr015217.1	Pbr015222.1			Pbr005921.1	Pbr013524.1	Pbr001112.1	Pbr024966.1
Pbr031351.1	Pbr010875.1	Pbr005175.1	Pbr005174.1	Pbr015261.1	Pbr015259.1			Pbr023429.1	Pbr013706.1	Pbr001112.1	Pbr033079.1
Pbr031352.1	Pbr010874.1	Pbr005183.1	Pbr005182.1	Pbr015264.1	Pbr015261.1			Pbr002755.1	Pbr013823.1	Pbr001112.1	Pbr038014.1
Pbr031353.1	Pbr010873.1	Pbr005184.1	Pbr005183.1	Pbr015289.1	Pbr015287.1			Pbr007876.1	Pbr013856.1	Pbr001112.1	Pbr039039.1
Pbr018644.1	Pbr010865.1	Pbr005185.1	Pbr005184.1	Pbr015437.1	Pbr015439.1			Pbr007489.3	Pbr013991.1	Pbr001113.1	Pbr003498.1
Pbr018647.1	Pbr010864.1	Pbr005186.1	Pbr005185.1	Pbr015439.1	Pbr015441.1			Pbr004665.1	Pbr013993.1	Pbr001113.1	Pbr007010.1
Pbr018648.1	Pbr010861.1	Pbr005192.1	Pbr005191.1	Pbr015439.1	Pbr015443.1			Pbr004664.1	Pbr013994.1	Pbr001113.1	Pbr023553.1
Pbr018649.1	Pbr010859.2	Pbr005193.1	Pbr005192.1	Pbr015441.1	Pbr015445.1			Pbr013893.1	Pbr014005.2	Pbr001113.1	Pbr029802.1
Pbr018652.1	Pbr010858.1	Pbr005215.1	Pbr005214.1	Pbr015515.1	Pbr015513.1			Pbr010289.1	Pbr014011.1	Pbr001114.1	Pbr021128.1
Pbr018653.1	Pbr010857.1	Pbr005238.1	Pbr005237.1	Pbr015617.1	Pbr015615.1			Pbr002794.1	Pbr014017.1	Pbr001115.1	Pbr021130.1
Pbr018654.1	Pbr010856.1	Pbr005239.1	Pbr005238.1	Pbr015641.1	Pbr015644.1			Pbr009994.1	Pbr014077.1	Pbr001117.1	Pbr020802.1
Pbr018655.1	Pbr010855.1	Pbr005240.1	Pbr005239.1	Pbr015862.1	Pbr015867.1			Pbr017561.1	Pbr014195.1	Pbr001124.1	Pbr012161.1
Pbr018657.1	Pbr010854.1	Pbr005241.1	Pbr005240.1	Pbr015875.1	Pbr042731.1			Pbr007395.1	Pbr014202.2	Pbr001124.1	Pbr040623.1
Pbr018658.1	Pbr010853.1	Pbr005263.1	Pbr005262.1	Pbr015877.1	Pbr042732.1			Pbr008160.1	Pbr014212.1	Pbr001125.1	Pbr012161.1
Pbr018659.1	Pbr010852.1	Pbr005274.1	Pbr005275.2	Pbr015890.1	Pbr015892.1			Pbr009493.1	Pbr014277.1	Pbr001125.1	Pbr040623.1
Pbr018661.1	Pbr010851.1	Pbr005275.2	Pbr005276.1	Pbr016327.1	Pbr016325.1			Pbr003474.1	Pbr014517.1	Pbr001127.1	Pbr028033.1
Pbr018663.1	Pbr010850.1	Pbr005295.1	Pbr005296.1	Pbr016368.1	Pbr016366.1			Pbr018365.1	Pbr014585.1	Pbr001128.1	Pbr028033.1
Pbr018664.1	Pbr010849.1	Pbr005320.2	Pbr005321.2	Pbr016370.1	Pbr016367.1			Pbr023142.1	Pbr015025.1	Pbr001133.1	Pbr020802.1
Pbr018665.1	Pbr010848.1	Pbr005338.1	Pbr005339.1	Pbr016371.1	Pbr016368.1			Pbr014408.1	Pbr015053.1	Pbr001154.1	Pbr003523.1
Pbr018667.1	Pbr010847.1	Pbr005341.1	Pbr005342.1	Pbr016383.1	Pbr016379.1			Pbr004404.1	Pbr015076.1	Pbr001154.1	Pbr011841.1
Pbr018670.1	Pbr010846.1	Pbr005367.1	Pbr005366.1	Pbr016389.1	Pbr016387.1			Pbr007542.1	Pbr015135.1	Pbr001156.1	Pbr016504.1
Pbr018671.1	Pbr010845.1	Pbr005377.1	Pbr005376.1	Pbr016512.1	Pbr016509.1			Pbr000521.1	Pbr015336.1	Pbr001156.1	Pbr020658.1
Pbr018672.1	Pbr010844.1	Pbr005378.1	Pbr005377.1	Pbr016515.1	Pbr016513.1			Pbr008393.1	Pbr015347.1	Pbr001157.1	Pbr002249.1
Pbr018673.1	Pbr010843.1	Pbr005416.1	Pbr005417.1	Pbr016619.1	Pbr016614.1			Pbr008390.1	Pbr015348.1	Pbr001157.1	Pbr009112.1
Pbr018674.1	Pbr010842.1	Pbr005501.1	Pbr005502.1	Pbr016620.1	Pbr016615.1			Pbr004656.1	Pbr015349.1	Pbr001158.1	Pbr002249.1
Pbr018675.1	Pbr010841.1	Pbr005516.1	Pbr005517.1	Pbr016687.1	Pbr016689.1			Pbr003891.1	Pbr015656.1	Pbr001158.1	Pbr009112.1
Pbr018676.1	Pbr010840.2	Pbr005520.1	Pbr005521.1	Pbr016720.1	Pbr016722.1			Pbr000338.1	Pbr015691.1	Pbr001164.1	Pbr011109.1
Pbr018677.1	Pbr010839.1	Pbr005521.1	Pbr005522.1	Pbr016751.1	Pbr016758.1			Pbr030880.1	Pbr015809.1	Pbr001164.1	Pbr031782.1
Pbr018678.1	Pbr010838.1	Pbr005550.1	Pbr005551.1	Pbr016751.1	Pbr016760.1			Pbr015814.1	Pbr015828.1	Pbr001167.1	Pbr004642.1
Pbr018684.1	Pbr010836.1	Pbr005556.1	Pbr005557.1	Pbr016753.1	Pbr016761.1			Pbr005892.1	Pbr015830.1	Pbr001167.1	Pbr036743.1
Pbr018685.1	Pbr010835.1	Pbr005579.1	Pbr005580.1	Pbr016754.1	Pbr016756.1			Pbr001542.1	Pbr015979.1	Pbr001167.1	Pbr042187.1
Pbr018686.1	Pbr010833.1	Pbr005582.1	Pbr005583.1	Pbr016756.1	Pbr016761.1			Pbr014413.1	Pbr016015.1	Pbr001168.1	Pbr006775.1
Pbr018687.1	Pbr010832.1	Pbr005588.2	Pbr005589.1	Pbr016756.1	Pbr016763.1			Pbr014413.1	Pbr016028.1	Pbr001169.1	Pbr018457.1
Pbr018688.1	Pbr010831.1	Pbr005589.1	Pbr005590.2	Pbr016792.1	Pbr016795.1			Pbr003143.1	Pbr016058.1	Pbr001169.1	Pbr020105.1
Pbr018689.1	Pbr010830.1	Pbr005667.1	Pbr005668.1	Pbr016842.1	Pbr016844.1			Pbr011858.2	Pbr016070.1	Pbr001169.1	Pbr034986.1
Pbr018690.1	Pbr010828.1	Pbr005707.1	Pbr005708.1	Pbr016859.1	Pbr016861.1			Pbr003204.1	Pbr016071.1	Pbr001171.1	Pbr035094.1
Pbr018692.1	Pbr010827.1	Pbr005732.1	Pbr005733.1	Pbr016899.1	Pbr016902.1			Pbr003202.1	Pbr016072.1	Pbr001173.1	Pbr005566.1
Pbr018694.1	Pbr010825.1	Pbr005801.1	Pbr005802.1	Pbr016900.1	Pbr016902.1			Pbr040271.1	Pbr016074.1	Pbr001173.1	Pbr011830.1
Pbr018696.1	Pbr010822.1	Pbr005806.2	Pbr005807.1	Pbr017007.1	Pbr017004.1			Pbr012880.1	Pbr016449.1	Pbr001173.1	Pbr018752.1
Pbr018698.1	Pbr010821.1	Pbr005807.1	Pbr005808.1	Pbr017009.1	Pbr017001.1			Pbr000033.1	Pbr016636.1	Pbr001173.1	Pbr030572.1
Pbr018706.1	Pbr010820.1	Pbr005824.1	Pbr005825.1	Pbr017029.1	Pbr017035.1			Pbr027366.1	Pbr016707.1	Pbr001174.1	Pbr010993.1
Pbr018708.1	Pbr010817.1	Pbr005860.1	Pbr005861.1	Pbr017030.1	Pbr017033.1			Pbr007328.3	Pbr016730.1	Pbr001174.1	Pbr030589.1
Pbr018710.1	Pbr010815.1	Pbr005866.1	Pbr005867.1	Pbr017035.1	Pbr017037.1			Pbr016004.1	Pbr017052.1	Pbr001174.1	Pbr039362.1
Pbr018711.2	Pbr010814.1	Pbr005867.1	Pbr005868.1	Pbr017036.1	Pbr017038.1			Pbr015998.3	Pbr017053.1	Pbr001175.1	Pbr008356.1
Pbr018712.1	Pbr010813.1	Pbr005868.1	Pbr005869.1	Pbr017037.1	Pbr017039.1			Pbr014231.1	Pbr017065.1	Pbr001175.1	Pbr033201.1
Pbr018714.1	Pbr010812.1	Pbr005874.1	Pbr005875.1	Pbr017060.1	Pbr017067.1			Pbr006161.1	Pbr017072.1	Pbr001175.1	Pbr039937.1
Pbr018715.1	Pbr010811.1	Pbr005877.2	Pbr005878.2	Pbr017071.1	Pbr017074.1			Pbr006161.1	Pbr017075.1	Pbr001176.1	Pbr001955.1
Pbr018716.1	Pbr010810.1	Pbr005882.1	Pbr005883.1	Pbr017074.1	Pbr017076.1			Pbr001912.1	Pbr017094.1	Pbr001182.1	Pbr002023.1
Pbr018717.1	Pbr010809.1	Pbr005901.1	Pbr005902.1	Pbr017306.1	Pbr017301.1			Pbr008183.1	Pbr017177.1	Pbr001182.1	Pbr011535.1
Pbr018718.1	Pbr010808.1	Pbr005909.1	Pbr005910.1	Pbr017347.1	Pbr017349.1			Pbr017166.1	Pbr017180.1	Pbr001182.1	Pbr021441.1
Pbr013629.1	Pbr010806.1	Pbr005969.1	Pbr005970.1	Pbr017348.1	Pbr017350.1			Pbr022688.2	Pbr017224.1	Pbr001183.1	Pbr005790.4
Pbr013628.1	Pbr010805.1	Pbr005970.1	Pbr005971.1	Pbr017353.1	Pbr017355.1			Pbr000001.1	Pbr017465.1	Pbr001202.1	Pbr020636.1
Pbr013627.1	Pbr010804.1	Pbr005990.1	Pbr005991.1	Pbr017375.1	Pbr017378.1			Pbr012237.1	Pbr017690.1	Pbr001205.1	Pbr035535.1
Pbr013626.1	Pbr010803.1	Pbr005996.1	Pbr005997.1	Pbr017476.1	Pbr017478.1			Pbr009721.1	Pbr017782.1	Pbr001206.1	Pbr004484.1
Pbr013625.1	Pbr010802.1	Pbr006006.1	Pbr006007.1	Pbr017749.1	Pbr017753.1			Pbr032456.1	Pbr017861.1	Pbr001206.1	Pbr008833.1
Pbr013624.1	Pbr010800.1	Pbr006019.1	Pbr006020.1	Pbr017869.1	Pbr017873.1			Pbr026510.2	Pbr017904.1	Pbr001206.1	Pbr023611.1
Pbr013623.1	Pbr010799.1	Pbr006020.1	Pbr006021.1	Pbr017905.1	Pbr017910.1			Pbr010054.1	Pbr017907.1	Pbr001208.1	Pbr041962.1
Pbr013622.1	Pbr010798.1	Pbr006038.1	Pbr006039.1	Pbr018295.1	Pbr018297.1			Pbr010054.1	Pbr017908.1	Pbr001213.1	Pbr015583.1
Pbr013621.1	Pbr010797.1	Pbr006054.1	Pbr006055.2	Pbr018357.1	Pbr018359.1			Pbr003649.1	Pbr017911.1	Pbr001213.1	Pbr022811.1
Pbr013618.2	Pbr010795.1	Pbr006069.1	Pbr006070.3	Pbr018424.1	Pbr018429.1			Pbr001441.1	Pbr017912.1	Pbr001214.1	Pbr031654.1
Pbr013616.1	Pbr010794.1	Pbr006073.1	Pbr006074.1	Pbr018429.1	Pbr018433.1			Pbr007755.1	Pbr018058.1	Pbr001215.1	Pbr025217.1
Pbr013615.1	Pbr010793.1	Pbr006104.1	Pbr006105.1	Pbr018512.1	Pbr018514.1			Pbr028445.1	Pbr018144.1	Pbr001215.1	Pbr031654.1
Pbr013614.1	Pbr010792.1	Pbr006108.1	Pbr006109.1	Pbr018513.1	Pbr018516.1			Pbr002333.1	Pbr018170.1	Pbr001215.1	Pbr031655.1
Pbr013612.1	Pbr010791.1	Pbr006132.1	Pbr006133.1	Pbr018517.1	Pbr018523.1			Pbr013362.1	Pbr018288.2	Pbr001217.1	Pbr003654.1
Pbr013609.1	Pbr010790.1	Pbr006133.1	Pbr006134.1	Pbr018519.1	Pbr018522.1			Pbr040279.1	Pbr018323.1	Pbr001217.1	Pbr003698.1
Pbr013603.1	Pbr010789.1	Pbr006164.1	Pbr006165.1	Pbr018522.1	Pbr018526.1			Pbr005061.1	Pbr018431.1	Pbr001217.1	Pbr013064.1
Pbr013602.1	Pbr010788.1	Pbr006165.1	Pbr006166.1	Pbr018534.1	Pbr018536.1			Pbr005062.1	Pbr018432.1	Pbr001217.1	Pbr039363.1
Pbr013601.1	Pbr010786.1	Pbr006199.1	Pbr006200.1	Pbr018535.1	Pbr018537.1			Pbr009696.1	Pbr018447.1	Pbr001218.1	Pbr010688.1
Pbr013600.1	Pbr010785.1	Pbr006221.1	Pbr006222.1	Pbr018545.1	Pbr018547.1			Pbr012240.1	Pbr018507.1	Pbr001218.1	Pbr018818.1
Pbr013598.1	Pbr010784.1	Pbr006230.1	Pbr006231.1	Pbr018702.1	Pbr018705.1			Pbr036951.1	Pbr018510.1	Pbr001219.1	Pbr018822.1
Pbr013597.1	Pbr010783.1	Pbr006231.1	Pbr006232.1	Pbr018736.1	Pbr018738.1			Pbr008028.2	Pbr018804.1	Pbr001221.1	Pbr018823.1
Pbr013596.1	Pbr010782.1	Pbr006232.1	Pbr006233.1	Pbr018749.1	Pbr018751.1			Pbr038449.1	Pbr018888.1	Pbr001221.1	Pbr021778.1
Pbr013594.1	Pbr010779.1	Pbr006275.1	Pbr006276.1	Pbr018781.2	Pbr018783.1			Pbr002812.1	Pbr018891.1	Pbr001221.1	Pbr039119.1
Pbr013592.1	Pbr010778.1	Pbr006282.1	Pbr006283.1	Pbr018877.1	Pbr018880.1			Pbr013383.1	Pbr018912.1	Pbr001222.1	Pbr018823.1
Pbr013591.1	Pbr010777.1	Pbr006294.1	Pbr006295.1	Pbr018883.1	Pbr018885.1			Pbr018906.1	Pbr019072.1	Pbr001222.1	Pbr021778.1
Pbr018707.1	Pbr010824.1	Pbr006295.1	Pbr006296.1	Pbr018884.1	Pbr018887.1			Pbr011195.1	Pbr019073.1	Pbr001222.1	Pbr039119.1
Pbr013641.1	Pbr010822.1	Pbr006296.1	Pbr006297.1	Pbr018903.1	Pbr018908.1			Pbr012451.1	Pbr019193.1	Pbr001224.1	Pbr018822.1
Pbr013640.1	Pbr010821.1	Pbr006299.1	Pbr006300.1	Pbr018908.1	Pbr018910.1			Pbr018425.1	Pbr019221.1	Pbr001225.1	Pbr010688.1
Pbr013637.1	Pbr010820.1	Pbr006405.1	Pbr006406.1	Pbr018996.1	Pbr019001.1			Pbr012598.1	Pbr019312.1	Pbr001225.1	Pbr018818.1
Pbr013636.3	Pbr010815.1	Pbr006426.1	Pbr006427.1	Pbr019000.1	Pbr019003.1			Pbr010796.1	Pbr019350.1	Pbr001226.1	Pbr012960.1
Pbr042710.1	Pbr010814.1	Pbr006427.1	Pbr006428.1	Pbr019119.1	Pbr019117.1			Pbr009659.1	Pbr019367.1	Pbr001226.1	Pbr015923.1
Pbr013635.1	Pbr010813.1	Pbr006428.1	Pbr006429.1	Pbr019196.1	Pbr019199.1			Pbr008789.1	Pbr019490.2	Pbr001226.1	Pbr024113.1
Pbr013634.1	Pbr010812.1	Pbr006435.1	Pbr006436.1	Pbr019197.1	Pbr019200.1			Pbr026219.1	Pbr019554.1	Pbr001230.1	Pbr010948.1
Pbr013633.1	Pbr010811.1	Pbr006451.1	Pbr006452.1	Pbr019198.1	Pbr019201.1			Pbr003671.1	Pbr019567.2	Pbr001230.1	Pbr015798.1
Pbr013632.1	Pbr010810.1	Pbr006453.1	Pbr006454.1	Pbr019333.1	Pbr019336.1			Pbr010862.1	Pbr019573.3	Pbr001230.1	Pbr022153.1
Pbr013631.1	Pbr010809.1	Pbr006454.1	Pbr006455.1	Pbr019333.1	Pbr019337.1			Pbr011409.1	Pbr019574.1	Pbr001235.1	Pbr028468.1
Pbr013630.1	Pbr010808.1	Pbr006455.1	Pbr006456.1	Pbr019335.1	Pbr019338.1			Pbr004135.1	Pbr019608.1	Pbr001236.1	Pbr028467.1
Pbr018693.1	Pbr010824.1	Pbr006464.1	Pbr006465.1	Pbr019352.2	Pbr019357.1			Pbr013829.1	Pbr019610.1	Pbr001237.1	Pbr024716.1
Pbr018719.1	Pbr010806.1	Pbr006469.1	Pbr006470.1	Pbr019383.1	Pbr019386.1			Pbr016104.1	Pbr019961.2	Pbr001246.1	Pbr028412.2
Pbr018720.1	Pbr010805.1	Pbr006478.1	Pbr006479.1	Pbr019402.1	Pbr019404.1			Pbr041107.1	Pbr020150.1	Pbr001246.1	Pbr028527.1
Pbr018721.1	Pbr010804.1	Pbr006480.1	Pbr006481.1	Pbr019403.1	Pbr019405.1			Pbr000096.1	Pbr020151.1	Pbr001249.1	Pbr021216.1
Pbr018722.1	Pbr010803.1	Pbr006503.1	Pbr006504.1	Pbr019437.1	Pbr019441.1			Pbr024194.1	Pbr020436.1	Pbr001251.1	Pbr009762.1
Pbr018723.1	Pbr010802.1	Pbr006504.1	Pbr006505.1	Pbr019441.1	Pbr019443.1			Pbr011851.1	Pbr020498.1	Pbr001251.1	Pbr009788.1
Pbr018724.1	Pbr010800.1	Pbr006535.1	Pbr006536.1	Pbr019442.1	Pbr019444.1			Pbr001914.1	Pbr020500.1	Pbr001251.1	Pbr039381.1
Pbr018725.1	Pbr010799.1	Pbr006536.1	Pbr006537.1	Pbr019498.1	Pbr019505.1			Pbr000418.1	Pbr020582.1	Pbr001251.1	Pbr041422.1
Pbr018726.1	Pbr010798.1	Pbr006539.1	Pbr006540.1	Pbr019720.2	Pbr019716.1			Pbr003164.1	Pbr020584.3	Pbr001253.1	Pbr028563.1
Pbr021045.1	Pbr010810.1	Pbr006544.1	Pbr006545.1	Pbr019837.1	Pbr019834.1			Pbr018631.1	Pbr020652.1	Pbr001262.1	Pbr018494.1
Pbr021050.1	Pbr010805.1	Pbr006581.1	Pbr006582.1	Pbr019937.1	Pbr019932.1			Pbr015524.1	Pbr020727.1	Pbr001263.1	Pbr031235.1
Pbr021053.1	Pbr010804.1	Pbr006584.1	Pbr006585.1	Pbr020048.1	Pbr020046.1			Pbr002778.1	Pbr020765.1	Pbr001266.1	Pbr031235.1
Pbr021055.1	Pbr010803.1	Pbr006586.1	Pbr006587.1	Pbr020314.1	Pbr020310.1			Pbr015593.1	Pbr020855.1	Pbr001267.1	Pbr018494.1
Pbr027463.1	Pbr010797.1	Pbr006664.1	Pbr006665.1	Pbr020317.1	Pbr020312.1			Pbr019535.1	Pbr020915.1	Pbr001270.1	Pbr002188.1
Pbr027457.1	Pbr010794.1	Pbr006665.1	Pbr006666.1	Pbr020343.1	Pbr020341.1			Pbr003662.1	Pbr021068.1	Pbr001270.1	Pbr003522.1
Pbr027450.1	Pbr010790.1	Pbr006680.1	Pbr006681.1	Pbr020375.1	Pbr028966.1			Pbr042752.1	Pbr021110.1	Pbr001270.1	Pbr037391.1
Pbr027439.1	Pbr010777.1	Pbr006683.2	Pbr006684.1	Pbr020376.1	Pbr028967.1			Pbr021022.1	Pbr021133.1	Pbr001270.1	Pbr040648.1
Pbr021036.1	Pbr026736.1	Pbr006688.1	Pbr006689.1	Pbr020377.1	Pbr028968.2			Pbr005043.1	Pbr021187.1	Pbr001274.1	Pbr039608.1
Pbr021037.1	Pbr026731.2	Pbr006694.1	Pbr006695.1	Pbr020423.1	Pbr020420.1			Pbr005042.2	Pbr021188.1	Pbr001275.1	Pbr018267.1
Pbr021039.1	Pbr026730.1	Pbr006695.1	Pbr006696.1	Pbr020427.1	Pbr020424.1			Pbr000272.1	Pbr021189.1	Pbr001279.1	Pbr006872.1
Pbr021041.1	Pbr026723.2	Pbr006714.1	Pbr006715.1	Pbr020448.1	Pbr020450.1			Pbr018240.1	Pbr021209.1	Pbr001281.1	Pbr024637.1
Pbr021042.1	Pbr026722.1	Pbr006723.1	Pbr006724.1	Pbr020453.1	Pbr020456.1			Pbr006666.1	Pbr021210.2	Pbr001282.1	Pbr010336.1
Pbr021047.1	Pbr026719.1	Pbr006728.1	Pbr006729.1	Pbr020454.1	Pbr020457.1			Pbr004333.1	Pbr021233.2	Pbr001282.1	Pbr016074.1
Pbr021055.1	Pbr026717.1	Pbr006755.1	Pbr006756.1	Pbr020481.1	Pbr020485.1			Pbr011786.1	Pbr021236.1	Pbr001283.1	Pbr024635.1
Pbr021056.1	Pbr026713.1	Pbr006795.1	Pbr006794.1	Pbr020518.1	Pbr020520.1			Pbr011786.1	Pbr021237.1	Pbr001285.1	Pbr031452.1
Pbr021059.1	Pbr026705.1	Pbr006799.1	Pbr006798.1	Pbr020555.1	Pbr020557.1			Pbr004333.1	Pbr021240.1	Pbr001286.1	Pbr031450.1
Pbr021062.1	Pbr026704.1	Pbr006803.1	Pbr006802.1	Pbr020581.1	Pbr020583.1			Pbr009051.1	Pbr021241.1	Pbr001287.2	Pbr003495.1
Pbr021063.1	Pbr026703.1	Pbr006833.1	Pbr006832.1	Pbr020587.1	Pbr020591.1			Pbr008767.1	Pbr021246.1	Pbr001287.2	Pbr013646.1
Pbr029233.1	Pbr019773.1	Pbr006836.1	Pbr006835.1	Pbr020805.1	Pbr020806.6			Pbr014079.1	Pbr021284.1	Pbr001287.2	Pbr026588.2
Pbr029235.1	Pbr019775.1	Pbr006847.1	Pbr006848.1	Pbr020984.1	Pbr020988.1			Pbr007401.1	Pbr021360.3	Pbr001289.1	Pbr029925.1
Pbr029236.1	Pbr019776.1	Pbr006853.2	Pbr006854.1	Pbr020989.1	Pbr020991.1			Pbr018292.1	Pbr021370.1	Pbr001291.1	Pbr029458.1
Pbr029237.1	Pbr019777.1	Pbr006990.1	Pbr006989.1	Pbr021417.1	Pbr021414.1			Pbr001552.1	Pbr021765.1	Pbr001292.1	Pbr006255.1
Pbr029238.1	Pbr019778.1	Pbr007031.1	Pbr007030.1	Pbr021546.1	Pbr021549.1			Pbr007632.1	Pbr021809.1	Pbr001292.1	Pbr006256.1
Pbr029239.1	Pbr019779.1	Pbr007086.1	Pbr007087.1	Pbr021680.1	Pbr021676.1			Pbr000107.1	Pbr021830.1	Pbr001292.1	Pbr021033.1
Pbr029240.1	Pbr019780.1	Pbr007095.1	Pbr007096.1	Pbr021681.1	Pbr021677.1			Pbr006651.1	Pbr021839.1	Pbr001292.1	Pbr023418.1
Pbr029241.1	Pbr019782.1	Pbr007096.1	Pbr007097.1	Pbr021684.1	Pbr021682.1			Pbr007198.1	Pbr021936.1	Pbr001301.1	Pbr017943.1
Pbr029242.1	Pbr019783.2	Pbr007097.1	Pbr007098.1	Pbr021696.1	Pbr021693.1			Pbr007198.1	Pbr021937.1	Pbr001301.1	Pbr032463.1
Pbr029243.1	Pbr019784.1	Pbr007100.1	Pbr007101.1	Pbr021699.1	Pbr021697.1			Pbr035550.1	Pbr021940.1	Pbr001302.1	Pbr035094.1
Pbr009358.1	Pbr020830.1	Pbr007102.1	Pbr007103.1	Pbr021706.1	Pbr021703.1			Pbr001402.1	Pbr022072.1	Pbr001305.1	Pbr001911.1
Pbr009366.1	Pbr020821.1	Pbr007103.1	Pbr007104.1	Pbr021709.2	Pbr021706.1			Pbr016528.1	Pbr022098.1	Pbr001305.1	Pbr040621.1
Pbr009367.1	Pbr020819.1	Pbr007106.1	Pbr007107.1	Pbr021710.1	Pbr021708.1			Pbr013769.1	Pbr022099.1	Pbr001310.1	Pbr030599.1
Pbr009373.1	Pbr020801.1	Pbr007184.1	Pbr007185.1	Pbr021763.1	Pbr021766.1			Pbr013791.1	Pbr022101.1	Pbr001310.1	Pbr035868.2
Pbr009377.1	Pbr020798.1	Pbr007185.1	Pbr007186.1	Pbr021934.1	Pbr021932.1			Pbr009237.1	Pbr022105.1	Pbr001314.1	Pbr022110.1
Pbr009378.1	Pbr020797.1	Pbr007220.1	Pbr007221.1	Pbr021935.1	Pbr021930.1			Pbr025439.1	Pbr022110.1	Pbr001314.1	Pbr025439.1
Pbr009384.1	Pbr020786.1	Pbr007237.1	Pbr007238.1	Pbr021938.1	Pbr021935.1			Pbr022154.2	Pbr022173.1	Pbr001314.1	Pbr029504.1
Pbr009385.1	Pbr020785.1	Pbr007248.1	Pbr007249.1	Pbr021939.1	Pbr021934.1			Pbr021898.1	Pbr022242.2	Pbr001314.1	Pbr035668.1
Pbr009397.1	Pbr011419.1	Pbr007273.2	Pbr007274.1	Pbr022039.1	Pbr022033.1			Pbr005911.1	Pbr022263.1	Pbr001315.1	Pbr003041.1
Pbr009398.1	Pbr011418.1	Pbr007275.1	Pbr007276.1	Pbr022163.1	Pbr022172.1			Pbr028963.1	Pbr022285.1	Pbr001315.1	Pbr033424.1
Pbr009399.1	Pbr011416.1	Pbr007326.1	Pbr007325.1	Pbr022313.1	Pbr022311.1			Pbr010343.1	Pbr022304.1	Pbr001320.1	Pbr001572.1
Pbr009406.1	Pbr011414.1	Pbr007333.1	Pbr007332.1	Pbr022382.1	Pbr022388.1			Pbr016745.1	Pbr022305.1	Pbr001320.1	Pbr040635.1
Pbr009408.1	Pbr011413.1	Pbr007348.1	Pbr007347.1	Pbr022391.1	Pbr022398.1			Pbr016745.1	Pbr022306.1	Pbr001337.1	Pbr031459.1
Pbr009409.1	Pbr011412.1	Pbr007370.1	Pbr007369.1	Pbr022406.1	Pbr022404.1			Pbr010343.1	Pbr022307.1	Pbr001337.1	Pbr031461.1
Pbr009412.1	Pbr011408.1	Pbr007389.1	Pbr007388.1	Pbr022479.1	Pbr022477.1			Pbr024489.1	Pbr022396.1	Pbr001350.1	Pbr018111.1
Pbr009414.1	Pbr011407.1	Pbr007404.1	Pbr007403.1	Pbr022480.1	Pbr022478.1			Pbr006727.1	Pbr022466.1	Pbr001350.1	Pbr024765.1
Pbr009415.2	Pbr011406.1	Pbr007408.1	Pbr007407.1	Pbr022518.1	Pbr022527.2			Pbr012181.3	Pbr022525.1	Pbr001350.1	Pbr036672.1
Pbr009416.1	Pbr011405.1	Pbr007410.1	Pbr007409.1	Pbr022547.1	Pbr022550.1			Pbr011011.1	Pbr022590.1	Pbr001350.1	Pbr038559.1
Pbr009419.1	Pbr011404.1	Pbr007453.1	Pbr007454.2	Pbr022605.1	Pbr022610.1			Pbr011788.1	Pbr022647.1	Pbr001362.1	Pbr035774.1
Pbr009420.1	Pbr011403.1	Pbr007477.1	Pbr007478.1	Pbr022717.1	Pbr022719.1			Pbr011788.1	Pbr022648.1	Pbr001379.1	Pbr016524.1
Pbr009421.1	Pbr011402.1	Pbr007486.1	Pbr007487.1	Pbr022768.1	Pbr022770.1			Pbr000936.1	Pbr022653.1	Pbr001386.1	Pbr022763.1
Pbr009422.1	Pbr011401.1	Pbr007494.1	Pbr007495.1	Pbr022815.1	Pbr022818.1			Pbr007482.1	Pbr022721.1	Pbr001389.1	Pbr002862.1
Pbr009424.1	Pbr011400.1	Pbr007499.1	Pbr007500.1	Pbr022876.1	Pbr022874.1			Pbr002078.1	Pbr022725.1	Pbr001391.1	Pbr022760.2
Pbr009425.1	Pbr011399.1	Pbr007500.1	Pbr007501.1	Pbr022883.1	Pbr022880.2			Pbr026216.1	Pbr022727.1	Pbr001391.1	Pbr022761.1
Pbr009426.1	Pbr011398.1	Pbr007515.1	Pbr007516.1	Pbr022888.1	Pbr022885.1			Pbr003199.1	Pbr022755.1	Pbr001393.3	Pbr014891.1
Pbr009427.2	Pbr011397.1	Pbr007572.1	Pbr007573.2	Pbr022889.1	Pbr022887.1			Pbr003199.1	Pbr022759.1	Pbr001401.1	Pbr022760.2
Pbr009428.2	Pbr011396.1	Pbr007586.1	Pbr007587.1	Pbr022890.1	Pbr022887.1			Pbr001342.1	Pbr022764.1	Pbr001401.1	Pbr022761.1
Pbr009429.1	Pbr011395.1	Pbr007615.1	Pbr007616.1	Pbr022917.2	Pbr022915.1			Pbr014848.1	Pbr022776.1	Pbr001406.1	Pbr032813.1
Pbr042689.1	Pbr011394.1	Pbr007617.1	Pbr007618.1	Pbr022978.1	Pbr022976.1			Pbr021422.1	Pbr022778.1	Pbr001436.1	Pbr002794.1
Pbr009433.1	Pbr011392.1	Pbr007619.1	Pbr007620.1	Pbr023000.1	Pbr022998.1			Pbr018906.1	Pbr022830.1	Pbr001436.1	Pbr018476.1
Pbr009434.1	Pbr011389.1	Pbr007637.1	Pbr007638.1	Pbr023007.1	Pbr023009.1			Pbr036664.1	Pbr022913.1	Pbr001443.1	Pbr039957.1
Pbr009435.1	Pbr011386.1	Pbr007643.1	Pbr007644.1	Pbr023015.1	Pbr023024.1			Pbr020640.1	Pbr023020.1	Pbr001444.1	Pbr013874.1
Pbr009437.1	Pbr011384.1	Pbr007697.2	Pbr007696.1	Pbr023113.1	Pbr023112.3			Pbr014444.1	Pbr023030.1	Pbr001446.1	Pbr023164.1
Pbr009439.1	Pbr011381.1	Pbr007718.1	Pbr007717.1	Pbr023150.1	Pbr023148.3			Pbr001667.1	Pbr023031.1	Pbr001450.1	Pbr011914.1
Pbr009440.2	Pbr011380.2	Pbr007720.1	Pbr007719.1	Pbr023193.1	Pbr023197.1			Pbr029479.1	Pbr023149.1	Pbr001466.1	Pbr006761.1
Pbr009441.2	Pbr011379.1	Pbr007721.1	Pbr007720.1	Pbr023198.1	Pbr023202.1			Pbr011925.1	Pbr023242.1	Pbr001466.1	Pbr024802.1
Pbr009450.1	Pbr011377.1	Pbr007743.1	Pbr007742.1	Pbr023227.1	Pbr023236.1			Pbr011926.1	Pbr023243.1	Pbr001468.1	Pbr006754.1
Pbr009453.1	Pbr011375.1	Pbr007759.1	Pbr007760.1	Pbr023285.1	Pbr023289.1			Pbr007401.1	Pbr023260.1	Pbr001473.1	Pbr025436.1
Pbr009456.1	Pbr011374.1	Pbr007768.1	Pbr007769.1	Pbr023286.2	Pbr023289.1			Pbr009861.1	Pbr023267.1	Pbr001474.1	Pbr025437.1
Pbr009462.1	Pbr011372.1	Pbr007780.1	Pbr007781.1	Pbr023348.1	Pbr023346.1			Pbr023070.1	Pbr023384.1	Pbr001476.1	Pbr028527.1
Pbr009463.1	Pbr011371.1	Pbr007845.1	Pbr007846.1	Pbr023397.1	Pbr023406.1			Pbr034069.1	Pbr023473.1	Pbr001476.1	Pbr029730.1
Pbr009464.1	Pbr011370.1	Pbr007846.1	Pbr007847.1	Pbr023401.1	Pbr023407.1			Pbr000312.1	Pbr023505.1	Pbr001476.1	Pbr034659.1
Pbr009465.1	Pbr011368.1	Pbr007847.1	Pbr007848.1	Pbr023402.1	Pbr023406.1			Pbr008931.1	Pbr023553.1	Pbr001476.1	Pbr041798.1
Pbr009466.1	Pbr011366.1	Pbr007869.2	Pbr007870.2	Pbr023405.1	Pbr023408.1			Pbr019205.3	Pbr023554.1	Pbr001478.2	Pbr021884.1
Pbr009467.1	Pbr011364.2	Pbr007870.2	Pbr007871.1	Pbr023417.1	Pbr023420.1			Pbr005163.1	Pbr023555.1	Pbr001496.1	Pbr001813.1
Pbr009469.1	Pbr011362.1	Pbr007908.1	Pbr007909.1	Pbr023488.1	Pbr023491.1			Pbr018129.1	Pbr023596.1	Pbr001496.1	Pbr026757.1
Pbr009470.1	Pbr011361.1	Pbr007971.1	Pbr007972.1	Pbr023511.1	Pbr023515.1			Pbr023571.1	Pbr023609.4	Pbr001498.1	Pbr008357.1
Pbr009471.1	Pbr011360.1	Pbr007982.1	Pbr007983.1	Pbr023512.1	Pbr023514.1			Pbr020538.1	Pbr023692.1	Pbr001498.1	Pbr010992.1
Pbr009472.1	Pbr011358.1	Pbr007983.1	Pbr007984.1	Pbr023513.1	Pbr023516.2			Pbr020756.1	Pbr023727.1	Pbr001498.1	Pbr031394.1
Pbr009474.1	Pbr011355.1	Pbr008004.1	Pbr008005.1	Pbr023514.1	Pbr023516.2			Pbr005163.1	Pbr023734.1	Pbr001499.1	Pbr024490.1
Pbr009475.1	Pbr011354.1	Pbr008005.1	Pbr008006.1	Pbr023561.1	Pbr023566.1			Pbr019205.3	Pbr023735.1	Pbr001499.1	Pbr038783.1
Pbr009476.1	Pbr011353.1	Pbr008006.1	Pbr008007.1	Pbr023562.1	Pbr023567.1			Pbr002309.1	Pbr023879.1	Pbr001500.1	Pbr018283.1
Pbr009477.1	Pbr011351.1	Pbr008007.1	Pbr008008.1	Pbr023563.1	Pbr023569.1			Pbr003372.1	Pbr023881.1	Pbr001500.1	Pbr020538.1
Pbr009479.1	Pbr011350.1	Pbr008008.1	Pbr008009.1	Pbr023566.1	Pbr023569.1			Pbr022517.1	Pbr023950.1	Pbr001500.1	Pbr022652.1
Pbr009481.1	Pbr011348.1	Pbr008028.2	Pbr008029.1	Pbr023607.1	Pbr042784.1			Pbr021265.1	Pbr023952.1	Pbr001500.1	Pbr023692.1
Pbr009482.1	Pbr011347.1	Pbr008057.1	Pbr008058.1	Pbr023667.1	Pbr023670.1			Pbr005565.1	Pbr024064.1	Pbr001507.1	Pbr012768.1
Pbr009483.1	Pbr011345.1	Pbr008058.1	Pbr008059.1	Pbr023668.1	Pbr004304.1			Pbr026218.1	Pbr024069.2	Pbr001507.1	Pbr035768.1
Pbr009484.1	Pbr011344.1	Pbr008061.1	Pbr008062.2	Pbr023670.1	Pbr004305.1			Pbr005773.1	Pbr024115.1	Pbr001509.1	Pbr035770.1
Pbr009485.1	Pbr011343.1	Pbr008080.1	Pbr008081.1	Pbr023853.1	Pbr023859.3			Pbr001053.1	Pbr024134.1	Pbr001510.1	Pbr035770.1
Pbr009486.1	Pbr011342.2	Pbr008081.1	Pbr008082.1	Pbr023854.1	Pbr023862.1			Pbr002684.1	Pbr024235.1	Pbr001512.1	Pbr012768.1
Pbr009488.1	Pbr011340.1	Pbr008108.1	Pbr008109.1	Pbr023856.1	Pbr023858.1			Pbr002704.1	Pbr024247.1	Pbr001512.1	Pbr035768.1
Pbr009489.1	Pbr011339.1	Pbr008135.1	Pbr008136.1	Pbr023856.1	Pbr023861.1			Pbr025659.1	Pbr024281.1	Pbr001518.1	Pbr033440.1
Pbr009491.1	Pbr011336.1	Pbr008137.1	Pbr008138.1	Pbr023857.1	Pbr023864.1			Pbr036217.1	Pbr024338.1	Pbr001519.1	Pbr002093.1
Pbr009493.1	Pbr011335.1	Pbr008232.1	Pbr008231.1	Pbr023860.1	Pbr023863.1			Pbr036217.1	Pbr024340.1	Pbr001519.1	Pbr002103.1
Pbr009495.1	Pbr011333.1	Pbr008236.1	Pbr008235.1	Pbr023863.1	Pbr023872.1			Pbr036217.1	Pbr024341.1	Pbr001519.1	Pbr029366.1
Pbr009496.1	Pbr011332.1	Pbr008262.1	Pbr008261.1	Pbr023865.1	Pbr023869.1			Pbr036217.1	Pbr024344.1	Pbr001528.1	Pbr018238.1
Pbr009498.1	Pbr011330.1	Pbr008265.1	Pbr008264.1	Pbr023867.1	Pbr023870.1			Pbr022737.1	Pbr024360.1	Pbr001528.1	Pbr037516.1
Pbr009500.1	Pbr011329.1	Pbr008312.1	Pbr008311.1	Pbr023868.1	Pbr023871.1			Pbr001660.1	Pbr024535.3	Pbr001534.1	Pbr006078.1
Pbr009501.1	Pbr011328.1	Pbr008327.1	Pbr008326.1	Pbr023883.1	Pbr023886.1			Pbr022076.1	Pbr024573.1	Pbr001534.1	Pbr011235.1
Pbr009502.1	Pbr011327.1	Pbr008349.1	Pbr008348.1	Pbr024059.1	Pbr024061.1			Pbr022218.1	Pbr024596.1	Pbr001534.1	Pbr012280.1
Pbr009508.1	Pbr011325.1	Pbr008377.1	Pbr008376.1	Pbr024106.1	Pbr024103.1			Pbr015548.1	Pbr024612.1	Pbr001534.1	Pbr014873.1
Pbr015695.1	Pbr012682.1	Pbr008378.1	Pbr008377.1	Pbr024116.1	Pbr024118.1			Pbr022218.1	Pbr024622.1	Pbr001541.2	Pbr028914.1
Pbr015696.1	Pbr012683.1	Pbr008381.1	Pbr008380.1	Pbr024513.1	Pbr024507.1			Pbr022391.1	Pbr024631.1	Pbr001542.1	Pbr039892.4
Pbr015697.1	Pbr012684.1	Pbr008447.1	Pbr008448.1	Pbr024545.1	Pbr024543.1			Pbr002331.1	Pbr024634.1	Pbr001545.1	Pbr003879.2
Pbr015698.1	Pbr012685.1	Pbr008448.1	Pbr008449.1	Pbr024547.1	Pbr024542.1			Pbr024669.1	Pbr024706.1	Pbr001546.1	Pbr018800.1
Pbr015700.1	Pbr012687.2	Pbr008476.1	Pbr008477.1	Pbr024547.1	Pbr024545.1			Pbr003529.1	Pbr024723.3	Pbr001547.1	Pbr008000.1
Pbr015701.1	Pbr012689.1	Pbr008479.1	Pbr008480.1	Pbr024557.1	Pbr024561.1			Pbr009365.1	Pbr024737.1	Pbr001550.1	Pbr029076.1
Pbr015702.1	Pbr012690.1	Pbr008480.1	Pbr008481.1	Pbr024663.1	Pbr024667.1			Pbr020484.1	Pbr024814.1	Pbr001550.1	Pbr032550.1
Pbr015703.1	Pbr012691.1	Pbr008494.1	Pbr008495.1	Pbr024664.1	Pbr024668.1			Pbr025592.1	Pbr024816.1	Pbr001552.1	Pbr021764.1
Pbr015704.1	Pbr012692.1	Pbr008529.1	Pbr008528.1	Pbr024670.1	Pbr024675.1			Pbr013202.1	Pbr024927.1	Pbr001554.1	Pbr021762.1
Pbr015705.1	Pbr012693.1	Pbr008545.1	Pbr008544.1	Pbr024674.1	Pbr024677.1			Pbr013203.1	Pbr024928.1	Pbr001554.1	Pbr021767.1
Pbr015706.1	Pbr012694.1	Pbr008587.1	Pbr008588.1	Pbr024675.1	Pbr024678.1			Pbr012973.1	Pbr024929.1	Pbr001555.1	Pbr021759.1
Pbr015707.1	Pbr012695.1	Pbr008599.1	Pbr008600.1	Pbr024711.1	Pbr024715.1			Pbr003556.1	Pbr024946.1	Pbr001556.1	Pbr030281.1
Pbr015708.1	Pbr012696.1	Pbr008600.1	Pbr008601.1	Pbr024722.1	Pbr024726.1			Pbr008666.1	Pbr024951.1	Pbr001557.1	Pbr011927.1
Pbr015711.1	Pbr012698.1	Pbr008604.1	Pbr008603.1	Pbr024724.1	Pbr024728.1			Pbr010627.1	Pbr024962.1	Pbr001557.1	Pbr016643.1
Pbr015712.1	Pbr012699.1	Pbr008616.1	Pbr008615.1	Pbr024728.1	Pbr024735.1			Pbr002115.1	Pbr024964.1	Pbr001557.1	Pbr037405.1
Pbr015714.1	Pbr012700.1	Pbr008671.1	Pbr008670.1	Pbr024729.1	Pbr024736.1			Pbr000605.1	Pbr025030.1	Pbr001557.1	Pbr038471.1
Pbr015715.1	Pbr012701.1	Pbr008684.1	Pbr008683.1	Pbr024959.1	Pbr023728.1			Pbr000605.1	Pbr025032.1	Pbr001559.1	Pbr018814.1
Pbr015718.1	Pbr012703.1	Pbr008699.1	Pbr008700.1	Pbr025029.1	Pbr025031.1			Pbr015134.1	Pbr025034.1	Pbr001560.1	Pbr021771.1
Pbr015719.1	Pbr012705.1	Pbr008700.1	Pbr008701.1	Pbr025057.1	Pbr025055.1			Pbr015519.2	Pbr025272.1	Pbr001561.1	Pbr018819.1
Pbr015720.1	Pbr012706.1	Pbr008703.1	Pbr008704.1	Pbr025064.1	Pbr025062.1			Pbr040271.1	Pbr025335.1	Pbr001561.1	Pbr021774.1
Pbr015721.1	Pbr012707.1	Pbr008707.1	Pbr008708.1	Pbr025085.1	Pbr025082.1			Pbr022596.1	Pbr025396.1	Pbr001562.1	Pbr021775.1
Pbr015723.1	Pbr012710.1	Pbr008708.1	Pbr008709.1	Pbr025092.1	Pbr025085.1			Pbr035971.1	Pbr025397.1	Pbr001563.1	Pbr021775.1
Pbr015725.1	Pbr012711.1	Pbr008712.2	Pbr008713.1	Pbr025282.1	Pbr025280.1			Pbr035819.1	Pbr025451.4	Pbr001563.1	Pbr041727.1
Pbr015728.1	Pbr012712.1	Pbr008716.1	Pbr008717.1	Pbr025321.1	Pbr025319.1			Pbr014401.1	Pbr025523.1	Pbr001565.1	Pbr040095.2
Pbr015729.2	Pbr012713.2	Pbr008728.1	Pbr008729.1	Pbr025344.1	Pbr025342.1			Pbr001914.1	Pbr025637.1	Pbr001568.2	Pbr037618.1
Pbr015730.1	Pbr012714.1	Pbr008729.1	Pbr008730.1	Pbr025373.1	Pbr025375.1			Pbr013581.1	Pbr025702.1	Pbr001568.2	Pbr040436.1
Pbr015731.2	Pbr012715.2	Pbr008730.1	Pbr008731.1	Pbr025376.1	Pbr025378.1			Pbr013581.1	Pbr025703.1	Pbr001569.1	Pbr007654.1
Pbr015732.1	Pbr012716.1	Pbr008736.1	Pbr008737.1	Pbr025501.1	Pbr025504.1			Pbr002033.1	Pbr025860.1	Pbr001569.1	Pbr030719.1
Pbr015733.1	Pbr012717.1	Pbr008778.1	Pbr008779.1	Pbr025503.1	Pbr025507.1			Pbr010137.1	Pbr025881.2	Pbr001570.1	Pbr003473.1
Pbr015734.1	Pbr012718.1	Pbr008781.1	Pbr008782.1	Pbr025509.2	Pbr025513.1			Pbr021307.1	Pbr025930.1	Pbr001570.1	Pbr038240.1
Pbr015735.1	Pbr012719.1	Pbr008784.1	Pbr008785.1	Pbr025552.2	Pbr025550.1			Pbr021306.1	Pbr025931.1	Pbr001571.1	Pbr017942.1
Pbr015736.1	Pbr012720.1	Pbr008799.1	Pbr008800.1	Pbr025565.1	Pbr025560.1			Pbr021305.1	Pbr025932.1	Pbr001573.1	Pbr001720.1
Pbr015737.1	Pbr012721.1	Pbr008809.1	Pbr008810.1	Pbr025566.1	Pbr025561.1			Pbr012597.1	Pbr025973.1	Pbr001573.1	Pbr004424.1
Pbr015738.1	Pbr012723.1	Pbr008825.1	Pbr008826.1	Pbr025567.1	Pbr025562.1			Pbr012597.1	Pbr025978.1	Pbr001573.1	Pbr023321.1
Pbr015743.1	Pbr012728.1	Pbr008841.1	Pbr008842.1	Pbr025619.1	Pbr025615.1			Pbr018421.1	Pbr026094.1	Pbr001573.1	Pbr040633.1
Pbr015746.1	Pbr012732.1	Pbr008871.1	Pbr008872.1	Pbr025665.1	Pbr025661.1			Pbr008790.1	Pbr026164.2	Pbr001574.1	Pbr040632.1
Pbr015747.1	Pbr012733.1	Pbr008895.1	Pbr008896.1	Pbr025666.1	Pbr025663.1			Pbr002674.1	Pbr026198.1	Pbr001575.1	Pbr040631.1
Pbr015748.1	Pbr012734.1	Pbr008944.1	Pbr008945.1	Pbr025667.1	Pbr025663.1			Pbr041441.1	Pbr026286.1	Pbr001576.3	Pbr040630.2
Pbr015749.1	Pbr012735.1	Pbr009020.1	Pbr009021.1	Pbr025763.2	Pbr025758.1			Pbr025531.1	Pbr026303.1	Pbr001577.1	Pbr002171.1
Pbr015750.1	Pbr012736.1	Pbr009021.1	Pbr009022.1	Pbr025802.1	Pbr025804.1			Pbr013268.1	Pbr026368.1	Pbr001577.1	Pbr013064.1
Pbr015751.1	Pbr012737.1	Pbr009023.1	Pbr009024.1	Pbr025839.1	Pbr025842.1			Pbr018559.1	Pbr026386.1	Pbr001577.1	Pbr034029.1
Pbr015753.1	Pbr012739.1	Pbr009034.1	Pbr009035.1	Pbr025886.1	Pbr025890.1			Pbr018559.1	Pbr026389.1	Pbr001578.1	Pbr006939.1
Pbr015755.1	Pbr012741.1	Pbr009040.1	Pbr009041.1	Pbr025971.1	Pbr025974.1			Pbr024909.1	Pbr026390.1	Pbr001578.1	Pbr020922.1
Pbr015756.2	Pbr012742.1	Pbr009048.1	Pbr009049.1	Pbr025974.1	Pbr025977.1			Pbr025210.1	Pbr026396.2	Pbr001578.1	Pbr040380.1
Pbr015758.1	Pbr012743.1	Pbr009080.1	Pbr009081.1	Pbr025977.1	Pbr025980.1			Pbr019538.1	Pbr026398.2	Pbr001581.1	Pbr006244.1
Pbr015760.1	Pbr012747.1	Pbr009114.1	Pbr009115.1	Pbr025993.1	Pbr026000.1			Pbr017044.1	Pbr026401.1	Pbr001581.1	Pbr020922.1
Pbr015762.1	Pbr012749.1	Pbr009151.2	Pbr009152.1	Pbr025994.1	Pbr026002.1			Pbr008183.1	Pbr026496.1	Pbr001581.1	Pbr040380.1
Pbr015763.1	Pbr012750.1	Pbr009160.1	Pbr009161.1	Pbr025999.1	Pbr026002.1			Pbr000499.1	Pbr026572.3	Pbr001582.1	Pbr002171.1
Pbr015764.1	Pbr012752.1	Pbr009161.1	Pbr009162.1	Pbr026011.1	Pbr026019.1			Pbr007023.1	Pbr026601.1	Pbr001582.1	Pbr013064.1
Pbr015765.2	Pbr012753.1	Pbr009243.1	Pbr009242.1	Pbr026011.1	Pbr026020.1			Pbr020658.1	Pbr026631.1	Pbr001582.1	Pbr034029.1
Pbr015767.1	Pbr012755.1	Pbr009256.1	Pbr009255.1	Pbr026015.1	Pbr026018.1			Pbr015463.1	Pbr026761.1	Pbr001602.1	Pbr014993.1
Pbr015769.1	Pbr012757.1	Pbr009291.1	Pbr009290.1	Pbr026016.1	Pbr026022.1			Pbr030571.1	Pbr026873.1	Pbr001602.1	Pbr023226.1
Pbr015771.1	Pbr012759.1	Pbr009331.1	Pbr042688.1	Pbr026017.1	Pbr026023.1			Pbr008927.1	Pbr026918.3	Pbr001607.1	Pbr014993.1
Pbr015772.1	Pbr012760.1	Pbr009349.1	Pbr009350.1	Pbr026018.1	Pbr026021.1			Pbr024849.1	Pbr026924.1	Pbr001607.1	Pbr023226.1
Pbr017475.3	Pbr012699.1	Pbr009356.1	Pbr009357.1	Pbr026023.1	Pbr026026.1			Pbr022979.1	Pbr026932.2	Pbr001608.1	Pbr023226.1
Pbr017479.1	Pbr012701.1	Pbr009360.1	Pbr009361.1	Pbr026100.1	Pbr026104.1			Pbr019799.2	Pbr026933.1	Pbr001613.1	Pbr002459.1
Pbr017481.1	Pbr012702.1	Pbr009378.1	Pbr009379.1	Pbr026118.1	Pbr026120.1			Pbr018623.1	Pbr026934.1	Pbr001613.1	Pbr026525.1
Pbr017484.1	Pbr012705.1	Pbr009401.1	Pbr009402.1	Pbr026150.1	Pbr026155.1			Pbr009727.1	Pbr026936.1	Pbr001613.1	Pbr028391.1
Pbr017485.1	Pbr012706.1	Pbr009402.1	Pbr009403.1	Pbr026185.1	Pbr026188.1			Pbr017970.1	Pbr027031.1	Pbr001616.1	Pbr033571.1
Pbr017486.1	Pbr012707.1	Pbr009403.1	Pbr009404.1	Pbr026188.1	Pbr026191.1			Pbr025445.1	Pbr027131.1	Pbr001620.1	Pbr028055.1
Pbr017488.1	Pbr012710.1	Pbr009409.1	Pbr009410.1	Pbr026228.1	Pbr026232.1			Pbr025445.1	Pbr027134.1	Pbr001620.1	Pbr028298.1
Pbr017490.1	Pbr012711.1	Pbr009446.1	Pbr009447.1	Pbr026229.1	Pbr026232.1			Pbr005756.1	Pbr027139.1	Pbr001621.1	Pbr023458.2
Pbr017491.1	Pbr012712.1	Pbr009447.1	Pbr009448.1	Pbr026287.1	Pbr026289.1			Pbr005756.1	Pbr027141.1	Pbr001627.1	Pbr041466.2
Pbr017492.1	Pbr012714.1	Pbr009448.1	Pbr009449.1	Pbr026289.1	Pbr026291.1			Pbr021305.1	Pbr027152.1	Pbr001628.1	Pbr029364.1
Pbr017493.1	Pbr012715.2	Pbr009449.1	Pbr009450.1	Pbr026298.1	Pbr026307.1			Pbr013950.1	Pbr027154.1	Pbr001628.1	Pbr031674.1
Pbr017495.1	Pbr012716.1	Pbr009450.1	Pbr009451.1	Pbr026436.1	Pbr026443.1			Pbr001181.1	Pbr027155.1	Pbr001629.1	Pbr042184.1
Pbr017496.1	Pbr012717.1	Pbr009451.1	Pbr009452.1	Pbr026497.1	Pbr026494.1			Pbr010705.1	Pbr027157.1	Pbr001630.1	Pbr042184.1
Pbr017497.1	Pbr012719.1	Pbr009452.1	Pbr009453.1	Pbr026498.1	Pbr026495.1			Pbr026740.1	Pbr027253.1	Pbr001630.1	Pbr042185.1
Pbr017498.1	Pbr012720.1	Pbr009453.1	Pbr009454.1	Pbr026557.1	Pbr026555.1			Pbr005292.1	Pbr027254.2	Pbr001631.1	Pbr008854.1
Pbr017500.1	Pbr012721.1	Pbr009456.1	Pbr009457.1	Pbr026655.1	Pbr026654.2			Pbr015932.1	Pbr027256.1	Pbr001631.1	Pbr042186.1
Pbr017501.1	Pbr012723.1	Pbr009459.1	Pbr009460.1	Pbr026658.1	Pbr026656.1			Pbr016294.2	Pbr027262.1	Pbr001632.1	Pbr012044.1
Pbr017502.1	Pbr012727.1	Pbr009483.1	Pbr009484.1	Pbr026753.1	Pbr026755.1			Pbr020623.1	Pbr027263.1	Pbr001632.1	Pbr026733.1
Pbr017503.1	Pbr012728.1	Pbr009510.1	Pbr009511.1	Pbr026881.1	Pbr026883.1			Pbr036248.1	Pbr027266.1	Pbr001632.1	Pbr042187.1
Pbr017504.1	Pbr012729.1	Pbr009527.1	Pbr009528.1	Pbr026883.1	Pbr026885.1			Pbr020617.1	Pbr027268.1	Pbr001633.1	Pbr025071.2
Pbr017507.1	Pbr012730.1	Pbr009564.1	Pbr009565.3	Pbr026884.1	Pbr026886.1			Pbr019901.2	Pbr027270.1	Pbr001634.1	Pbr024562.1
Pbr017508.1	Pbr012731.1	Pbr009568.1	Pbr009569.1	Pbr026923.1	Pbr026925.2			Pbr019650.1	Pbr027271.1	Pbr001636.3	Pbr023037.1
Pbr017509.1	Pbr012732.1	Pbr009632.1	Pbr009633.1	Pbr026965.1	Pbr026969.1			Pbr020538.1	Pbr027286.1	Pbr001636.3	Pbr024556.1
Pbr017510.2	Pbr012733.1	Pbr009633.1	Pbr009634.1	Pbr026966.1	Pbr026969.1			Pbr016425.1	Pbr027288.1	Pbr001636.3	Pbr030550.2
Pbr017511.1	Pbr012734.1	Pbr009655.1	Pbr009656.1	Pbr026994.1	Pbr026997.1			Pbr007728.1	Pbr027382.1	Pbr001638.1	Pbr028904.1
Pbr017512.1	Pbr012735.1	Pbr009660.1	Pbr009661.1	Pbr026996.1	Pbr026999.2			Pbr016652.1	Pbr027490.1	Pbr001645.1	Pbr004660.2
Pbr017513.1	Pbr012736.1	Pbr009661.1	Pbr009662.1	Pbr026997.1	Pbr026999.2			Pbr037527.1	Pbr027552.1	Pbr001645.1	Pbr007504.1
Pbr017514.1	Pbr012737.1	Pbr009663.1	Pbr009664.1	Pbr027144.1	Pbr027146.1			Pbr001929.1	Pbr027553.2	Pbr001645.1	Pbr037714.1
Pbr017515.1	Pbr012738.1	Pbr009671.1	Pbr009672.1	Pbr027201.1	Pbr027199.1			Pbr026857.1	Pbr028034.1	Pbr001646.1	Pbr004663.1
Pbr017516.1	Pbr012739.1	Pbr009675.1	Pbr009676.1	Pbr027236.1	Pbr027241.1			Pbr025772.1	Pbr028035.1	Pbr001646.1	Pbr037716.1
Pbr017517.1	Pbr012740.3	Pbr009711.1	Pbr009712.1	Pbr027241.1	Pbr027244.1			Pbr025777.1	Pbr028036.1	Pbr001649.1	Pbr009896.1
Pbr017518.1	Pbr012741.1	Pbr009722.2	Pbr009723.1	Pbr027272.1	Pbr027276.1			Pbr019548.1	Pbr028071.1	Pbr001650.1	Pbr028957.1
Pbr017523.1	Pbr012742.1	Pbr009724.1	Pbr009725.1	Pbr027273.1	Pbr027278.1			Pbr014231.1	Pbr028072.1	Pbr001650.1	Pbr040115.1
Pbr017526.1	Pbr012744.1	Pbr009741.1	Pbr009742.1	Pbr027276.1	Pbr027280.1			Pbr023378.1	Pbr028262.1	Pbr001654.1	Pbr021642.1
Pbr017528.1	Pbr012748.1	Pbr009742.1	Pbr009743.1	Pbr027277.1	Pbr027281.1			Pbr041365.1	Pbr028346.1	Pbr001655.1	Pbr040375.1
Pbr017532.1	Pbr012749.1	Pbr009760.1	Pbr009761.1	Pbr027297.1	Pbr027300.1			Pbr012233.2	Pbr028374.1	Pbr001660.1	Pbr023912.1
Pbr017533.1	Pbr012750.1	Pbr009764.1	Pbr009765.1	Pbr027301.1	Pbr027304.1			Pbr013190.2	Pbr028427.1	Pbr001661.1	Pbr042861.1
Pbr017534.1	Pbr012752.1	Pbr009767.1	Pbr009768.1	Pbr027316.1	Pbr027311.1			Pbr006509.1	Pbr028527.1	Pbr001663.1	Pbr002732.3
Pbr017536.1	Pbr012754.1	Pbr009781.1	Pbr009782.1	Pbr027319.1	Pbr027317.1			Pbr018488.1	Pbr028542.1	Pbr001664.1	Pbr033491.3
Pbr017537.1	Pbr012755.1	Pbr009782.1	Pbr009783.1	Pbr027342.1	Pbr027340.2			Pbr018485.1	Pbr028548.1	Pbr001667.1	Pbr027129.1
Pbr017538.1	Pbr012756.1	Pbr009785.1	Pbr009786.1	Pbr027419.2	Pbr018372.1			Pbr011915.1	Pbr028549.1	Pbr001667.1	Pbr033493.1
Pbr017539.1	Pbr012757.1	Pbr009789.1	Pbr009790.1	Pbr027420.1	Pbr018371.1			Pbr018484.1	Pbr028550.1	Pbr001668.1	Pbr023032.1
Pbr017540.1	Pbr012759.1	Pbr009827.1	Pbr009828.1	Pbr027422.1	Pbr018369.1			Pbr017385.1	Pbr028568.1	Pbr001671.1	Pbr038705.1
Pbr017541.1	Pbr012760.1	Pbr009833.1	Pbr009834.3	Pbr027449.1	Pbr027447.1			Pbr009756.1	Pbr028668.1	Pbr001672.1	Pbr033483.1
Pbr009384.1	Pbr003887.1	Pbr042691.1	Pbr009838.5	Pbr027602.1	Pbr027606.1			Pbr009755.1	Pbr028670.1	Pbr001685.1	Pbr040397.1
Pbr009385.1	Pbr003883.1	Pbr009840.1	Pbr009841.1	Pbr027604.1	Pbr027607.5			Pbr026008.1	Pbr028671.1	Pbr001701.1	Pbr006238.1
Pbr009386.1	Pbr003876.1	Pbr009917.1	Pbr009916.1	Pbr027606.1	Pbr027607.5			Pbr018480.1	Pbr028685.1	Pbr001701.1	Pbr031997.1
Pbr009390.1	Pbr003858.1	Pbr009922.1	Pbr009921.1	Pbr027613.1	Pbr027615.1			Pbr020535.1	Pbr028693.1	Pbr001704.1	Pbr011780.1
Pbr009396.1	Pbr003855.1	Pbr009937.1	Pbr009936.1	Pbr027773.1	Pbr027770.1			Pbr011500.1	Pbr028879.1	Pbr001704.1	Pbr022579.1
Pbr009398.1	Pbr003854.1	Pbr009961.1	Pbr009960.1	Pbr027910.1	Pbr027912.1			Pbr021633.1	Pbr028881.1	Pbr001704.1	Pbr037236.1
Pbr009405.1	Pbr003848.1	Pbr009968.1	Pbr009967.1	Pbr027942.1	Pbr027946.1			Pbr000269.1	Pbr028906.1	Pbr001706.1	Pbr036945.2
Pbr009415.2	Pbr003842.1	Pbr009984.1	Pbr009983.1	Pbr027948.1	Pbr027951.1			Pbr019747.1	Pbr028908.1	Pbr001714.1	Pbr008158.1
Pbr009416.1	Pbr003841.1	Pbr010037.1	Pbr010036.1	Pbr028028.1	Pbr028031.1			Pbr001014.1	Pbr028973.1	Pbr001716.1	Pbr040872.1
Pbr009435.1	Pbr003834.1	Pbr010153.1	Pbr010154.1	Pbr028037.1	Pbr028044.1			Pbr001015.1	Pbr028974.2	Pbr001726.1	Pbr015477.1
Pbr009493.1	Pbr042295.1	Pbr010178.1	Pbr010179.1	Pbr028038.1	Pbr028042.1			Pbr020853.1	Pbr028992.1	Pbr001728.1	Pbr005297.1
Pbr009501.1	Pbr042291.1	Pbr010179.1	Pbr010180.1	Pbr028039.1	Pbr028043.1			Pbr019522.1	Pbr029071.1	Pbr001728.1	Pbr012662.1
Pbr009502.1	Pbr042286.1	Pbr010221.1	Pbr010222.1	Pbr028110.1	Pbr028112.1			Pbr018876.1	Pbr029234.1	Pbr001730.1	Pbr005299.1
Pbr009526.1	Pbr042203.1	Pbr010222.1	Pbr010223.1	Pbr028127.1	Pbr028129.1			Pbr005758.2	Pbr029306.1	Pbr001730.1	Pbr011535.1
Pbr009527.1	Pbr042198.1	Pbr010234.1	Pbr010235.1	Pbr028312.1	Pbr028310.1			Pbr024710.1	Pbr029324.1	Pbr001730.1	Pbr033629.1
Pbr009528.1	Pbr042197.1	Pbr010235.1	Pbr010236.1	Pbr028350.1	Pbr028348.1			Pbr019129.1	Pbr029532.1	Pbr001732.2	Pbr027737.2
Pbr009529.1	Pbr042196.1	Pbr010244.1	Pbr010245.1	Pbr028351.1	Pbr028348.1			Pbr017673.1	Pbr029533.1	Pbr001732.2	Pbr039395.1
Pbr009532.1	Pbr042194.1	Pbr010245.1	Pbr010246.1	Pbr028410.1	Pbr028408.1			Pbr015072.1	Pbr029544.1	Pbr001734.1	Pbr025444.1
Pbr009535.1	Pbr042193.1	Pbr010320.1	Pbr010321.1	Pbr028422.1	Pbr028424.1			Pbr006835.1	Pbr029548.1	Pbr001735.1	Pbr029888.1
Pbr009536.1	Pbr042189.1	Pbr010331.1	Pbr010332.1	Pbr028431.1	Pbr028437.1			Pbr015411.1	Pbr029551.1	Pbr001736.1	Pbr039397.1
Pbr009538.1	Pbr013022.1	Pbr010349.1	Pbr010350.1	Pbr028433.1	Pbr028437.1			Pbr015917.1	Pbr029591.1	Pbr001738.1	Pbr039398.1
Pbr009539.1	Pbr013024.1	Pbr010350.1	Pbr010351.1	Pbr028434.1	Pbr028437.1			Pbr024654.1	Pbr029596.1	Pbr001739.1	Pbr039399.1
Pbr009543.1	Pbr013030.1	Pbr010351.1	Pbr010352.1	Pbr028437.1	Pbr028439.1			Pbr006414.1	Pbr029669.1	Pbr001742.1	Pbr034518.1
Pbr009558.1	Pbr013046.1	Pbr010352.1	Pbr010353.1	Pbr028441.1	Pbr028443.1			Pbr025242.1	Pbr029681.1	Pbr001743.1	Pbr006769.1
Pbr009562.1	Pbr013055.1	Pbr010374.1	Pbr010375.1	Pbr028788.1	Pbr028793.1			Pbr012238.1	Pbr029791.1	Pbr001743.1	Pbr019952.1
Pbr009563.1	Pbr013062.1	Pbr010375.1	Pbr010376.1	Pbr028998.1	Pbr029000.1			Pbr005253.2	Pbr029794.1	Pbr001743.1	Pbr019986.1
Pbr018644.1	Pbr021503.1	Pbr010386.1	Pbr010387.1	Pbr029158.1	Pbr029163.1			Pbr005253.2	Pbr029797.1	Pbr001744.1	Pbr028591.1
Pbr018647.1	Pbr021507.1	Pbr010413.1	Pbr010414.1	Pbr029173.1	Pbr029177.1			Pbr001287.2	Pbr029799.1	Pbr001745.1	Pbr008035.1
Pbr018648.1	Pbr021508.1	Pbr010515.1	Pbr010516.1	Pbr029302.1	Pbr029309.1			Pbr022217.1	Pbr029800.2	Pbr001746.1	Pbr004487.1
Pbr018649.1	Pbr021509.1	Pbr010518.1	Pbr010519.1	Pbr029348.1	Pbr029350.1			Pbr008931.1	Pbr029802.1	Pbr001746.1	Pbr006274.1
Pbr018650.1	Pbr021510.1	Pbr010534.1	Pbr010535.1	Pbr029349.1	Pbr029352.1			Pbr008562.1	Pbr029803.1	Pbr001746.1	Pbr008032.1
Pbr018652.1	Pbr021513.1	Pbr010549.1	Pbr010550.1	Pbr029352.1	Pbr029356.1			Pbr008562.1	Pbr029804.1	Pbr001747.1	Pbr008031.1
Pbr018656.1	Pbr021517.1	Pbr010587.1	Pbr010586.1	Pbr029437.1	Pbr029439.1			Pbr011146.1	Pbr029807.2	Pbr001748.1	Pbr008030.1
Pbr018657.1	Pbr021518.1	Pbr010597.1	Pbr010596.1	Pbr029449.1	Pbr029451.1			Pbr031436.1	Pbr029968.1	Pbr001748.1	Pbr008031.1
Pbr018658.1	Pbr021519.1	Pbr010625.1	Pbr010624.1	Pbr029555.1	Pbr029558.1			Pbr010687.2	Pbr030070.1	Pbr001748.1	Pbr035076.1
Pbr018659.1	Pbr021520.1	Pbr010626.1	Pbr010625.1	Pbr029727.1	Pbr029735.1			Pbr013228.1	Pbr030071.1	Pbr001751.3	Pbr037646.1
Pbr018660.1	Pbr021521.1	Pbr010638.1	Pbr010637.1	Pbr029728.1	Pbr029734.1			Pbr020571.1	Pbr030095.1	Pbr001752.1	Pbr015912.1
Pbr018661.1	Pbr021522.1	Pbr010656.1	Pbr010655.1	Pbr029731.1	Pbr029733.1			Pbr000757.1	Pbr030165.1	Pbr001753.1	Pbr019434.1
Pbr018662.1	Pbr021523.1	Pbr010659.1	Pbr010658.1	Pbr029733.1	Pbr029735.1			Pbr000065.1	Pbr030249.1	Pbr001755.1	Pbr012289.1
Pbr018663.1	Pbr021524.1	Pbr010661.1	Pbr010660.1	Pbr029733.1	Pbr029740.1			Pbr005225.1	Pbr030250.1	Pbr001760.1	Pbr005699.1
Pbr018664.1	Pbr021525.1	Pbr010662.1	Pbr010661.1	Pbr030094.1	Pbr030096.1			Pbr004040.1	Pbr030252.1	Pbr001760.1	Pbr019273.3
Pbr018665.1	Pbr021527.1	Pbr010663.1	Pbr010662.1	Pbr030269.4	Pbr030267.1			Pbr003049.1	Pbr030265.1	Pbr001760.1	Pbr027707.1
Pbr018666.1	Pbr021528.1	Pbr010679.1	Pbr010678.1	Pbr030269.4	Pbr030268.1			Pbr001450.1	Pbr030293.2	Pbr001760.1	Pbr038729.1
Pbr018667.1	Pbr021529.2	Pbr010747.1	Pbr010746.1	Pbr030440.2	Pbr030443.3			Pbr024030.2	Pbr030296.1	Pbr001762.1	Pbr033149.1
Pbr018668.1	Pbr021531.2	Pbr010818.1	Pbr010819.1	Pbr030506.1	Pbr030504.1			Pbr003185.1	Pbr030426.2	Pbr001773.1	Pbr035781.1
Pbr018671.1	Pbr021532.1	Pbr010833.1	Pbr010834.1	Pbr030557.1	Pbr030559.1			Pbr038408.1	Pbr030438.1	Pbr001784.1	Pbr007452.1
Pbr018672.1	Pbr021533.1	Pbr010859.2	Pbr010860.1	Pbr030559.1	Pbr030561.1			Pbr015645.1	Pbr030448.1	Pbr001784.1	Pbr009341.1
Pbr018673.1	Pbr021534.1	Pbr010867.1	Pbr010868.1	Pbr030559.1	Pbr030562.1			Pbr027667.1	Pbr030450.1	Pbr001784.1	Pbr015792.1
Pbr018675.1	Pbr021536.1	Pbr010902.1	Pbr010903.1	Pbr030577.1	Pbr030581.1			Pbr027685.1	Pbr030481.1	Pbr001788.1	Pbr029940.1
Pbr018676.1	Pbr021537.1	Pbr010941.1	Pbr010942.1	Pbr030652.1	Pbr030655.1			Pbr011346.1	Pbr030507.1	Pbr001788.1	Pbr041941.1
Pbr018677.1	Pbr021538.1	Pbr010951.1	Pbr010952.1	Pbr030653.1	Pbr030655.1			Pbr005771.1	Pbr030513.1	Pbr001790.1	Pbr040665.1
Pbr018678.1	Pbr021540.1	Pbr010952.1	Pbr010953.1	Pbr030654.1	Pbr030657.1			Pbr010598.1	Pbr030514.1	Pbr001791.1	Pbr013859.1
Pbr018682.1	Pbr021543.1	Pbr010954.1	Pbr010955.1	Pbr030877.1	Pbr030875.1			Pbr019522.1	Pbr030518.1	Pbr001791.1	Pbr041847.1
Pbr018648.1	Pbr021579.1	Pbr010975.1	Pbr010976.1	Pbr030910.2	Pbr030907.1			Pbr018364.1	Pbr030519.1	Pbr001792.1	Pbr022561.1
Pbr018649.1	Pbr021578.1	Pbr011016.1	Pbr011017.1	Pbr030911.1	Pbr030908.1			Pbr018625.1	Pbr030520.1	Pbr001795.1	Pbr005788.1
Pbr018650.1	Pbr021576.1	Pbr011060.1	Pbr011059.2	Pbr031016.1	Pbr031014.1			Pbr008183.1	Pbr030536.1	Pbr001804.1	Pbr029584.1
Pbr018651.1	Pbr021575.1	Pbr011061.1	Pbr011060.1	Pbr031020.1	Pbr031018.1			Pbr016989.1	Pbr030570.1	Pbr001804.1	Pbr036982.1
Pbr018652.1	Pbr021574.1	Pbr011079.1	Pbr011078.1	Pbr031025.1	Pbr031016.1			Pbr027390.4	Pbr030595.1	Pbr001805.1	Pbr026204.1
Pbr018653.1	Pbr021573.1	Pbr011100.1	Pbr011099.1	Pbr031104.1	Pbr031102.1			Pbr025124.2	Pbr030596.1	Pbr001806.1	Pbr014721.1
Pbr018655.1	Pbr021571.1	Pbr011104.1	Pbr011103.1	Pbr031168.1	Pbr031172.1			Pbr023385.1	Pbr030602.1	Pbr001806.1	Pbr018319.1
Pbr018656.1	Pbr021570.1	Pbr011107.1	Pbr011106.1	Pbr031252.1	Pbr031250.1			Pbr015558.1	Pbr030603.1	Pbr001811.1	Pbr004350.1
Pbr018657.1	Pbr021569.1	Pbr011166.1	Pbr011167.1	Pbr031329.1	Pbr031332.1			Pbr002539.1	Pbr030635.1	Pbr001811.1	Pbr013883.1
Pbr018658.1	Pbr021568.1	Pbr011169.1	Pbr011170.1	Pbr031331.1	Pbr031334.1			Pbr016019.1	Pbr030731.1	Pbr001811.1	Pbr020854.2
Pbr018659.1	Pbr021567.1	Pbr011170.1	Pbr011171.1	Pbr031332.1	Pbr031335.1			Pbr027020.1	Pbr030733.1	Pbr001811.1	Pbr034111.1
Pbr018660.1	Pbr021566.1	Pbr011217.1	Pbr011218.1	Pbr031458.1	Pbr031460.1			Pbr001752.1	Pbr030734.1	Pbr001812.1	Pbr001206.1
Pbr018661.1	Pbr021565.1	Pbr011239.1	Pbr011238.1	Pbr031502.1	Pbr031507.1			Pbr023520.1	Pbr030736.4	Pbr001812.1	Pbr023611.1
Pbr018662.1	Pbr021564.1	Pbr011243.1	Pbr011242.1	Pbr031503.1	Pbr031508.1			Pbr005181.1	Pbr030761.1	Pbr001816.1	Pbr010696.1
Pbr018663.1	Pbr021563.1	Pbr011247.1	Pbr011246.1	Pbr031765.1	Pbr031767.2			Pbr010862.1	Pbr030766.1	Pbr001836.1	Pbr002896.1
Pbr018664.1	Pbr021561.1	Pbr011249.1	Pbr011248.1	Pbr031767.2	Pbr031768.1			Pbr011318.1	Pbr030799.1	Pbr001836.1	Pbr014073.2
Pbr018668.1	Pbr021559.1	Pbr011252.1	Pbr011251.1	Pbr031777.3	Pbr031780.3			Pbr015906.1	Pbr030802.1	Pbr001842.1	Pbr019411.1
Pbr018670.1	Pbr021558.1	Pbr011263.1	Pbr011262.1	Pbr031841.1	Pbr031843.1			Pbr015908.1	Pbr030803.1	Pbr001842.1	Pbr021428.1
Pbr018671.1	Pbr021557.1	Pbr011277.1	Pbr011276.1	Pbr031866.1	Pbr031868.1			Pbr015908.1	Pbr030805.1	Pbr001844.1	Pbr007657.1
Pbr018672.1	Pbr021556.1	Pbr011282.1	Pbr011281.1	Pbr031867.1	Pbr031869.1			Pbr027906.1	Pbr030925.1	Pbr001850.1	Pbr003204.1
Pbr018673.1	Pbr021555.1	Pbr011283.1	Pbr011282.1	Pbr031868.1	Pbr042844.1			Pbr000499.1	Pbr030958.1	Pbr001850.1	Pbr041272.1
Pbr018675.1	Pbr021553.1	Pbr011325.1	Pbr011324.1	Pbr031971.1	Pbr031974.1			Pbr014432.3	Pbr031098.1	Pbr001852.1	Pbr003203.1
Pbr018676.1	Pbr021552.1	Pbr011345.1	Pbr011344.1	Pbr031973.1	Pbr031977.1			Pbr012644.1	Pbr031099.1	Pbr001852.1	Pbr017440.1
Pbr018678.1	Pbr021547.1	Pbr011350.1	Pbr011349.1	Pbr031974.1	Pbr031978.1			Pbr023572.1	Pbr031100.1	Pbr001852.1	Pbr040836.1
Pbr013590.1	Pbr022729.1	Pbr011394.1	Pbr011393.1	Pbr032022.1	Pbr032024.1			Pbr023571.1	Pbr031101.1	Pbr001854.1	Pbr003204.1
Pbr013583.1	Pbr022738.1	Pbr011430.1	Pbr011429.1	Pbr032024.1	Pbr032027.1			Pbr000591.1	Pbr031106.1	Pbr001854.1	Pbr041272.1
Pbr013576.1	Pbr022745.1	Pbr011466.1	Pbr011465.1	Pbr032073.1	Pbr032075.1			Pbr002722.1	Pbr031128.1	Pbr001856.1	Pbr005314.3
Pbr013575.1	Pbr022746.1	Pbr011480.1	Pbr011479.1	Pbr032073.1	Pbr032078.1			Pbr004833.1	Pbr031131.1	Pbr001859.1	Pbr005318.1
Pbr013574.1	Pbr022747.1	Pbr011486.1	Pbr011485.1	Pbr032147.1	Pbr032154.1			Pbr005036.1	Pbr031156.1	Pbr001859.1	Pbr028965.1
Pbr013572.1	Pbr022749.1	Pbr011487.1	Pbr011486.1	Pbr032155.1	Pbr032160.2			Pbr010115.1	Pbr031158.1	Pbr001876.1	Pbr005260.1
Pbr013567.1	Pbr022752.1	Pbr011491.1	Pbr011490.1	Pbr032164.1	Pbr032167.1			Pbr010115.1	Pbr031161.1	Pbr001876.1	Pbr035845.1
Pbr013606.1	Pbr022747.1	Pbr011492.1	Pbr011491.1	Pbr032298.1	Pbr032300.1			Pbr027653.2	Pbr031183.1	Pbr001877.1	Pbr008663.1
Pbr013589.1	Pbr022743.1	Pbr011493.1	Pbr011492.1	Pbr032422.1	Pbr032424.1			Pbr029964.1	Pbr031358.1	Pbr001877.1	Pbr008763.1
Pbr013588.1	Pbr022742.1	Pbr011506.1	Pbr011505.1	Pbr032620.1	Pbr032626.1			Pbr017853.1	Pbr031391.1	Pbr001877.1	Pbr024947.1
Pbr013587.1	Pbr022741.1	Pbr011507.1	Pbr011506.1	Pbr032680.1	Pbr032685.1			Pbr017853.1	Pbr031392.1	Pbr001892.1	Pbr039869.1
Pbr013584.1	Pbr022739.1	Pbr011511.1	Pbr011510.1	Pbr032682.1	Pbr032685.1			Pbr000293.1	Pbr031461.1	Pbr001897.1	Pbr005793.1
Pbr013583.1	Pbr022738.1	Pbr011512.1	Pbr011511.1	Pbr032689.1	Pbr032695.1			Pbr015136.1	Pbr031462.1	Pbr001898.1	Pbr008002.2
Pbr013581.1	Pbr022737.1	Pbr011522.1	Pbr011521.1	Pbr032745.1	Pbr032750.1			Pbr014506.1	Pbr031464.1	Pbr001901.1	Pbr036150.1
Pbr013580.2	Pbr022736.1	Pbr011559.1	Pbr011560.1	Pbr032748.1	Pbr042853.1			Pbr021493.1	Pbr031466.1	Pbr001901.1	Pbr036151.1
Pbr013579.1	Pbr022735.1	Pbr011566.1	Pbr011567.1	Pbr032749.1	Pbr042854.1			Pbr016317.1	Pbr031506.1	Pbr001902.1	Pbr036149.1
Pbr013578.1	Pbr022734.1	Pbr011568.1	Pbr011569.1	Pbr032750.1	Pbr032752.1			Pbr028300.1	Pbr031567.1	Pbr001903.1	Pbr036149.1
Pbr013577.1	Pbr022732.1	Pbr011571.1	Pbr011572.1	Pbr032751.1	Pbr042852.1			Pbr030347.1	Pbr031615.1	Pbr001906.1	Pbr024769.1
Pbr018375.1	Pbr024487.1	Pbr011574.1	Pbr011575.1	Pbr032752.1	Pbr032754.3			Pbr002657.1	Pbr031681.1	Pbr001910.1	Pbr024934.1
Pbr018377.1	Pbr024488.1	Pbr011576.1	Pbr011577.2	Pbr032754.3	Pbr032755.1			Pbr021530.1	Pbr031718.1	Pbr001911.1	Pbr040621.1
Pbr018379.1	Pbr024492.1	Pbr011577.2	Pbr011578.1	Pbr032841.1	Pbr032844.1			Pbr027599.1	Pbr031779.4	Pbr001912.1	Pbr036146.1
Pbr018380.1	Pbr024493.1	Pbr011578.1	Pbr011579.1	Pbr032885.1	Pbr032890.1			Pbr015897.1	Pbr031781.1	Pbr001917.3	Pbr013952.1
Pbr018383.1	Pbr024494.1	Pbr011580.1	Pbr011581.1	Pbr032885.1	Pbr032893.1			Pbr015963.1	Pbr031783.1	Pbr001919.1	Pbr016430.1
Pbr018386.1	Pbr024495.1	Pbr011587.1	Pbr011588.1	Pbr032926.1	Pbr032931.1			Pbr026640.1	Pbr031784.1	Pbr001924.1	Pbr003821.1
Pbr018388.1	Pbr024497.1	Pbr011593.1	Pbr011594.1	Pbr032927.1	Pbr032929.1			Pbr023349.1	Pbr031789.1	Pbr001924.1	Pbr029965.1
Pbr018390.1	Pbr024498.1	Pbr011607.1	Pbr011608.1	Pbr033027.1	Pbr033034.1			Pbr013385.1	Pbr032000.1	Pbr001924.1	Pbr039161.1
Pbr018391.1	Pbr024499.1	Pbr011609.2	Pbr011610.1	Pbr033082.1	Pbr033084.1			Pbr016484.1	Pbr032120.2	Pbr001929.1	Pbr032816.1
Pbr018392.1	Pbr024500.1	Pbr011610.1	Pbr011611.1	Pbr033366.1	Pbr033368.1			Pbr029182.1	Pbr032122.3	Pbr001943.1	Pbr027367.1
Pbr018395.1	Pbr024502.1	Pbr011611.1	Pbr011612.1	Pbr033385.2	Pbr033386.8			Pbr023990.1	Pbr032138.1	Pbr001944.1	Pbr020648.1
Pbr018396.1	Pbr024503.1	Pbr011630.1	Pbr011631.1	Pbr033445.1	Pbr033447.1			Pbr017918.1	Pbr032159.1	Pbr001944.1	Pbr025719.1
Pbr018397.1	Pbr024504.1	Pbr011631.1	Pbr011632.1	Pbr033494.1	Pbr033499.1			Pbr009533.1	Pbr032257.1	Pbr001965.1	Pbr005597.1
Pbr018398.1	Pbr024505.2	Pbr011649.1	Pbr011650.1	Pbr033495.1	Pbr033498.1			Pbr009532.1	Pbr032258.1	Pbr001966.1	Pbr032452.1
Pbr018399.1	Pbr024506.1	Pbr011662.1	Pbr011663.2	Pbr033564.1	Pbr033567.1			Pbr018365.1	Pbr032404.1	Pbr001967.1	Pbr032451.1
Pbr009466.1	Pbr012389.1	Pbr011695.1	Pbr011694.1	Pbr033580.1	Pbr033578.3			Pbr020658.1	Pbr032506.1	Pbr001967.1	Pbr037594.1
Pbr009469.1	Pbr012385.1	Pbr011701.1	Pbr011700.1	Pbr033606.1	Pbr033604.1			Pbr030892.1	Pbr032546.1	Pbr001970.1	Pbr008505.1
Pbr009470.1	Pbr012383.1	Pbr011716.1	Pbr011715.1	Pbr033670.1	Pbr033666.1			Pbr030891.1	Pbr032547.1	Pbr001971.1	Pbr008504.1
Pbr009471.1	Pbr012382.1	Pbr011720.1	Pbr011719.1	Pbr033870.1	Pbr033875.1			Pbr030891.1	Pbr032548.1	Pbr001974.1	Pbr008504.1
Pbr009477.1	Pbr012357.1	Pbr011724.1	Pbr011723.1	Pbr033871.1	Pbr033876.1			Pbr030891.1	Pbr032549.1	Pbr001975.1	Pbr008505.1
Pbr009486.1	Pbr012356.2	Pbr011745.1	Pbr011744.1	Pbr033875.1	Pbr033879.1			Pbr022517.1	Pbr032555.1	Pbr001980.1	Pbr034523.1
Pbr009488.1	Pbr012351.1	Pbr011746.2	Pbr011745.1	Pbr033876.1	Pbr033880.1			Pbr026818.2	Pbr032650.1	Pbr001981.1	Pbr034523.1
Pbr009498.1	Pbr012348.1	Pbr011765.1	Pbr011764.1	Pbr033880.1	Pbr033888.1			Pbr027114.1	Pbr032673.1	Pbr001989.1	Pbr006758.1
Pbr009412.1	Pbr040927.1	Pbr011767.1	Pbr011766.1	Pbr033894.1	Pbr033896.1			Pbr041273.1	Pbr032678.1	Pbr001989.1	Pbr012669.1
Pbr009423.1	Pbr040932.1	Pbr011773.1	Pbr011772.1	Pbr033957.1	Pbr033966.1			Pbr027114.1	Pbr032679.1	Pbr001989.1	Pbr019439.1
Pbr009425.1	Pbr040933.1	Pbr011822.1	Pbr011821.1	Pbr033966.1	Pbr042869.1			Pbr037144.1	Pbr032681.1	Pbr001989.1	Pbr041128.1
Pbr009426.1	Pbr040936.1	Pbr011865.1	Pbr011864.1	Pbr034175.1	Pbr034178.1			Pbr037144.1	Pbr032684.1	Pbr002008.1	Pbr037112.1
Pbr009433.1	Pbr022598.1	Pbr011885.1	Pbr011886.1	Pbr034420.1	Pbr034422.1			Pbr014669.1	Pbr032687.1	Pbr002008.1	Pbr038575.1
Pbr009434.1	Pbr022621.1	Pbr011899.1	Pbr011900.1	Pbr034430.1	Pbr034426.1			Pbr002252.1	Pbr032826.1	Pbr002017.1	Pbr016480.1
Pbr009437.1	Pbr022626.2	Pbr011937.2	Pbr011936.1	Pbr034437.1	Pbr034435.1			Pbr002251.1	Pbr032827.1	Pbr002017.1	Pbr018734.1
Pbr009439.1	Pbr022628.1	Pbr011960.1	Pbr011959.1	Pbr034441.1	Pbr034437.1			Pbr028337.1	Pbr032829.1	Pbr002017.1	Pbr018740.1
Pbr009514.1	Pbr021658.1	Pbr011972.1	Pbr011971.1	Pbr034442.1	Pbr034439.1			Pbr023920.1	Pbr032831.1	Pbr002017.1	Pbr035017.1
Pbr009516.1	Pbr021656.1	Pbr012004.1	Pbr012003.1	Pbr034442.1	Pbr034440.1			Pbr011637.2	Pbr032838.1	Pbr002018.1	Pbr022724.1
Pbr009517.1	Pbr021654.1	Pbr012011.1	Pbr012010.1	Pbr034457.1	Pbr034463.1			Pbr015646.1	Pbr032839.1	Pbr002019.1	Pbr012976.1
Pbr009523.1	Pbr021647.1	Pbr012016.1	Pbr012015.1	Pbr034500.1	Pbr034498.1			Pbr025986.3	Pbr032877.1	Pbr002019.1	Pbr022180.1
Pbr009530.2	Pbr021641.1	Pbr012027.1	Pbr012026.1	Pbr034504.1	Pbr034507.1			Pbr019662.3	Pbr032883.2	Pbr002020.1	Pbr002038.1
Pbr009533.1	Pbr021638.1	Pbr012046.1	Pbr012047.1	Pbr034643.1	Pbr034646.1			Pbr004784.1	Pbr032930.1	Pbr002020.1	Pbr013953.1
Pbr009534.1	Pbr021636.1	Pbr012053.1	Pbr012054.1	Pbr034647.1	Pbr034649.1			Pbr017963.1	Pbr032942.1	Pbr002020.1	Pbr030436.1
Pbr009536.1	Pbr021630.1	Pbr012073.1	Pbr012074.1	Pbr034673.1	Pbr034675.1			Pbr009174.2	Pbr032987.1	Pbr002021.1	Pbr011467.3
Pbr009537.3	Pbr021628.2	Pbr012076.1	Pbr012077.1	Pbr034678.1	Pbr034680.1			Pbr014811.1	Pbr032995.1	Pbr002021.1	Pbr020356.1
Pbr017479.1	Pbr031715.1	Pbr012081.1	Pbr012082.1	Pbr034687.1	Pbr034692.1			Pbr015987.1	Pbr033080.1	Pbr002021.1	Pbr030437.2
Pbr017480.1	Pbr031716.1	Pbr012085.1	Pbr012086.1	Pbr034687.1	Pbr034694.1			Pbr018488.1	Pbr033085.1	Pbr002021.1	Pbr040946.1
Pbr017481.1	Pbr031717.1	Pbr012095.1	Pbr012096.1	Pbr034871.1	Pbr034873.1			Pbr018489.1	Pbr033086.1	Pbr002022.1	Pbr041714.1
Pbr017482.1	Pbr031720.1	Pbr012098.1	Pbr012099.1	Pbr034945.1	Pbr034948.1			Pbr000288.1	Pbr033100.1	Pbr002023.1	Pbr002042.1
Pbr017483.1	Pbr031721.1	Pbr012109.1	Pbr012110.1	Pbr034992.1	Pbr034994.2			Pbr013392.1	Pbr033154.1	Pbr002024.1	Pbr002043.1
Pbr017484.1	Pbr031723.1	Pbr012130.1	Pbr012131.1	Pbr035010.1	Pbr035013.1			Pbr026215.1	Pbr033185.1	Pbr002025.1	Pbr002045.1
Pbr017485.1	Pbr031724.1	Pbr012137.1	Pbr012138.1	Pbr035031.1	Pbr035035.1			Pbr034583.1	Pbr033193.1	Pbr002026.1	Pbr007770.1
Pbr017486.1	Pbr031725.1	Pbr012159.1	Pbr012160.1	Pbr035038.1	Pbr035043.1			Pbr032094.1	Pbr033205.1	Pbr002026.1	Pbr007771.1
Pbr017487.1	Pbr031726.1	Pbr012172.1	Pbr012173.1	Pbr035039.1	Pbr035042.1			Pbr016924.1	Pbr033304.1	Pbr002027.1	Pbr024348.1
Pbr017488.1	Pbr031727.1	Pbr012173.1	Pbr012174.1	Pbr035225.1	Pbr035227.1			Pbr013873.1	Pbr033358.1	Pbr002028.1	Pbr002132.1
Pbr017489.1	Pbr031728.1	Pbr012176.1	Pbr012177.1	Pbr035295.1	Pbr035298.1			Pbr024914.1	Pbr033387.1	Pbr002029.1	Pbr014353.1
Pbr017490.1	Pbr031729.1	Pbr012192.1	Pbr012193.2	Pbr035297.1	Pbr035299.1			Pbr000627.2	Pbr033389.1	Pbr002030.1	Pbr002132.1
Pbr017491.1	Pbr031730.1	Pbr012197.2	Pbr012198.1	Pbr035298.1	Pbr035300.1			Pbr005809.1	Pbr033402.1	Pbr002031.1	Pbr024348.1
Pbr017492.1	Pbr031732.1	Pbr012198.1	Pbr012199.1	Pbr035404.1	Pbr035411.1			Pbr028963.1	Pbr033413.1	Pbr002032.1	Pbr007770.1
Pbr017493.1	Pbr031733.1	Pbr012199.1	Pbr012200.1	Pbr035415.1	Pbr035421.1			Pbr008931.1	Pbr033434.1	Pbr002032.1	Pbr007771.1
Pbr017496.1	Pbr031734.1	Pbr012210.1	Pbr012211.1	Pbr035416.1	Pbr035421.1			Pbr012984.1	Pbr033552.1	Pbr002033.1	Pbr039693.1
Pbr017497.1	Pbr031735.1	Pbr012211.1	Pbr012212.1	Pbr035419.1	Pbr035421.1			Pbr042533.1	Pbr033563.1	Pbr002034.1	Pbr001175.1
Pbr017499.1	Pbr031736.1	Pbr012212.1	Pbr012213.1	Pbr035421.1	Pbr035424.1			Pbr027904.1	Pbr033565.1	Pbr002034.1	Pbr003654.1
Pbr017503.1	Pbr031741.1	Pbr012303.1	Pbr012304.1	Pbr035423.1	Pbr035425.1			Pbr027904.1	Pbr033568.1	Pbr002034.1	Pbr008356.1
Pbr017504.1	Pbr031742.1	Pbr012304.1	Pbr012305.1	Pbr035425.1	Pbr035428.1			Pbr027904.1	Pbr033570.1	Pbr002034.1	Pbr039363.1
Pbr017507.1	Pbr031743.1	Pbr012313.1	Pbr012314.1	Pbr035517.2	Pbr035519.1			Pbr030219.1	Pbr033651.1	Pbr002035.1	Pbr030430.1
Pbr017508.1	Pbr031744.1	Pbr012338.1	Pbr012339.1	Pbr035531.1	Pbr035534.1			Pbr015710.1	Pbr033722.1	Pbr002036.1	Pbr020632.1
Pbr017509.1	Pbr031745.1	Pbr012376.1	Pbr012375.1	Pbr035567.1	Pbr035570.1			Pbr007219.1	Pbr033727.1	Pbr002036.1	Pbr030431.1
Pbr017510.2	Pbr031746.2	Pbr012377.1	Pbr012376.1	Pbr035581.1	Pbr035583.1			Pbr011609.2	Pbr033738.1	Pbr002036.1	Pbr030432.1
Pbr017511.1	Pbr031747.1	Pbr012378.1	Pbr012377.1	Pbr035584.1	Pbr035586.1			Pbr004819.1	Pbr033797.1	Pbr002037.1	Pbr030433.1
Pbr017512.1	Pbr031748.1	Pbr012382.1	Pbr012381.1	Pbr035601.1	Pbr035603.1			Pbr019217.1	Pbr033883.1	Pbr002038.1	Pbr013953.1
Pbr017514.1	Pbr031749.1	Pbr012394.1	Pbr012393.1	Pbr035602.1	Pbr035607.1			Pbr024198.1	Pbr033884.1	Pbr002038.1	Pbr030436.1
Pbr017515.1	Pbr031750.1	Pbr012396.1	Pbr012395.1	Pbr035667.1	Pbr035669.1			Pbr001663.1	Pbr034020.1	Pbr002039.2	Pbr017672.1
Pbr017516.1	Pbr031751.1	Pbr012398.1	Pbr012397.1	Pbr035712.1	Pbr035714.1			Pbr019662.3	Pbr034038.3	Pbr002042.1	Pbr038010.1
Pbr017517.1	Pbr031752.1	Pbr012400.1	Pbr012399.1	Pbr036045.1	Pbr036048.2			Pbr024563.1	Pbr034040.1	Pbr002044.1	Pbr006900.1
Pbr017518.1	Pbr031753.1	Pbr012415.1	Pbr012414.1	Pbr036072.1	Pbr036070.1			Pbr032953.1	Pbr034087.1	Pbr002044.1	Pbr017056.1
Pbr017519.1	Pbr031754.1	Pbr012416.1	Pbr012415.1	Pbr036074.1	Pbr036072.1			Pbr005475.1	Pbr034104.1	Pbr002044.1	Pbr028430.1
Pbr017521.1	Pbr031757.1	Pbr012431.2	Pbr012430.1	Pbr036076.2	Pbr036073.1			Pbr011876.1	Pbr034105.1	Pbr002044.1	Pbr036808.1
Pbr017523.1	Pbr031761.1	Pbr012438.2	Pbr012437.1	Pbr036077.1	Pbr036074.1			Pbr003881.1	Pbr034121.1	Pbr002045.1	Pbr031121.1
Pbr017524.1	Pbr031763.1	Pbr012439.1	Pbr012438.2	Pbr036121.1	Pbr036125.1			Pbr007832.1	Pbr034166.1	Pbr002049.1	Pbr022148.1
Pbr015719.1	Pbr031723.1	Pbr012479.1	Pbr012480.1	Pbr036121.1	Pbr036126.1			Pbr024283.1	Pbr034174.1	Pbr002052.1	Pbr024239.1
Pbr015720.1	Pbr031724.1	Pbr012484.1	Pbr012485.1	Pbr036141.1	Pbr036144.1			Pbr028380.2	Pbr034200.1	Pbr002053.1	Pbr029876.1
Pbr015721.1	Pbr031725.1	Pbr012507.1	Pbr012508.1	Pbr036305.1	Pbr036308.1			Pbr003271.1	Pbr034380.1	Pbr002053.1	Pbr034455.1
Pbr015723.1	Pbr031727.1	Pbr012514.1	Pbr012515.1	Pbr036308.1	Pbr036311.1			Pbr029993.1	Pbr034381.1	Pbr002055.1	Pbr023638.1
Pbr015725.1	Pbr031729.1	Pbr012577.1	Pbr012578.1	Pbr036308.1	Pbr036314.1			Pbr001255.1	Pbr034414.1	Pbr002056.1	Pbr005458.1
Pbr015728.1	Pbr031730.1	Pbr012590.2	Pbr012589.1	Pbr036309.1	Pbr036313.1			Pbr027120.1	Pbr034416.1	Pbr002056.1	Pbr024241.1
Pbr015730.1	Pbr031732.1	Pbr012593.2	Pbr012592.1	Pbr036317.1	Pbr036320.4			Pbr003202.1	Pbr034455.1	Pbr002057.1	Pbr024241.1
Pbr015731.2	Pbr031733.1	Pbr012618.1	Pbr012617.2	Pbr036400.1	Pbr036404.1			Pbr006548.1	Pbr034456.1	Pbr002057.1	Pbr024242.1
Pbr015733.1	Pbr031734.1	Pbr012633.1	Pbr012632.1	Pbr036411.1	Pbr036408.1			Pbr006548.1	Pbr034464.1	Pbr002058.1	Pbr024244.2
Pbr015735.1	Pbr031735.1	Pbr012642.1	Pbr012641.1	Pbr036435.1	Pbr036431.3			Pbr003202.1	Pbr034465.1	Pbr002064.1	Pbr003969.1
Pbr015736.1	Pbr031736.1	Pbr012659.1	Pbr012658.1	Pbr036533.1	Pbr036530.1			Pbr033662.1	Pbr034478.1	Pbr002067.1	Pbr003966.1
Pbr015737.1	Pbr031738.1	Pbr012685.1	Pbr012686.1	Pbr036566.1	Pbr036573.1			Pbr022565.1	Pbr034503.1	Pbr002070.1	Pbr003966.1
Pbr015738.1	Pbr031739.1	Pbr012703.1	Pbr012704.1	Pbr036646.1	Pbr036650.1			Pbr010732.1	Pbr034527.1	Pbr002074.1	Pbr003963.2
Pbr015742.1	Pbr031740.1	Pbr012747.1	Pbr012748.1	Pbr036650.1	Pbr036655.1			Pbr031208.1	Pbr034528.1	Pbr002074.1	Pbr007854.1
Pbr015743.1	Pbr031741.1	Pbr012765.1	Pbr012766.1	Pbr036662.1	Pbr036664.1			Pbr027338.1	Pbr034529.1	Pbr002074.1	Pbr027239.1
Pbr015744.1	Pbr031743.1	Pbr012769.1	Pbr012770.1	Pbr036663.1	Pbr036668.1			Pbr004314.1	Pbr034546.1	Pbr002075.1	Pbr024476.1
Pbr015745.1	Pbr031744.1	Pbr012778.1	Pbr012779.1	Pbr036842.1	Pbr036849.1			Pbr009431.1	Pbr034547.1	Pbr002077.1	Pbr024472.1
Pbr015746.1	Pbr031745.1	Pbr012779.1	Pbr012780.1	Pbr036983.1	Pbr036987.1			Pbr014796.1	Pbr034550.1	Pbr002084.1	Pbr000276.2
Pbr015747.1	Pbr031746.2	Pbr012802.1	Pbr012803.1	Pbr036985.1	Pbr036993.1			Pbr019951.1	Pbr034570.3	Pbr002084.1	Pbr022779.1
Pbr015748.1	Pbr031747.1	Pbr012811.1	Pbr012812.1	Pbr036987.1	Pbr036991.1			Pbr016104.1	Pbr034580.1	Pbr002085.1	Pbr009846.1
Pbr015749.1	Pbr031748.1	Pbr012870.1	Pbr012871.1	Pbr036988.1	Pbr036990.1			Pbr008675.2	Pbr034603.1	Pbr002085.1	Pbr016688.1
Pbr015751.1	Pbr031749.1	Pbr012882.1	Pbr012883.1	Pbr036991.1	Pbr036995.1			Pbr012355.1	Pbr034606.1	Pbr002085.1	Pbr016721.1
Pbr015752.1	Pbr031750.1	Pbr012885.1	Pbr012886.1	Pbr036993.1	Pbr036996.1			Pbr022386.1	Pbr034614.1	Pbr002085.1	Pbr042241.1
Pbr015753.1	Pbr031751.1	Pbr012912.1	Pbr012913.1	Pbr036997.1	Pbr037004.1			Pbr008560.1	Pbr034667.1	Pbr002088.1	Pbr018553.1
Pbr015754.3	Pbr031752.1	Pbr012917.1	Pbr012918.1	Pbr036998.1	Pbr037004.1			Pbr008562.1	Pbr034669.1	Pbr002088.1	Pbr023727.1
Pbr015755.1	Pbr031753.1	Pbr012978.1	Pbr012979.1	Pbr036998.1	Pbr037005.1			Pbr001718.1	Pbr034670.1	Pbr002088.1	Pbr033073.1
Pbr015756.2	Pbr031760.1	Pbr013017.1	Pbr013016.1	Pbr036999.1	Pbr037003.1			Pbr011613.1	Pbr034672.1	Pbr002088.1	Pbr038017.1
Pbr015757.1	Pbr031761.1	Pbr013018.1	Pbr013017.1	Pbr037060.2	Pbr037069.1			Pbr012194.1	Pbr034700.1	Pbr002089.1	Pbr023727.1
Pbr027448.1	Pbr035046.1	Pbr013024.1	Pbr013023.1	Pbr037108.1	Pbr040975.1			Pbr015365.1	Pbr034716.1	Pbr002089.1	Pbr025651.1
Pbr027440.1	Pbr035065.1	Pbr013037.1	Pbr013036.1	Pbr037109.1	Pbr040978.1			Pbr026905.1	Pbr034717.1	Pbr002089.1	Pbr033073.1
Pbr027438.1	Pbr035068.1	Pbr013038.1	Pbr013037.1	Pbr037284.1	Pbr037289.1			Pbr014576.1	Pbr034719.1	Pbr002089.1	Pbr038017.1
Pbr027432.1	Pbr035074.1	Pbr013054.1	Pbr013053.1	Pbr037285.1	Pbr037290.1			Pbr000463.1	Pbr034742.1	Pbr002090.1	Pbr009186.1
Pbr027426.1	Pbr035079.1	Pbr013057.1	Pbr013056.1	Pbr037288.1	Pbr037292.1			Pbr012542.1	Pbr034791.1	Pbr002093.1	Pbr029366.1
Pbr018370.1	Pbr035088.1	Pbr013069.1	Pbr013068.1	Pbr037290.1	Pbr037294.1			Pbr027900.1	Pbr034944.1	Pbr002094.1	Pbr029367.1
Pbr018375.1	Pbr035095.1	Pbr013070.1	Pbr013069.1	Pbr037291.1	Pbr037293.1			Pbr011858.2	Pbr034957.1	Pbr002095.1	Pbr010062.1
Pbr018380.1	Pbr035111.1	Pbr013109.1	Pbr013108.1	Pbr037302.1	Pbr037305.1			Pbr011858.2	Pbr034958.1	Pbr002095.1	Pbr029368.1
Pbr018383.1	Pbr035112.1	Pbr013118.1	Pbr013117.2	Pbr037535.1	Pbr037537.1			Pbr029586.1	Pbr034965.1	Pbr002095.1	Pbr029955.1
Pbr018386.1	Pbr035116.1	Pbr013138.1	Pbr013137.1	Pbr037577.1	Pbr037580.1			Pbr029585.1	Pbr034967.1	Pbr002096.1	Pbr024952.1
Pbr018388.1	Pbr035119.1	Pbr013139.1	Pbr013138.1	Pbr037597.1	Pbr037603.1			Pbr029582.1	Pbr034968.1	Pbr002096.1	Pbr029369.1
Pbr018390.1	Pbr035122.1	Pbr013141.1	Pbr013140.1	Pbr037734.1	Pbr037737.1			Pbr029582.1	Pbr034969.1	Pbr002096.1	Pbr035818.1
Pbr018401.1	Pbr035143.1	Pbr013154.1	Pbr013153.1	Pbr037928.1	Pbr037924.1			Pbr029585.1	Pbr034970.1	Pbr002097.1	Pbr024952.1
Pbr018406.1	Pbr035147.1	Pbr013155.1	Pbr013154.1	Pbr037928.1	Pbr037925.1			Pbr024673.1	Pbr034973.1	Pbr002097.1	Pbr035818.1
Pbr018411.1	Pbr035149.1	Pbr013173.2	Pbr013172.1	Pbr037958.1	Pbr037965.1			Pbr029351.1	Pbr034977.1	Pbr002097.1	Pbr035819.1
Pbr013558.1	Pbr035100.1	Pbr013178.1	Pbr013177.1	Pbr038032.1	Pbr038034.1			Pbr032576.1	Pbr034979.1	Pbr002098.1	Pbr024952.1
Pbr013553.1	Pbr035105.1	Pbr013192.1	Pbr013191.1	Pbr038102.1	Pbr038104.1			Pbr012241.1	Pbr035041.1	Pbr002098.1	Pbr035818.1
Pbr013552.1	Pbr035109.1	Pbr013193.1	Pbr013192.1	Pbr038311.1	Pbr038313.1			Pbr017062.1	Pbr035172.1	Pbr002098.1	Pbr035819.1
Pbr013550.1	Pbr035111.1	Pbr013205.1	Pbr013204.1	Pbr038337.1	Pbr038339.1			Pbr025442.1	Pbr035173.1	Pbr002099.1	Pbr024952.1
Pbr013545.1	Pbr035122.1	Pbr013206.1	Pbr013205.1	Pbr038369.1	Pbr038374.1			Pbr012125.1	Pbr035246.1	Pbr002099.1	Pbr029369.1
Pbr013540.2	Pbr035130.1	Pbr013234.1	Pbr013233.1	Pbr038370.1	Pbr038374.1			Pbr022120.1	Pbr035274.1	Pbr002099.1	Pbr035818.1
Pbr013536.1	Pbr035137.1	Pbr013254.1	Pbr013253.1	Pbr038379.1	Pbr038384.1			Pbr025190.1	Pbr035290.1	Pbr002100.1	Pbr010062.1
Pbr013535.6	Pbr035139.1	Pbr013302.1	Pbr013301.1	Pbr038385.1	Pbr038389.1			Pbr025540.1	Pbr035291.1	Pbr002100.1	Pbr029368.1
Pbr013527.1	Pbr038582.1	Pbr013307.2	Pbr013306.1	Pbr038390.1	Pbr038394.1			Pbr026124.3	Pbr035312.2	Pbr002100.1	Pbr029955.1
Pbr013525.1	Pbr038585.1	Pbr013327.1	Pbr013326.1	Pbr038393.1	Pbr038402.1			Pbr016921.1	Pbr035314.1	Pbr002101.1	Pbr025148.1
Pbr013523.1	Pbr038587.1	Pbr013328.1	Pbr013327.1	Pbr038395.1	Pbr038399.1			Pbr010873.1	Pbr035367.3	Pbr002101.1	Pbr029890.1
Pbr013515.1	Pbr038603.1	Pbr013341.1	Pbr013340.1	Pbr038399.1	Pbr038407.1			Pbr025430.2	Pbr035405.1	Pbr002101.1	Pbr030765.1
Pbr013513.1	Pbr038607.1	Pbr013359.1	Pbr013358.1	Pbr038401.1	Pbr038406.1			Pbr007791.1	Pbr035407.1	Pbr002101.1	Pbr034467.1
Pbr013502.1	Pbr038615.1	Pbr013360.1	Pbr013359.1	Pbr038402.1	Pbr038406.1			Pbr007791.1	Pbr035408.1	Pbr002102.1	Pbr029367.1
Pbr021036.1	Pbr024643.1	Pbr013380.1	Pbr013379.1	Pbr038511.1	Pbr038513.1			Pbr021310.1	Pbr035476.2	Pbr002103.1	Pbr029366.1
Pbr021037.1	Pbr024642.1	Pbr013381.1	Pbr013380.1	Pbr038807.1	Pbr038804.1			Pbr006573.1	Pbr035477.1	Pbr002106.2	Pbr042262.2
Pbr021039.1	Pbr024641.1	Pbr013382.1	Pbr013381.1	Pbr038965.1	Pbr038968.1			Pbr023951.1	Pbr035521.1	Pbr002110.1	Pbr041436.1
Pbr021041.1	Pbr014120.1	Pbr013391.1	Pbr013390.1	Pbr039001.1	Pbr039003.1			Pbr016337.1	Pbr035670.1	Pbr002111.1	Pbr003250.1
Pbr021042.1	Pbr014121.1	Pbr013402.1	Pbr013401.1	Pbr039002.1	Pbr039007.1			Pbr010322.1	Pbr035723.1	Pbr002112.1	Pbr003249.1
Pbr021045.1	Pbr014124.1	Pbr013403.1	Pbr013402.1	Pbr039003.1	Pbr039005.1			Pbr010327.1	Pbr035728.1	Pbr002113.1	Pbr016226.1
Pbr021047.1	Pbr014125.1	Pbr013455.1	Pbr013454.1	Pbr039005.1	Pbr039009.1			Pbr030579.2	Pbr035760.1	Pbr002119.1	Pbr034993.1
Pbr021055.1	Pbr014129.1	Pbr013456.1	Pbr013455.1	Pbr039200.1	Pbr039205.1			Pbr012139.1	Pbr035780.1	Pbr002120.1	Pbr013893.1
Pbr021056.1	Pbr014132.1	Pbr013468.1	Pbr013467.1	Pbr039232.1	Pbr039234.1			Pbr001923.1	Pbr036028.1	Pbr002120.1	Pbr028261.1
Pbr021057.1	Pbr014133.1	Pbr013493.1	Pbr013492.1	Pbr039272.1	Pbr039275.1			Pbr001923.1	Pbr036038.1	Pbr002120.1	Pbr036321.1
Pbr021062.1	Pbr014146.1	Pbr013494.1	Pbr013493.1	Pbr039312.1	Pbr039314.1			Pbr002314.1	Pbr036058.1	Pbr002120.1	Pbr038097.1
Pbr021063.1	Pbr014147.1	Pbr013495.1	Pbr013494.1	Pbr039406.1	Pbr039403.4			Pbr005068.1	Pbr036061.1	Pbr002122.1	Pbr026527.1
Pbr021064.1	Pbr014156.1	Pbr013509.1	Pbr013508.1	Pbr039410.1	Pbr039408.1			Pbr019165.1	Pbr036062.1	Pbr002123.1	Pbr012208.1
Pbr021065.1	Pbr014159.2	Pbr013511.1	Pbr013510.1	Pbr039413.1	Pbr039409.1			Pbr016989.1	Pbr036063.1	Pbr002123.1	Pbr015554.1
Pbr027463.1	Pbr014161.1	Pbr013512.1	Pbr013511.1	Pbr039414.1	Pbr039408.1			Pbr002818.1	Pbr036065.1	Pbr002130.2	Pbr018288.2
Pbr018664.1	Pbr036695.1	Pbr013520.1	Pbr013519.1	Pbr039441.1	Pbr039443.1			Pbr034792.1	Pbr036129.1	Pbr002131.1	Pbr013362.1
Pbr018685.1	Pbr036685.1	Pbr013574.1	Pbr013573.1	Pbr039493.1	Pbr039498.1			Pbr015577.1	Pbr036283.1	Pbr002131.1	Pbr018288.2
Pbr018686.1	Pbr024662.1	Pbr013583.1	Pbr013582.1	Pbr039494.1	Pbr039496.1			Pbr015987.1	Pbr036328.1	Pbr002133.1	Pbr030513.1
Pbr018689.1	Pbr024657.1	Pbr013605.1	Pbr013604.1	Pbr039601.1	Pbr039599.1			Pbr022358.1	Pbr036329.1	Pbr002133.1	Pbr039486.1
Pbr018712.1	Pbr014114.1	Pbr013606.1	Pbr013605.1	Pbr039653.1	Pbr039655.1			Pbr013048.1	Pbr036416.1	Pbr002136.1	Pbr003611.1
Pbr018714.1	Pbr014123.1	Pbr013609.1	Pbr013608.1	Pbr039678.1	Pbr039680.1			Pbr026740.1	Pbr036470.1	Pbr002136.1	Pbr034382.1
Pbr018716.1	Pbr014124.1	Pbr013610.1	Pbr013609.1	Pbr039680.1	Pbr039682.1			Pbr021030.1	Pbr036565.1	Pbr002138.1	Pbr031105.1
Pbr013631.1	Pbr014125.1	Pbr013611.1	Pbr013610.1	Pbr039705.1	Pbr039702.1			Pbr001291.1	Pbr036568.1	Pbr002139.1	Pbr031105.1
Pbr007784.1	Pbr038608.1	Pbr013650.1	Pbr013651.1	Pbr039815.1	Pbr039817.1			Pbr036131.1	Pbr036569.1	Pbr002140.1	Pbr008201.1
Pbr007794.1	Pbr038606.1	Pbr013665.1	Pbr013666.1	Pbr039816.1	Pbr039818.1			Pbr021030.1	Pbr036574.1	Pbr002141.1	Pbr008202.1
Pbr007802.1	Pbr038591.1	Pbr013671.1	Pbr013672.1	Pbr039817.1	Pbr039824.1			Pbr014700.2	Pbr036606.1	Pbr002142.1	Pbr026001.1
Pbr007807.1	Pbr038585.1	Pbr013672.1	Pbr013673.1	Pbr039823.1	Pbr039825.1			Pbr009351.1	Pbr036647.1	Pbr002145.1	Pbr014827.1
Pbr007809.1	Pbr038584.1	Pbr013714.1	Pbr013715.1	Pbr039897.1	Pbr039900.1			Pbr013950.1	Pbr036653.1	Pbr002145.1	Pbr034645.1
Pbr007810.1	Pbr038582.1	Pbr013743.1	Pbr013744.2	Pbr039939.1	Pbr039943.1			Pbr020823.1	Pbr036654.1	Pbr002148.1	Pbr006790.1
Pbr013552.1	Pbr040094.1	Pbr013771.3	Pbr013772.1	Pbr040121.1	Pbr040125.1			Pbr042482.1	Pbr036670.1	Pbr002148.1	Pbr031111.1
Pbr013551.1	Pbr040093.1	Pbr013775.1	Pbr013776.1	Pbr040122.1	Pbr040124.1			Pbr014506.1	Pbr036674.1	Pbr002149.1	Pbr008972.1
Pbr013550.1	Pbr040090.1	Pbr013808.1	Pbr013809.1	Pbr040235.1	Pbr040237.1			Pbr015916.1	Pbr036676.1	Pbr002151.1	Pbr033073.1
Pbr013545.1	Pbr040089.1	Pbr013810.1	Pbr013811.1	Pbr040236.1	Pbr040238.1			Pbr024022.1	Pbr036677.1	Pbr002153.1	Pbr003609.1
Pbr013544.1	Pbr040087.1	Pbr013819.1	Pbr013820.2	Pbr040238.1	Pbr040240.1			Pbr019397.1	Pbr036680.1	Pbr002153.1	Pbr040259.1
Pbr013543.1	Pbr040085.1	Pbr013912.1	Pbr013913.1	Pbr040242.1	Pbr040246.1			Pbr029921.1	Pbr036715.1	Pbr002154.1	Pbr041877.1
Pbr013541.1	Pbr040084.1	Pbr013913.1	Pbr013914.1	Pbr040247.1	Pbr040251.1			Pbr018492.1	Pbr036717.1	Pbr002154.1	Pbr042835.1
Pbr013540.2	Pbr040083.1	Pbr013916.1	Pbr013917.1	Pbr040294.1	Pbr040297.1			Pbr018492.1	Pbr036718.1	Pbr002155.1	Pbr001557.1
Pbr013539.1	Pbr040081.1	Pbr013937.1	Pbr013938.1	Pbr040304.1	Pbr040311.1			Pbr008667.2	Pbr036732.2	Pbr002155.1	Pbr019138.1
Pbr013537.1	Pbr040080.1	Pbr013941.1	Pbr013942.1	Pbr040306.1	Pbr040309.1			Pbr031029.1	Pbr036837.1	Pbr002155.1	Pbr023246.1
Pbr013536.1	Pbr040079.1	Pbr013981.1	Pbr013982.1	Pbr040460.1	Pbr040464.1			Pbr014850.1	Pbr036844.1	Pbr002156.1	Pbr020006.1
Pbr013535.6	Pbr040077.1	Pbr014024.1	Pbr014025.1	Pbr040507.1	Pbr040513.1			Pbr014852.1	Pbr036845.1	Pbr002156.1	Pbr022401.1
Pbr042709.1	Pbr040076.1	Pbr014026.1	Pbr014027.1	Pbr040508.1	Pbr040513.1			Pbr014852.1	Pbr036846.1	Pbr002157.1	Pbr003649.1
Pbr013533.1	Pbr040074.1	Pbr014027.1	Pbr014028.1	Pbr040509.1	Pbr040514.1			Pbr014850.1	Pbr036847.1	Pbr002157.1	Pbr007425.1
Pbr013532.1	Pbr040073.1	Pbr014028.1	Pbr014029.1	Pbr040513.1	Pbr040517.1			Pbr030762.1	Pbr036852.1	Pbr002157.1	Pbr039520.1
Pbr013531.1	Pbr040072.1	Pbr014052.1	Pbr014053.1	Pbr040579.1	Pbr040585.1			Pbr030762.1	Pbr036856.1	Pbr002157.1	Pbr039694.1
Pbr013530.1	Pbr040071.1	Pbr014114.1	Pbr014113.1	Pbr040582.1	Pbr040584.1			Pbr006625.1	Pbr036883.1	Pbr002159.1	Pbr017939.1
Pbr013529.1	Pbr040070.1	Pbr014113.1	Pbr024639.1	Pbr040584.1	Pbr040587.1			Pbr031659.1	Pbr036929.1	Pbr002161.1	Pbr024239.1
Pbr013528.1	Pbr040069.1	Pbr014135.1	Pbr014134.1	Pbr040597.1	Pbr040601.1			Pbr004619.1	Pbr036984.1	Pbr002163.1	Pbr040558.1
Pbr013527.1	Pbr040067.1	Pbr014136.1	Pbr014135.1	Pbr040598.1	Pbr040600.1			Pbr004614.1	Pbr036989.1	Pbr002165.1	Pbr023663.1
Pbr013526.1	Pbr040066.1	Pbr014137.1	Pbr014136.1	Pbr040646.1	Pbr040654.1			Pbr004619.1	Pbr036994.1	Pbr002165.1	Pbr026055.1
Pbr013525.1	Pbr040065.1	Pbr014139.1	Pbr014138.1	Pbr040650.1	Pbr040653.1			Pbr019966.1	Pbr037009.1	Pbr002166.1	Pbr003491.1
Pbr013523.1	Pbr040063.1	Pbr014143.1	Pbr014142.1	Pbr040672.1	Pbr040674.1			Pbr015596.1	Pbr037023.1	Pbr002166.1	Pbr019029.1
Pbr013522.1	Pbr040062.2	Pbr014155.1	Pbr014154.1	Pbr040788.1	Pbr040792.2			Pbr020671.1	Pbr037028.1	Pbr002166.1	Pbr023661.1
Pbr013521.1	Pbr040061.1	Pbr014156.1	Pbr014155.1	Pbr040789.1	Pbr040793.1			Pbr027481.1	Pbr037037.1	Pbr002166.1	Pbr026056.1
Pbr013519.1	Pbr040059.1	Pbr014159.2	Pbr014158.1	Pbr040798.1	Pbr040800.1			Pbr012700.1	Pbr037049.1	Pbr002167.1	Pbr020280.1
Pbr013518.1	Pbr040056.1	Pbr014178.1	Pbr014177.1	Pbr040815.1	Pbr040824.1			Pbr007246.1	Pbr037054.1	Pbr002167.1	Pbr040557.1
Pbr013517.1	Pbr040055.1	Pbr014183.1	Pbr014182.1	Pbr040816.1	Pbr040823.1			Pbr009708.1	Pbr037059.1	Pbr002169.1	Pbr040555.1
Pbr013516.2	Pbr040054.1	Pbr014189.1	Pbr014188.1	Pbr040829.1	Pbr040835.1			Pbr035758.1	Pbr037061.1	Pbr002170.1	Pbr040554.2
Pbr013515.1	Pbr040053.1	Pbr014191.1	Pbr014190.1	Pbr040841.1	Pbr040846.1			Pbr035759.1	Pbr037062.1	Pbr002171.1	Pbr003654.1
Pbr013514.1	Pbr040050.1	Pbr014234.1	Pbr014235.1	Pbr040850.1	Pbr040853.1			Pbr018366.1	Pbr037063.1	Pbr002171.1	Pbr003698.1
Pbr013513.1	Pbr040049.1	Pbr014249.1	Pbr014250.1	Pbr040851.1	Pbr040854.1			Pbr018366.1	Pbr037066.1	Pbr002171.1	Pbr034471.1
Pbr013512.1	Pbr040045.1	Pbr014262.1	Pbr014263.1	Pbr040853.1	Pbr040855.1			Pbr035759.1	Pbr037067.1	Pbr002181.2	Pbr006812.1
Pbr013509.1	Pbr040040.1	Pbr014272.1	Pbr014273.1	Pbr040879.1	Pbr040882.1			Pbr035758.1	Pbr037068.1	Pbr002181.2	Pbr014947.1
Pbr013508.1	Pbr040036.1	Pbr014281.1	Pbr014282.1	Pbr040894.1	Pbr040898.1			Pbr002711.1	Pbr037078.1	Pbr002181.2	Pbr014948.1
Pbr013507.1	Pbr040032.1	Pbr014298.1	Pbr014297.1	Pbr040903.1	Pbr040905.1			Pbr023586.1	Pbr037217.1	Pbr002182.1	Pbr014950.1
Pbr013505.1	Pbr040031.1	Pbr014299.1	Pbr014298.1	Pbr040904.2	Pbr040906.1			Pbr003822.1	Pbr037218.1	Pbr002183.1	Pbr008425.1
Pbr013504.1	Pbr040030.1	Pbr014308.1	Pbr014307.1	Pbr040972.1	Pbr040974.1			Pbr003822.1	Pbr037219.1	Pbr002183.1	Pbr018860.1
Pbr013503.1	Pbr040029.1	Pbr014334.1	Pbr014333.1	Pbr040975.1	Pbr040983.1			Pbr023586.1	Pbr037220.1	Pbr002183.1	Pbr027313.1
Pbr013502.1	Pbr040028.1	Pbr014339.1	Pbr014338.1	Pbr040978.1	Pbr040980.4			Pbr016346.1	Pbr037232.1	Pbr002184.1	Pbr014957.1
Pbr013501.1	Pbr040027.1	Pbr014386.1	Pbr014387.2	Pbr041020.1	Pbr041022.1			Pbr005751.2	Pbr037233.1	Pbr002188.1	Pbr009155.1
Pbr013499.1	Pbr040025.1	Pbr014389.1	Pbr014390.1	Pbr041022.1	Pbr041024.1			Pbr033461.1	Pbr037251.1	Pbr002188.1	Pbr024327.1
Pbr013497.1	Pbr040024.1	Pbr014415.1	Pbr014416.1	Pbr041180.1	Pbr041182.1			Pbr015903.1	Pbr037306.1	Pbr002188.1	Pbr032809.1
Pbr013496.1	Pbr040023.1	Pbr014423.1	Pbr014424.1	Pbr041450.1	Pbr041445.1			Pbr010604.1	Pbr037355.1	Pbr002188.1	Pbr037391.1
Pbr013488.1	Pbr040022.1	Pbr014433.1	Pbr014434.1	Pbr041588.1	Pbr041590.2			Pbr031202.1	Pbr037519.1	Pbr002189.1	Pbr023478.1
Pbr013487.1	Pbr040021.1	Pbr014434.1	Pbr014435.1	Pbr041599.1	Pbr041601.1			Pbr031202.1	Pbr037524.1	Pbr002189.1	Pbr027670.1
Pbr013486.1	Pbr040017.1	Pbr014455.1	Pbr014456.1	Pbr041645.1	Pbr031453.1			Pbr017040.1	Pbr037538.1	Pbr002190.1	Pbr027668.1
Pbr013485.1	Pbr040016.1	Pbr014460.1	Pbr014461.1	Pbr041721.1	Pbr041723.1			Pbr027738.1	Pbr037576.1	Pbr002191.1	Pbr027667.1
Pbr013484.1	Pbr040015.2	Pbr014469.1	Pbr014470.1	Pbr041722.1	Pbr041724.1			Pbr027738.1	Pbr037581.1	Pbr002191.1	Pbr030450.1
Pbr013483.2	Pbr040014.1	Pbr014483.1	Pbr014484.1	Pbr041728.1	Pbr041732.1			Pbr012194.1	Pbr037635.1	Pbr002192.1	Pbr027283.2
Pbr013482.1	Pbr040013.1	Pbr014536.1	Pbr014537.1	Pbr041740.1	Pbr041743.1			Pbr035186.1	Pbr037664.1	Pbr002193.1	Pbr027282.1
Pbr013480.1	Pbr040011.1	Pbr014538.1	Pbr014539.1	Pbr041786.1	Pbr041788.1			Pbr002672.1	Pbr037665.1	Pbr002198.1	Pbr011793.1
Pbr013479.1	Pbr040010.2	Pbr014554.1	Pbr014555.1	Pbr041951.1	Pbr041956.1			Pbr029893.2	Pbr037669.1	Pbr002199.1	Pbr023072.1
Pbr013477.1	Pbr040009.1	Pbr014555.1	Pbr014556.1	Pbr041972.1	Pbr041973.7			Pbr017677.1	Pbr037680.1	Pbr002201.1	Pbr036639.1
Pbr013476.1	Pbr040008.1	Pbr014589.1	Pbr014590.1	Pbr041976.1	Pbr035253.1			Pbr017677.1	Pbr037681.1	Pbr002205.1	Pbr016439.1
Pbr013475.1	Pbr042911.1	Pbr014596.1	Pbr014595.1	Pbr041983.1	Pbr041985.1			Pbr005326.1	Pbr037697.1	Pbr002205.1	Pbr018233.1
Pbr013474.1	Pbr040006.1	Pbr014598.4	Pbr042726.1	Pbr042132.1	Pbr042924.1			Pbr017917.2	Pbr037746.1	Pbr002206.1	Pbr034775.1
Pbr013473.1	Pbr040005.1	Pbr014631.1	Pbr014630.1	Pbr042142.1	Pbr042144.1			Pbr032161.1	Pbr037747.1	Pbr002207.1	Pbr034775.1
Pbr013471.2	Pbr040004.1	Pbr014632.1	Pbr014631.1	Pbr042170.1	Pbr042173.1			Pbr021753.2	Pbr037748.1	Pbr002209.1	Pbr008868.1
Pbr013470.1	Pbr040000.1	Pbr014633.1	Pbr014632.1	Pbr042177.1	Pbr042183.1			Pbr012440.2	Pbr037854.2	Pbr002209.1	Pbr023568.1
Pbr013469.1	Pbr039999.1	Pbr014651.1	Pbr014650.1	Pbr042178.1	Pbr042180.1			Pbr006118.1	Pbr037948.1	Pbr002209.1	Pbr027299.1
Pbr013468.1	Pbr039998.2	Pbr014733.1	Pbr014734.1	Pbr042178.1	Pbr042181.1			Pbr023572.1	Pbr037982.1	Pbr002210.1	Pbr008868.1
Pbr013466.3	Pbr039997.1	Pbr014736.1	Pbr014737.1	Pbr042205.1	Pbr042207.1			Pbr001664.1	Pbr037984.1	Pbr002213.1	Pbr026151.1
Pbr042708.1	Pbr039996.1	Pbr014738.1	Pbr014739.1	Pbr042431.1	Pbr042434.1			Pbr001664.1	Pbr037985.1	Pbr002213.1	Pbr026154.1
Pbr013465.2	Pbr039995.1	Pbr014765.1	Pbr014766.1	Pbr042437.1	Pbr042442.1			Pbr001663.1	Pbr037986.1	Pbr002215.1	Pbr009118.1
Pbr013464.2	Pbr039994.2	Pbr014776.1	Pbr014777.1	Pbr042445.1	Pbr042448.1			Pbr035362.1	Pbr037987.1	Pbr002215.1	Pbr028266.1
Pbr013463.1	Pbr039993.1	Pbr014814.1	Pbr014815.1	Pbr042455.1	Pbr042458.3			Pbr001661.1	Pbr037988.1	Pbr002216.1	Pbr028265.1
Pbr013462.1	Pbr039991.1	Pbr014824.1	Pbr014825.1	Pbr042574.1	Pbr042576.3			Pbr025438.1	Pbr037990.1	Pbr002218.1	Pbr028265.1
Pbr013461.1	Pbr039990.1	Pbr014845.1	Pbr014846.1	Pbr042575.1	Pbr042579.1			Pbr028655.1	Pbr037992.1	Pbr002219.1	Pbr010495.1
Pbr013460.1	Pbr039989.1	Pbr014875.1	Pbr014876.1	Pbr042582.1	Pbr042584.2			Pbr034980.1	Pbr037994.1	Pbr002219.1	Pbr015436.1
Pbr013459.1	Pbr039987.1	Pbr014899.1	Pbr014900.1	Pbr042643.1	Pbr000243.1			Pbr020832.1	Pbr038003.1	Pbr002219.1	Pbr029773.1
Pbr013458.1	Pbr039985.1	Pbr014919.1	Pbr014918.1	Pbr042673.1	Pbr006467.1			Pbr033073.1	Pbr038017.1	Pbr002219.1	Pbr039218.1
Pbr013457.1	Pbr039981.1	Pbr014921.1	Pbr014920.1	Pbr042694.1	Pbr010524.1			Pbr008012.1	Pbr038018.2	Pbr002220.1	Pbr009118.1
Pbr013456.1	Pbr039980.1	Pbr014937.1	Pbr014936.1	Pbr042728.1	Pbr015106.1			Pbr014402.1	Pbr038019.2	Pbr002220.1	Pbr028266.1
Pbr013453.1	Pbr039979.1	Pbr014945.1	Pbr014944.1	Pbr042755.1	Pbr019852.2			Pbr019335.1	Pbr038021.1	Pbr002222.1	Pbr026151.1
Pbr013452.1	Pbr039978.1	Pbr014954.1	Pbr014953.1	Pbr042774.1	Pbr022765.1			Pbr005916.1	Pbr038028.1	Pbr002222.1	Pbr026154.1
Pbr013451.1	Pbr039977.1	Pbr014955.1	Pbr014954.1	Pbr042781.1	Pbr023248.1			Pbr030378.2	Pbr038068.1	Pbr002227.1	Pbr031022.1
Pbr013450.2	Pbr039976.1	Pbr014966.1	Pbr014967.1	Pbr042839.1	Pbr031769.1			Pbr004893.1	Pbr038071.1	Pbr002228.1	Pbr031017.1
Pbr013446.1	Pbr039973.1	Pbr014983.1	Pbr014984.3	Pbr042852.1	Pbr032756.1			Pbr004887.1	Pbr038076.1	Pbr002228.1	Pbr031021.1
Pbr013445.1	Pbr039972.1	Pbr015000.1	Pbr015001.1	Pbr042875.1	Pbr034545.1			Pbr001529.1	Pbr038077.1	Pbr002236.1	Pbr004613.1
Pbr013444.1	Pbr039970.1	Pbr015007.1	Pbr015008.1	Pbr042876.1	Pbr035427.2			Pbr025138.1	Pbr038169.1	Pbr002236.1	Pbr030479.1
Pbr013443.2	Pbr039969.1	Pbr015012.1	Pbr015013.1	Pbr032770.1	Pbr032774.1			Pbr015231.1	Pbr038192.1	Pbr002237.1	Pbr008153.1
Pbr013442.1	Pbr039968.1	Pbr015030.1	Pbr015031.1	Pbr040203.1	Pbr032472.1			Pbr015247.1	Pbr038193.1	Pbr002237.1	Pbr010336.1
Pbr013441.1	Pbr039967.1	Pbr015039.1	Pbr015040.1	Pbr013778.1	Pbr013782.1			Pbr008666.1	Pbr038195.1	Pbr002237.1	Pbr016074.1
Pbr013440.1	Pbr039966.2	Pbr015062.1	Pbr015063.1	Pbr035295.1	Pbr035301.1			Pbr015244.1	Pbr038196.1	Pbr002240.1	Pbr038702.1
Pbr013438.1	Pbr039965.1	Pbr015064.1	Pbr015065.1	Pbr006407.1	Pbr006434.1			Pbr015239.1	Pbr038199.1	Pbr002240.1	Pbr040405.1
Pbr013435.1	Pbr039962.1	Pbr015065.1	Pbr015066.1	Pbr002068.1	Pbr002072.1			Pbr027605.1	Pbr038200.1	Pbr002242.1	Pbr035493.1
Pbr013434.1	Pbr039961.1	Pbr015075.1	Pbr015074.1	Pbr032072.1	Pbr032078.1			Pbr013451.1	Pbr038549.1	Pbr002242.1	Pbr038704.1
Pbr009507.1	Pbr010891.1	Pbr015105.1	Pbr015104.1	Pbr032072.1	Pbr032075.1			Pbr003589.1	Pbr038564.1	Pbr002243.1	Pbr038705.1
Pbr009514.1	Pbr010892.1	Pbr015115.1	Pbr015114.2	Pbr017034.1	Pbr017038.1			Pbr000315.1	Pbr038565.1	Pbr002244.1	Pbr038706.1
Pbr009515.1	Pbr010893.1	Pbr015189.1	Pbr015190.1	Pbr017034.1	Pbr017030.1			Pbr007674.1	Pbr038566.1	Pbr002246.1	Pbr012052.1
Pbr009516.1	Pbr010894.1	Pbr015211.1	Pbr015212.1	Pbr017034.1	Pbr017036.1			Pbr007675.1	Pbr038567.1	Pbr002246.1	Pbr038571.1
Pbr009517.1	Pbr010895.1	Pbr015273.1	Pbr015272.1	Pbr025502.1	Pbr025507.1			Pbr012050.1	Pbr038568.1	Pbr002246.1	Pbr041411.1
Pbr009518.1	Pbr010896.1	Pbr015274.1	Pbr015273.1	Pbr027296.1	Pbr027300.1			Pbr009756.1	Pbr038570.1	Pbr002247.2	Pbr031995.1
Pbr009519.1	Pbr010897.1	Pbr015317.1	Pbr015318.1	Pbr038959.1	Pbr038961.1			Pbr012052.1	Pbr038571.1	Pbr002248.1	Pbr001628.1
Pbr009520.1	Pbr010898.1	Pbr015319.1	Pbr015320.1	Pbr040580.1	Pbr040582.1			Pbr019305.1	Pbr038709.1	Pbr002248.1	Pbr024358.1
Pbr009522.1	Pbr010899.1	Pbr015320.1	Pbr015321.1	Pbr040580.1	Pbr040584.1			Pbr019305.1	Pbr038712.1	Pbr002249.1	Pbr009112.1
Pbr009523.1	Pbr010900.1	Pbr015338.1	Pbr015339.1	Pbr040580.1	Pbr040587.1			Pbr003919.1	Pbr038714.1	Pbr002252.1	Pbr023436.1
Pbr009526.1	Pbr010901.3	Pbr015344.1	Pbr015345.1	Pbr040580.1	Pbr040586.1			Pbr000481.1	Pbr038727.1	Pbr002258.1	Pbr014540.1
Pbr009527.1	Pbr010902.1	Pbr015345.1	Pbr015346.1	Pbr000453.1	Pbr000457.1			Pbr023587.1	Pbr038732.1	Pbr002258.1	Pbr023895.1
Pbr009529.1	Pbr010905.1	Pbr015355.1	Pbr015354.1	Pbr000636.1	Pbr000633.1			Pbr023586.1	Pbr038733.1	Pbr002259.1	Pbr014540.1
Pbr009530.2	Pbr010906.1	Pbr015364.1	Pbr015363.1	Pbr000816.1	Pbr000808.1			Pbr019676.1	Pbr038737.1	Pbr002259.1	Pbr014982.1
Pbr009531.1	Pbr010907.1	Pbr015371.1	Pbr015370.1	Pbr000816.1	Pbr000809.1			Pbr026124.3	Pbr038793.1	Pbr002259.1	Pbr023895.1
Pbr009532.1	Pbr010908.1	Pbr015418.1	Pbr015419.1	Pbr000816.1	Pbr000811.1			Pbr021725.1	Pbr038953.1	Pbr002260.1	Pbr023893.1
Pbr009533.1	Pbr010909.1	Pbr015427.1	Pbr015428.1	Pbr000816.1	Pbr000820.1			Pbr021725.1	Pbr038963.1	Pbr002262.1	Pbr000929.1
Pbr009534.1	Pbr010910.1	Pbr015433.1	Pbr015434.1	Pbr002173.1	Pbr002175.1			Pbr015523.1	Pbr038964.1	Pbr002262.1	Pbr006377.1
Pbr009535.1	Pbr010912.1	Pbr015434.1	Pbr015435.1	Pbr002174.1	Pbr002176.1			Pbr004204.1	Pbr038970.1	Pbr002262.1	Pbr007952.1
Pbr009536.1	Pbr010914.1	Pbr015468.2	Pbr015467.2	Pbr002475.1	Pbr002488.1			Pbr004202.1	Pbr038971.1	Pbr002262.1	Pbr007953.1
Pbr009537.3	Pbr010915.1	Pbr015494.1	Pbr015493.1	Pbr002475.1	Pbr002490.1			Pbr035550.1	Pbr038984.1	Pbr002263.1	Pbr028326.1
Pbr009538.1	Pbr010918.1	Pbr015518.1	Pbr015517.1	Pbr003029.2	Pbr003021.2			Pbr020371.1	Pbr039014.2	Pbr002267.1	Pbr008123.1
Pbr009539.1	Pbr010919.1	Pbr015519.2	Pbr015518.1	Pbr003029.2	Pbr003023.1			Pbr017328.1	Pbr039016.1	Pbr002267.1	Pbr018940.1
Pbr009540.1	Pbr010921.1	Pbr015543.1	Pbr015542.1	Pbr003277.1	Pbr003284.1			Pbr039234.1	Pbr039036.1	Pbr002267.1	Pbr041211.1
Pbr009541.1	Pbr010922.1	Pbr015573.2	Pbr015572.1	Pbr003324.1	Pbr003333.1			Pbr016380.1	Pbr039040.1	Pbr002270.2	Pbr000552.2
Pbr009544.1	Pbr010923.1	Pbr015612.1	Pbr015611.1	Pbr003334.1	Pbr003323.1			Pbr008930.3	Pbr039042.1	Pbr002270.2	Pbr019510.1
Pbr009545.1	Pbr010925.1	Pbr015613.1	Pbr015612.1	Pbr003334.1	Pbr003325.1			Pbr000342.1	Pbr039045.1	Pbr002275.1	Pbr012831.1
Pbr009547.1	Pbr010927.1	Pbr015621.1	Pbr015620.1	Pbr003716.1	Pbr003732.1			Pbr012932.1	Pbr039166.1	Pbr002275.1	Pbr014541.1
Pbr009548.1	Pbr010928.1	Pbr015634.1	Pbr015635.1	Pbr003716.1	Pbr003734.1			Pbr035550.1	Pbr039261.1	Pbr002275.1	Pbr019081.1
Pbr009550.1	Pbr010929.1	Pbr015637.2	Pbr015638.1	Pbr003776.1	Pbr003779.1			Pbr027616.1	Pbr039262.1	Pbr002278.1	Pbr004018.1
Pbr009551.1	Pbr010930.1	Pbr015642.1	Pbr015643.1	Pbr003916.1	Pbr003909.1			Pbr019815.1	Pbr039264.1	Pbr002281.1	Pbr012984.1
Pbr009553.1	Pbr010931.1	Pbr015657.1	Pbr015658.1	Pbr003916.1	Pbr003911.1			Pbr020307.1	Pbr039266.1	Pbr002281.1	Pbr033552.1
Pbr009554.1	Pbr010932.1	Pbr015662.1	Pbr015663.1	Pbr003954.1	Pbr003958.1			Pbr000282.1	Pbr039267.1	Pbr002281.1	Pbr040618.1
Pbr009555.1	Pbr010933.1	Pbr015671.1	Pbr042730.1	Pbr003978.1	Pbr003982.1			Pbr001436.1	Pbr039270.1	Pbr002282.1	Pbr012983.1
Pbr009556.1	Pbr010934.1	Pbr015672.1	Pbr015673.1	Pbr004183.1	Pbr004185.1			Pbr012042.1	Pbr039273.1	Pbr002282.1	Pbr024287.1
Pbr009557.1	Pbr010935.1	Pbr015677.1	Pbr015678.1	Pbr004183.1	Pbr004187.1			Pbr012042.1	Pbr039274.1	Pbr002282.1	Pbr041478.1
Pbr009559.2	Pbr010938.1	Pbr015678.1	Pbr015679.1	Pbr004588.1	Pbr004601.1			Pbr024593.1	Pbr039332.1	Pbr002283.1	Pbr002219.1
Pbr009560.1	Pbr010939.1	Pbr015698.1	Pbr015699.1	Pbr004966.1	Pbr004969.1			Pbr000199.1	Pbr039384.1	Pbr002283.1	Pbr010495.1
Pbr009562.1	Pbr010941.1	Pbr015713.1	Pbr015714.1	Pbr005518.1	Pbr005527.1			Pbr010500.1	Pbr039386.2	Pbr002283.1	Pbr015436.1
Pbr009563.1	Pbr010943.1	Pbr015717.1	Pbr015718.1	Pbr005548.1	Pbr005554.1			Pbr035995.1	Pbr039419.1	Pbr002283.1	Pbr029773.1
Pbr009564.1	Pbr010944.1	Pbr015721.1	Pbr015722.1	Pbr005706.1	Pbr005710.1			Pbr029439.1	Pbr039442.1	Pbr002285.1	Pbr017247.1
Pbr009566.1	Pbr010945.1	Pbr015725.1	Pbr015726.1	Pbr006424.1	Pbr006433.1			Pbr004083.1	Pbr039446.1	Pbr002285.1	Pbr018452.1
Pbr009567.2	Pbr010946.1	Pbr015726.1	Pbr015727.1	Pbr007217.5	Pbr007223.1			Pbr025076.1	Pbr039447.1	Pbr002285.1	Pbr034983.1
Pbr009568.1	Pbr010947.1	Pbr015740.1	Pbr015741.1	Pbr008079.1	Pbr008083.1			Pbr000350.2	Pbr039457.1	Pbr002285.1	Pbr034984.1
Pbr009571.1	Pbr010949.1	Pbr015758.1	Pbr015759.1	Pbr008079.1	Pbr008084.1			Pbr013844.1	Pbr039460.1	Pbr002286.1	Pbr018455.1
Pbr032790.1	Pbr013899.1	Pbr015760.1	Pbr015761.1	Pbr008079.1	Pbr008092.1			Pbr013737.1	Pbr039490.2	Pbr002286.1	Pbr020103.1
Pbr032789.1	Pbr013901.1	Pbr015806.1	Pbr015807.1	Pbr008079.1	Pbr008093.1			Pbr015589.1	Pbr039492.1	Pbr002286.1	Pbr034985.1
Pbr032788.1	Pbr013902.1	Pbr015852.1	Pbr015853.1	Pbr008079.1	Pbr008095.1			Pbr026448.1	Pbr039630.1	Pbr002286.1	Pbr035773.1
Pbr032786.1	Pbr013903.1	Pbr015853.1	Pbr015854.1	Pbr008079.1	Pbr008096.1			Pbr021038.1	Pbr039639.2	Pbr002287.1	Pbr006162.1
Pbr032785.1	Pbr013905.1	Pbr015871.1	Pbr015872.1	Pbr008079.1	Pbr008097.1			Pbr022437.1	Pbr039659.1	Pbr002287.1	Pbr018457.1
Pbr032784.1	Pbr013906.1	Pbr015873.1	Pbr015874.1	Pbr008083.1	Pbr008092.1			Pbr022437.1	Pbr039665.1	Pbr002287.1	Pbr020105.1
Pbr032783.1	Pbr013907.1	Pbr015898.1	Pbr015899.1	Pbr008083.1	Pbr008093.1			Pbr020752.1	Pbr039666.1	Pbr002287.1	Pbr034986.1
Pbr032782.1	Pbr013908.1	Pbr015913.1	Pbr015914.1	Pbr008083.1	Pbr008095.1			Pbr003202.1	Pbr039676.1	Pbr002288.1	Pbr006040.1
Pbr032781.1	Pbr013909.1	Pbr015949.1	Pbr015950.1	Pbr008083.1	Pbr008096.1			Pbr000735.1	Pbr039687.1	Pbr002288.1	Pbr030294.1
Pbr032780.1	Pbr013910.1	Pbr015951.1	Pbr015952.1	Pbr008083.1	Pbr008097.1			Pbr003646.4	Pbr039696.1	Pbr002288.1	Pbr034987.1
Pbr032779.1	Pbr013911.1	Pbr015968.1	Pbr015969.1	Pbr008491.1	Pbr008496.1			Pbr003645.1	Pbr039697.1	Pbr002300.1	Pbr025204.1
Pbr032778.1	Pbr013912.1	Pbr016020.1	Pbr016021.1	Pbr008491.1	Pbr008501.1			Pbr017164.2	Pbr039698.1	Pbr002300.1	Pbr038099.1
Pbr032777.1	Pbr013913.1	Pbr016023.1	Pbr016024.1	Pbr008497.1	Pbr008491.1			Pbr017163.1	Pbr039699.2	Pbr002301.1	Pbr036395.1
Pbr032772.1	Pbr013916.1	Pbr016057.1	Pbr016056.1	Pbr009032.1	Pbr009037.1			Pbr017162.1	Pbr039700.1	Pbr002301.1	Pbr039609.1
Pbr032769.1	Pbr013918.1	Pbr016080.1	Pbr016081.1	Pbr009164.1	Pbr009145.1			Pbr017161.1	Pbr039701.1	Pbr002302.1	Pbr036395.1
Pbr032768.1	Pbr013919.1	Pbr016085.1	Pbr016086.1	Pbr009164.1	Pbr009166.1			Pbr007602.1	Pbr039763.1	Pbr002302.1	Pbr039609.1
Pbr032766.2	Pbr013922.1	Pbr016120.1	Pbr016121.1	Pbr009164.1	Pbr009168.1			Pbr003695.1	Pbr039821.1	Pbr002303.1	Pbr025204.1
Pbr032765.1	Pbr013923.1	Pbr016140.1	Pbr016141.1	Pbr009166.1	Pbr009168.1			Pbr030647.2	Pbr039859.1	Pbr002303.1	Pbr038099.1
Pbr032764.1	Pbr013924.1	Pbr016148.1	Pbr016149.1	Pbr009352.1	Pbr009354.1			Pbr011207.1	Pbr039886.1	Pbr002307.1	Pbr027826.1
Pbr032762.1	Pbr013927.1	Pbr016149.1	Pbr016150.1	Pbr009352.1	Pbr009363.1			Pbr011211.1	Pbr039887.1	Pbr002309.1	Pbr039023.1
Pbr032761.1	Pbr013928.1	Pbr016158.1	Pbr016159.1	Pbr009354.1	Pbr009362.1			Pbr002269.1	Pbr039888.1	Pbr002310.1	Pbr004833.1
Pbr032760.1	Pbr013929.1	Pbr016169.1	Pbr016170.1	Pbr009354.1	Pbr009363.1			Pbr039852.1	Pbr039890.1	Pbr002312.1	Pbr023729.1
Pbr032758.1	Pbr013932.1	Pbr016170.1	Pbr016171.1	Pbr009355.1	Pbr009362.1			Pbr015901.1	Pbr039899.1	Pbr002312.1	Pbr031631.1
Pbr009351.1	Pbr032366.1	Pbr016173.2	Pbr016174.1	Pbr009355.1	Pbr009363.1			Pbr026554.1	Pbr039916.1	Pbr002314.1	Pbr002895.1
Pbr009353.1	Pbr032367.1	Pbr016174.1	Pbr016175.1	Pbr009506.1	Pbr009513.1			Pbr030684.1	Pbr039933.1	Pbr002314.1	Pbr009521.1
Pbr009368.1	Pbr032368.1	Pbr016184.1	Pbr016185.1	Pbr009513.1	Pbr009504.1			Pbr013471.2	Pbr040003.1	Pbr002322.1	Pbr029759.1
Pbr009369.1	Pbr032369.1	Pbr016197.1	Pbr016198.1	Pbr009913.1	Pbr009915.1			Pbr037627.1	Pbr040097.1	Pbr002323.1	Pbr003498.1
Pbr009373.1	Pbr032370.1	Pbr016198.1	Pbr016199.1	Pbr009913.1	Pbr009920.1			Pbr010842.1	Pbr040109.1	Pbr002323.1	Pbr005740.1
Pbr009375.1	Pbr032375.1	Pbr016199.1	Pbr016200.1	Pbr009913.1	Pbr009928.1			Pbr008321.1	Pbr040117.1	Pbr002323.1	Pbr020643.1
Pbr009376.1	Pbr032376.1	Pbr016236.1	Pbr016237.1	Pbr009913.1	Pbr009929.1			Pbr006263.1	Pbr040119.1	Pbr002323.1	Pbr029802.1
Pbr009377.1	Pbr032377.1	Pbr016238.1	Pbr016239.1	Pbr009920.1	Pbr009912.1			Pbr006263.1	Pbr040127.1	Pbr002324.1	Pbr001112.1
Pbr009378.1	Pbr032378.1	Pbr016261.1	Pbr016262.1	Pbr009920.1	Pbr009915.1			Pbr003920.1	Pbr040128.1	Pbr002324.1	Pbr024966.1
Pbr009380.1	Pbr032380.1	Pbr016280.1	Pbr016279.2	Pbr009920.1	Pbr009924.1			Pbr018836.1	Pbr040158.1	Pbr002324.1	Pbr033079.1
Pbr009381.1	Pbr032381.1	Pbr016289.1	Pbr016288.1	Pbr009920.1	Pbr009928.1			Pbr018836.1	Pbr040159.1	Pbr002324.1	Pbr038014.1
Pbr009382.1	Pbr032382.1	Pbr016296.1	Pbr016295.1	Pbr009920.1	Pbr009929.1			Pbr016593.1	Pbr040212.1	Pbr002335.1	Pbr009584.1
Pbr009383.1	Pbr042849.1	Pbr016299.1	Pbr016298.1	Pbr009924.1	Pbr009912.1			Pbr016593.1	Pbr040213.1	Pbr002335.1	Pbr020790.1
Pbr009384.1	Pbr032383.2	Pbr016315.1	Pbr016314.1	Pbr009924.1	Pbr009913.1			Pbr030815.1	Pbr040293.1	Pbr002336.1	Pbr012156.1
Pbr009386.1	Pbr032384.1	Pbr016319.2	Pbr016318.1	Pbr009924.1	Pbr009915.1			Pbr019715.1	Pbr040299.1	Pbr002339.1	Pbr037167.1
Pbr009388.1	Pbr032386.3	Pbr016354.1	Pbr016353.1	Pbr009924.1	Pbr009928.1			Pbr012590.2	Pbr040301.1	Pbr002342.1	Pbr021104.1
Pbr009389.1	Pbr032387.2	Pbr016399.1	Pbr016398.1	Pbr009924.1	Pbr009929.1			Pbr032148.1	Pbr040305.1	Pbr002342.1	Pbr039624.1
Pbr009390.1	Pbr032390.1	Pbr016437.1	Pbr016436.1	Pbr009928.1	Pbr009912.1			Pbr032148.1	Pbr040310.1	Pbr002364.1	Pbr006326.1
Pbr009391.1	Pbr032391.1	Pbr016445.1	Pbr016444.1	Pbr009928.1	Pbr009915.1			Pbr009824.1	Pbr040315.1	Pbr002364.1	Pbr035716.1
Pbr009394.1	Pbr032392.1	Pbr016448.1	Pbr016447.1	Pbr009929.1	Pbr009912.1			Pbr025832.1	Pbr040392.1	Pbr002387.1	Pbr018973.1
Pbr031316.1	Pbr035382.1	Pbr016471.1	Pbr016472.1	Pbr009929.1	Pbr009915.1			Pbr024925.1	Pbr040406.1	Pbr002387.1	Pbr042631.1
Pbr031318.1	Pbr035379.1	Pbr016473.1	Pbr016474.1	Pbr010522.1	Pbr010524.1			Pbr021396.1	Pbr040414.1	Pbr002403.1	Pbr020943.1
Pbr031323.1	Pbr035370.1	Pbr016489.1	Pbr016488.1	Pbr011286.1	Pbr011274.1			Pbr013348.1	Pbr040478.1	Pbr002403.1	Pbr023071.1
Pbr031325.1	Pbr035369.1	Pbr016490.1	Pbr016489.1	Pbr011286.1	Pbr011275.1			Pbr024372.1	Pbr040511.1	Pbr002403.1	Pbr023352.1
Pbr031326.2	Pbr035368.1	Pbr016491.1	Pbr016490.1	Pbr011286.1	Pbr011278.1			Pbr017338.1	Pbr040527.1	Pbr002403.1	Pbr042475.1
Pbr031328.1	Pbr035365.1	Pbr042734.1	Pbr016501.2	Pbr011286.1	Pbr011279.1			Pbr017900.1	Pbr040528.1	Pbr002434.1	Pbr003543.1
Pbr031333.1	Pbr035363.1	Pbr016506.1	Pbr016505.1	Pbr011286.1	Pbr011280.1			Pbr022046.1	Pbr040529.1	Pbr002434.1	Pbr006655.1
Pbr031337.1	Pbr035361.1	Pbr016507.1	Pbr016506.1	Pbr011717.1	Pbr011722.1			Pbr005885.1	Pbr040543.1	Pbr002434.1	Pbr028676.1
Pbr031338.1	Pbr035360.1	Pbr016521.1	Pbr016520.1	Pbr011999.1	Pbr012002.1			Pbr015539.1	Pbr040551.1	Pbr002435.1	Pbr019662.3
Pbr042837.1	Pbr035359.1	Pbr016522.1	Pbr016521.1	Pbr012332.1	Pbr012344.1			Pbr021725.1	Pbr040593.1	Pbr002435.1	Pbr032883.2
Pbr031340.1	Pbr035358.1	Pbr016526.1	Pbr016525.1	Pbr012427.1	Pbr012433.1			Pbr032811.1	Pbr040595.1	Pbr002435.1	Pbr034038.3
Pbr031341.1	Pbr035357.1	Pbr016558.1	Pbr016557.1	Pbr012554.1	Pbr012561.1			Pbr006882.2	Pbr040599.1	Pbr002436.1	Pbr019662.3
Pbr031343.1	Pbr035355.1	Pbr016584.1	Pbr016583.1	Pbr012809.1	Pbr012815.1			Pbr007160.1	Pbr040651.1	Pbr002436.1	Pbr032883.2
Pbr031344.1	Pbr035354.1	Pbr016613.1	Pbr016612.1	Pbr013767.1	Pbr013780.1			Pbr019792.1	Pbr040673.1	Pbr002436.1	Pbr034038.3
Pbr031345.1	Pbr035353.1	Pbr016618.1	Pbr016617.1	Pbr013767.1	Pbr013784.1			Pbr020538.1	Pbr040707.1	Pbr002437.1	Pbr003543.1
Pbr031346.2	Pbr035350.1	Pbr016650.1	Pbr016651.1	Pbr014050.1	Pbr014063.15			Pbr021251.1	Pbr040778.1	Pbr002437.1	Pbr006655.1
Pbr031347.1	Pbr035349.1	Pbr016664.1	Pbr016665.1	Pbr014056.1	Pbr014063.15			Pbr031965.1	Pbr040833.1	Pbr002437.1	Pbr028676.1
Pbr031299.1	Pbr013962.1	Pbr016665.1	Pbr016666.1	Pbr014058.1	Pbr014063.15			Pbr039552.4	Pbr040845.1	Pbr002442.1	Pbr002237.1
Pbr031300.1	Pbr013963.1	Pbr016666.1	Pbr016667.1	Pbr014062.1	Pbr014050.1			Pbr001547.1	Pbr040848.1	Pbr002442.1	Pbr008153.1
Pbr031302.1	Pbr013965.1	Pbr016667.1	Pbr016668.1	Pbr014062.1	Pbr014056.1			Pbr007998.1	Pbr040849.1	Pbr002442.1	Pbr010336.1
Pbr031304.1	Pbr013966.1	Pbr016668.1	Pbr016669.1	Pbr014274.1	Pbr014280.1			Pbr010055.1	Pbr040852.1	Pbr002442.1	Pbr016074.1
Pbr031305.1	Pbr013967.1	Pbr016712.1	Pbr016713.1	Pbr014274.1	Pbr014284.1			Pbr007998.1	Pbr040856.1	Pbr002449.1	Pbr014873.1
Pbr031306.1	Pbr013968.1	Pbr016736.1	Pbr016737.1	Pbr015195.1	Pbr015213.1			Pbr001547.1	Pbr040857.1	Pbr002449.1	Pbr036686.1
Pbr031307.1	Pbr013969.1	Pbr016749.1	Pbr016750.1	Pbr015202.1	Pbr015213.1			Pbr015917.1	Pbr040859.1	Pbr002450.2	Pbr040323.3
Pbr031308.1	Pbr013970.1	Pbr016764.1	Pbr016765.1	Pbr015203.1	Pbr015213.1			Pbr013437.1	Pbr040860.1	Pbr002454.1	Pbr023689.1
Pbr031310.1	Pbr013972.1	Pbr016774.1	Pbr016775.1	Pbr015205.1	Pbr015213.1			Pbr012136.1	Pbr040862.1	Pbr002459.1	Pbr005793.1
Pbr031313.1	Pbr013973.1	Pbr016777.1	Pbr016778.2	Pbr015207.1	Pbr015213.1			Pbr004186.1	Pbr040863.1	Pbr002459.1	Pbr014021.1
Pbr031314.1	Pbr013974.1	Pbr016785.1	Pbr016786.1	Pbr015209.1	Pbr015196.1			Pbr038765.1	Pbr040865.1	Pbr002459.1	Pbr026778.2
Pbr031315.1	Pbr013975.1	Pbr016797.1	Pbr016798.1	Pbr015209.1	Pbr015201.1			Pbr013849.1	Pbr040867.1	Pbr002461.2	Pbr013436.1
Pbr031318.1	Pbr013978.1	Pbr016822.1	Pbr016823.1	Pbr015209.1	Pbr015204.1			Pbr021777.1	Pbr040869.1	Pbr002461.2	Pbr040486.1
Pbr031323.1	Pbr013985.1	Pbr016845.1	Pbr016846.1	Pbr015209.1	Pbr015206.1			Pbr003786.1	Pbr040875.1	Pbr002464.1	Pbr003888.1
Pbr018380.1	Pbr040090.1	Pbr016846.1	Pbr016847.1	Pbr015209.1	Pbr015213.1			Pbr037310.1	Pbr040876.1	Pbr002489.1	Pbr021440.1
Pbr018390.1	Pbr040089.1	Pbr016847.1	Pbr016848.1	Pbr015209.1	Pbr015216.1			Pbr028276.1	Pbr040885.1	Pbr002489.1	Pbr034824.1
Pbr018393.1	Pbr040085.1	Pbr016863.1	Pbr016864.1	Pbr015209.1	Pbr015219.1			Pbr029921.1	Pbr040888.2	Pbr002496.1	Pbr029021.3
Pbr018396.1	Pbr040081.1	Pbr016864.1	Pbr016865.1	Pbr015210.1	Pbr015213.1			Pbr011199.1	Pbr040891.1	Pbr002510.1	Pbr010940.1
Pbr018400.1	Pbr040078.1	Pbr016865.1	Pbr016866.1	Pbr015213.1	Pbr015196.1			Pbr027117.1	Pbr040893.1	Pbr002529.1	Pbr036270.2
Pbr018403.1	Pbr040074.1	Pbr016889.1	Pbr016890.1	Pbr015213.1	Pbr015198.1			Pbr014811.1	Pbr040895.1	Pbr002536.1	Pbr012287.1
Pbr018404.1	Pbr040072.1	Pbr016891.1	Pbr016892.2	Pbr015213.1	Pbr015199.1			Pbr014811.1	Pbr040896.1	Pbr002536.1	Pbr034571.1
Pbr018408.1	Pbr040071.1	Pbr017090.1	Pbr017089.1	Pbr015213.1	Pbr015201.1			Pbr027117.1	Pbr040899.1	Pbr002560.1	Pbr010507.1
Pbr004084.1	Pbr029440.1	Pbr017093.1	Pbr017092.1	Pbr015213.1	Pbr015204.1			Pbr024213.1	Pbr040901.1	Pbr002560.1	Pbr014582.1
Pbr004085.1	Pbr029441.1	Pbr017100.1	Pbr017099.1	Pbr015213.1	Pbr015206.1			Pbr022522.1	Pbr040909.1	Pbr002560.1	Pbr028679.1
Pbr004086.1	Pbr029442.1	Pbr017107.1	Pbr017106.1	Pbr015213.1	Pbr015208.1			Pbr022519.1	Pbr040910.1	Pbr002572.1	Pbr002085.1
Pbr004087.1	Pbr029443.1	Pbr017108.1	Pbr017107.1	Pbr015213.1	Pbr015218.1			Pbr022521.1	Pbr040913.1	Pbr002572.1	Pbr012874.1
Pbr004088.1	Pbr029444.1	Pbr017140.1	Pbr017139.1	Pbr015213.1	Pbr015219.1			Pbr022522.1	Pbr040914.1	Pbr002572.1	Pbr016688.1
Pbr004089.1	Pbr029445.1	Pbr017157.1	Pbr017158.1	Pbr015215.1	Pbr015213.1			Pbr012436.1	Pbr040916.1	Pbr002572.1	Pbr023293.1
Pbr021036.1	Pbr002284.1	Pbr017159.1	Pbr017160.1	Pbr015216.1	Pbr015213.1			Pbr005794.1	Pbr040937.1	Pbr002574.1	Pbr006057.1
Pbr021050.1	Pbr021832.2	Pbr017196.1	Pbr017197.1	Pbr015416.1	Pbr015414.1			Pbr009174.2	Pbr040939.1	Pbr002574.1	Pbr026898.1
Pbr021053.1	Pbr021831.1	Pbr017206.1	Pbr017207.1	Pbr015440.1	Pbr015437.1			Pbr015618.1	Pbr040943.1	Pbr002577.1	Pbr006057.1
Pbr021054.1	Pbr021827.1	Pbr017215.1	Pbr017216.1	Pbr015440.1	Pbr015443.1			Pbr011775.1	Pbr040945.1	Pbr002577.1	Pbr010361.1
Pbr021056.1	Pbr021826.1	Pbr017216.1	Pbr017217.1	Pbr016621.1	Pbr016615.1			Pbr013812.1	Pbr040968.1	Pbr002577.1	Pbr038452.1
Pbr021057.1	Pbr021823.1	Pbr017335.1	Pbr017334.1	Pbr016621.1	Pbr016619.1			Pbr040884.1	Pbr041019.1	Pbr002577.1	Pbr042874.1
Pbr021058.1	Pbr021822.2	Pbr017432.1	Pbr017433.1	Pbr016862.1	Pbr016859.1			Pbr020155.1	Pbr041101.1	Pbr002578.1	Pbr023520.1
Pbr021059.1	Pbr021821.1	Pbr017445.1	Pbr017446.1	Pbr017000.1	Pbr017008.1			Pbr001441.1	Pbr041130.1	Pbr002578.1	Pbr030736.4
Pbr007796.1	Pbr040055.1	Pbr017463.1	Pbr017464.1	Pbr018517.1	Pbr018525.1			Pbr001440.1	Pbr041131.1	Pbr002579.1	Pbr023520.1
Pbr007803.1	Pbr040061.1	Pbr017493.1	Pbr017494.1	Pbr018523.1	Pbr018525.1			Pbr023142.1	Pbr041133.1	Pbr002579.1	Pbr027624.1
Pbr007804.1	Pbr040064.2	Pbr017498.1	Pbr017499.1	Pbr018525.1	Pbr018513.1			Pbr030429.1	Pbr041142.1	Pbr002579.1	Pbr030736.4
Pbr007810.1	Pbr040067.1	Pbr017505.1	Pbr017506.1	Pbr018525.1	Pbr018516.1			Pbr011769.1	Pbr041190.1	Pbr002580.1	Pbr023520.1
Pbr007825.1	Pbr040071.1	Pbr017519.1	Pbr017520.1	Pbr018525.1	Pbr018519.1			Pbr011526.1	Pbr041210.1	Pbr002580.1	Pbr027624.1
Pbr007826.1	Pbr040072.1	Pbr017521.1	Pbr017522.1	Pbr018525.1	Pbr018522.1			Pbr007920.1	Pbr041212.1	Pbr002580.1	Pbr030736.4
Pbr007829.1	Pbr040074.1	Pbr017526.1	Pbr017527.1	Pbr018881.1	Pbr018884.1			Pbr023151.2	Pbr041216.3	Pbr002581.1	Pbr023520.1
Pbr013572.1	Pbr038033.1	Pbr017527.1	Pbr017528.1	Pbr018882.1	Pbr018885.1			Pbr001447.1	Pbr041218.1	Pbr002581.1	Pbr030736.4
Pbr013566.1	Pbr038035.1	Pbr017530.1	Pbr017531.1	Pbr019121.2	Pbr019117.1			Pbr010968.1	Pbr041245.2	Pbr002587.1	Pbr003491.1
Pbr013565.1	Pbr038036.1	Pbr017547.1	Pbr017548.1	Pbr019121.2	Pbr019119.1			Pbr040198.1	Pbr041298.1	Pbr002587.1	Pbr019029.1
Pbr013564.1	Pbr038037.1	Pbr017548.1	Pbr017549.1	Pbr019440.2	Pbr019437.1			Pbr003505.1	Pbr041299.1	Pbr002587.1	Pbr023661.1
Pbr013563.1	Pbr038038.1	Pbr017549.1	Pbr017550.1	Pbr019440.2	Pbr019443.1			Pbr029873.1	Pbr041300.1	Pbr002587.1	Pbr026056.1
Pbr013562.1	Pbr038039.1	Pbr017558.4	Pbr017559.1	Pbr020036.1	Pbr020046.1			Pbr029872.1	Pbr041301.1	Pbr002588.1	Pbr021810.1
Pbr013560.1	Pbr038043.1	Pbr017591.2	Pbr017590.1	Pbr020053.1	Pbr020046.1			Pbr029872.1	Pbr041302.1	Pbr002591.1	Pbr039391.2
Pbr013559.1	Pbr038044.1	Pbr017600.1	Pbr017599.1	Pbr020053.1	Pbr020048.1			Pbr026876.1	Pbr041303.1	Pbr002591.1	Pbr041903.2
Pbr017554.2	Pbr038464.1	Pbr017620.1	Pbr017619.1	Pbr020053.1	Pbr020055.1			Pbr019709.1	Pbr041305.1	Pbr002592.1	Pbr039392.1
Pbr017555.1	Pbr038466.1	Pbr017636.1	Pbr017637.1	Pbr020055.1	Pbr020046.1			Pbr001548.1	Pbr041310.1	Pbr002593.1	Pbr039393.1
Pbr017556.1	Pbr038468.1	Pbr017637.1	Pbr017638.1	Pbr020055.1	Pbr020048.1			Pbr031660.1	Pbr041349.1	Pbr002593.1	Pbr042297.1
Pbr017558.4	Pbr038470.1	Pbr017638.1	Pbr017639.1	Pbr020491.1	Pbr020494.1			Pbr006679.3	Pbr041350.1	Pbr002594.1	Pbr039394.1
Pbr036089.2	Pbr038475.1	Pbr017641.1	Pbr017642.1	Pbr020504.1	Pbr020491.1			Pbr031657.1	Pbr041351.1	Pbr002596.1	Pbr039394.1
Pbr036088.1	Pbr038477.1	Pbr017756.1	Pbr017757.1	Pbr020504.1	Pbr020494.1			Pbr032817.1	Pbr041352.1	Pbr002597.1	Pbr039393.1
Pbr036085.1	Pbr038478.1	Pbr017774.1	Pbr017775.1	Pbr021501.1	Pbr021506.1			Pbr031775.1	Pbr041388.1	Pbr002597.1	Pbr042297.1
Pbr036084.1	Pbr038479.1	Pbr017775.1	Pbr017776.1	Pbr021542.1	Pbr021549.1			Pbr029181.1	Pbr041396.1	Pbr002598.1	Pbr039392.1
Pbr036083.1	Pbr038480.1	Pbr017785.1	Pbr017786.1	Pbr021546.1	Pbr021542.1			Pbr022058.1	Pbr041408.1	Pbr002599.1	Pbr039391.2
Pbr041604.1	Pbr038483.1	Pbr017822.1	Pbr017823.1	Pbr021682.1	Pbr021700.1			Pbr032935.1	Pbr041565.1	Pbr002599.1	Pbr041903.2
Pbr041605.1	Pbr038480.1	Pbr017985.1	Pbr017986.1	Pbr021683.1	Pbr021677.1			Pbr032935.1	Pbr041571.1	Pbr002617.1	Pbr025399.1
Pbr041606.1	Pbr038479.1	Pbr018010.1	Pbr018009.1	Pbr021692.1	Pbr021677.1			Pbr019820.1	Pbr041576.1	Pbr002618.1	Pbr037057.1
Pbr041607.1	Pbr038478.1	Pbr018012.1	Pbr018011.1	Pbr021692.1	Pbr021683.1			Pbr019394.1	Pbr041677.1	Pbr002628.2	Pbr029970.1
Pbr041608.1	Pbr038477.1	Pbr018040.1	Pbr018039.1	Pbr021692.1	Pbr021700.1			Pbr015689.1	Pbr041680.1	Pbr002629.1	Pbr029801.2
Pbr041609.1	Pbr038476.1	Pbr018064.1	Pbr018063.2	Pbr021692.1	Pbr021708.1			Pbr036951.1	Pbr041703.1	Pbr002630.2	Pbr029800.2
Pbr041610.1	Pbr038475.1	Pbr018072.1	Pbr018071.1	Pbr021692.1	Pbr021710.1			Pbr025398.1	Pbr041756.1	Pbr002631.1	Pbr034023.1
Pbr041611.1	Pbr038470.1	Pbr018091.1	Pbr018090.1	Pbr021693.1	Pbr021700.1			Pbr008631.1	Pbr041798.1	Pbr002632.1	Pbr034022.1
Pbr041614.1	Pbr038468.1	Pbr018095.1	Pbr018094.1	Pbr021700.1	Pbr021696.1			Pbr006318.1	Pbr041824.1	Pbr002633.1	Pbr007546.1
Pbr041615.1	Pbr038466.1	Pbr018096.3	Pbr018095.1	Pbr021700.1	Pbr021706.1			Pbr035315.1	Pbr041826.1	Pbr002633.1	Pbr041436.1
Pbr021482.1	Pbr031586.1	Pbr018098.1	Pbr018097.1	Pbr021700.1	Pbr021708.1			Pbr002672.1	Pbr041827.1	Pbr002634.1	Pbr007546.1
Pbr021481.1	Pbr031587.1	Pbr018110.1	Pbr018109.2	Pbr021700.1	Pbr021710.1			Pbr023343.1	Pbr041828.1	Pbr002634.1	Pbr041436.1
Pbr021479.1	Pbr031589.1	Pbr018125.1	Pbr018124.1	Pbr021918.1	Pbr021925.1			Pbr023349.1	Pbr041833.1	Pbr002635.1	Pbr007545.1
Pbr021478.1	Pbr031590.1	Pbr018126.1	Pbr018125.1	Pbr022544.1	Pbr022547.1			Pbr007816.1	Pbr041843.1	Pbr002636.1	Pbr007544.1
Pbr021477.1	Pbr031591.1	Pbr018127.1	Pbr018126.1	Pbr022544.1	Pbr022550.1			Pbr007491.1	Pbr041844.1	Pbr002636.1	Pbr012276.1
Pbr021476.3	Pbr031592.1	Pbr018184.1	Pbr018185.1	Pbr023868.1	Pbr023887.1			Pbr020755.1	Pbr041873.1	Pbr002639.1	Pbr022181.1
Pbr021475.1	Pbr031594.1	Pbr018224.1	Pbr018225.1	Pbr023871.1	Pbr023887.1			Pbr020756.1	Pbr041875.1	Pbr002639.1	Pbr036739.1
Pbr021474.1	Pbr031595.1	Pbr018228.1	Pbr018229.1	Pbr023887.1	Pbr023867.1			Pbr035716.1	Pbr041905.1	Pbr002639.1	Pbr036741.1
Pbr021473.1	Pbr031596.1	Pbr018270.1	Pbr018271.1	Pbr023887.1	Pbr023870.1			Pbr006800.1	Pbr041925.1	Pbr002639.1	Pbr037628.1
Pbr021472.1	Pbr031597.1	Pbr018281.1	Pbr018282.1	Pbr023890.1	Pbr023871.1			Pbr013873.1	Pbr041957.1	Pbr002640.1	Pbr037627.1
Pbr021471.1	Pbr031598.1	Pbr018292.1	Pbr018293.1	Pbr023890.1	Pbr023887.1			Pbr014789.1	Pbr041959.1	Pbr002640.1	Pbr040097.1
Pbr021470.1	Pbr031599.1	Pbr018293.1	Pbr018294.1	Pbr024035.1	Pbr024029.1			Pbr001210.1	Pbr041961.1	Pbr002644.1	Pbr032494.1
Pbr021469.1	Pbr031600.2	Pbr018334.1	Pbr018335.1	Pbr024224.1	Pbr024226.1			Pbr003229.1	Pbr041981.1	Pbr002644.1	Pbr038783.1
Pbr021468.1	Pbr031601.1	Pbr018345.1	Pbr018346.1	Pbr025083.1	Pbr025085.1			Pbr029753.1	Pbr042011.1	Pbr002644.1	Pbr041777.1
Pbr021467.1	Pbr031602.1	Pbr018346.1	Pbr018347.1	Pbr025083.1	Pbr025093.1			Pbr015535.1	Pbr042012.1	Pbr002645.2	Pbr037622.1
Pbr021466.3	Pbr031603.3	Pbr018416.1	Pbr018417.1	Pbr025083.1	Pbr025096.1			Pbr015535.1	Pbr042013.1	Pbr002646.1	Pbr019515.1
Pbr021465.1	Pbr031604.1	Pbr018434.1	Pbr018435.1	Pbr025084.1	Pbr025082.1			Pbr029753.1	Pbr042014.1	Pbr002646.1	Pbr029784.1
Pbr021464.1	Pbr031605.2	Pbr018440.1	Pbr018441.1	Pbr025084.1	Pbr025093.1			Pbr040408.1	Pbr042025.1	Pbr002656.1	Pbr023175.1
Pbr021463.1	Pbr031606.1	Pbr018442.1	Pbr018443.1	Pbr025084.1	Pbr025096.1			Pbr038686.1	Pbr042031.1	Pbr002659.1	Pbr006237.1
Pbr021462.2	Pbr031607.1	Pbr018463.1	Pbr018464.1	Pbr025092.1	Pbr025083.1			Pbr005065.1	Pbr042074.1	Pbr002659.1	Pbr006278.1
Pbr021461.1	Pbr031608.2	Pbr018464.1	Pbr018465.1	Pbr025092.1	Pbr025096.1			Pbr020640.1	Pbr042169.1	Pbr002659.1	Pbr034189.1
Pbr021460.1	Pbr031609.1	Pbr018486.1	Pbr018487.1	Pbr025093.1	Pbr025082.1			Pbr023017.1	Pbr042171.1	Pbr002672.1	Pbr035186.1
Pbr021458.1	Pbr031611.1	Pbr018505.1	Pbr018506.1	Pbr025093.1	Pbr025085.1			Pbr020642.1	Pbr042172.1	Pbr002673.1	Pbr026735.1
Pbr021457.1	Pbr031612.1	Pbr018538.1	Pbr018539.1	Pbr025093.1	Pbr025096.1			Pbr020640.1	Pbr042174.1	Pbr002684.1	Pbr020783.1
Pbr021456.1	Pbr031613.1	Pbr018541.1	Pbr018542.1	Pbr025096.1	Pbr025082.1			Pbr023492.1	Pbr042206.1	Pbr002690.1	Pbr010507.1
Pbr021455.1	Pbr031614.1	Pbr018542.1	Pbr018543.1	Pbr025096.1	Pbr025085.1			Pbr012291.1	Pbr042222.1	Pbr002690.1	Pbr025254.1
Pbr014933.1	Pbr024189.1	Pbr018543.1	Pbr018544.1	Pbr025351.1	Pbr025342.1			Pbr039128.1	Pbr042234.1	Pbr002690.1	Pbr040041.1
Pbr014932.1	Pbr024188.1	Pbr018572.1	Pbr018573.1	Pbr025508.1	Pbr025501.1			Pbr005675.1	Pbr042235.1	Pbr002691.1	Pbr004843.1
Pbr014931.1	Pbr024187.1	Pbr018580.1	Pbr018581.1	Pbr025508.1	Pbr025504.1			Pbr005674.1	Pbr042237.1	Pbr002698.1	Pbr007749.1
Pbr014930.1	Pbr024186.1	Pbr018582.1	Pbr018583.1	Pbr025513.1	Pbr025508.1			Pbr027994.1	Pbr042321.2	Pbr002698.1	Pbr035502.1
Pbr014928.1	Pbr024184.1	Pbr018618.1	Pbr018619.1	Pbr025838.1	Pbr025842.1			Pbr000330.1	Pbr042411.1	Pbr002702.1	Pbr003693.1
Pbr014926.1	Pbr024182.1	Pbr018619.1	Pbr018620.1	Pbr026186.1	Pbr026193.1			Pbr014210.1	Pbr042416.1	Pbr002702.1	Pbr008337.2
Pbr014925.1	Pbr024181.1	Pbr018644.1	Pbr018645.1	Pbr026187.1	Pbr026192.1			Pbr021843.1	Pbr042418.1	Pbr002702.1	Pbr034995.1
Pbr014924.1	Pbr024180.1	Pbr018668.1	Pbr018669.1	Pbr026437.1	Pbr026443.1			Pbr017817.2	Pbr042421.1	Pbr002703.1	Pbr007448.1
Pbr014921.1	Pbr024177.1	Pbr018685.1	Pbr018686.1	Pbr026545.1	Pbr026550.1			Pbr017817.2	Pbr042422.1	Pbr002708.1	Pbr030050.1
Pbr014919.1	Pbr024175.1	Pbr018690.1	Pbr018691.1	Pbr026657.1	Pbr026655.1			Pbr021843.1	Pbr042426.1	Pbr002708.1	Pbr030531.1
Pbr014917.1	Pbr024173.1	Pbr018697.1	Pbr018698.1	Pbr026989.1	Pbr026999.2			Pbr015431.1	Pbr042428.1	Pbr002709.1	Pbr016431.1
Pbr014916.1	Pbr024172.1	Pbr018698.1	Pbr018699.1	Pbr026989.1	Pbr027002.1			Pbr013383.1	Pbr042450.1	Pbr002709.1	Pbr023851.1
Pbr014915.1	Pbr024171.1	Pbr018703.1	Pbr018704.1	Pbr027002.1	Pbr026999.2			Pbr003878.1	Pbr042452.1	Pbr002709.1	Pbr026141.1
Pbr014914.1	Pbr024170.1	Pbr018707.1	Pbr018708.1	Pbr028344.1	Pbr028348.1			Pbr001545.1	Pbr042453.1	Pbr002722.1	Pbr013836.1
Pbr014913.1	Pbr024169.1	Pbr018708.1	Pbr018709.1	Pbr028344.1	Pbr028351.1			Pbr001545.1	Pbr042460.1	Pbr002745.1	Pbr036271.3
Pbr014912.1	Pbr024168.1	Pbr018746.1	Pbr018747.1	Pbr028418.1	Pbr028425.1			Pbr003878.1	Pbr042461.1	Pbr002754.1	Pbr006758.1
Pbr014908.1	Pbr024165.1	Pbr018767.1	Pbr018768.1	Pbr028418.1	Pbr028433.1			Pbr013383.1	Pbr042463.1	Pbr002754.1	Pbr012669.1
Pbr014907.1	Pbr024164.1	Pbr018785.1	Pbr018786.1	Pbr028418.1	Pbr028434.1			Pbr022568.1	Pbr042483.1	Pbr002754.1	Pbr028527.1
Pbr014904.1	Pbr024161.1	Pbr018845.1	Pbr018846.1	Pbr028418.1	Pbr028437.1			Pbr018166.1	Pbr042485.2	Pbr002754.1	Pbr042905.1
Pbr031790.1	Pbr031354.1	Pbr018878.1	Pbr018879.1	Pbr028425.1	Pbr028433.1			Pbr007868.1	Pbr042486.1	Pbr002758.1	Pbr005259.1
Pbr031793.1	Pbr031359.1	Pbr018893.1	Pbr018894.1	Pbr028425.1	Pbr028434.1			Pbr022709.1	Pbr042492.1	Pbr002758.1	Pbr007955.1
Pbr031794.1	Pbr031361.1	Pbr018916.1	Pbr018917.1	Pbr028425.1	Pbr028437.1			Pbr013873.1	Pbr042495.1	Pbr002758.1	Pbr013822.1
Pbr031795.1	Pbr031363.1	Pbr018917.1	Pbr018918.1	Pbr028425.1	Pbr028439.1			Pbr028396.1	Pbr042509.1	Pbr002762.1	Pbr011613.1
Pbr031796.1	Pbr031364.1	Pbr018920.1	Pbr018921.1	Pbr028431.1	Pbr028418.1			Pbr005410.1	Pbr042541.1	Pbr002762.1	Pbr021880.1
Pbr031797.1	Pbr031365.1	Pbr018922.1	Pbr018923.1	Pbr028431.1	Pbr028425.1			Pbr021487.2	Pbr042545.1	Pbr002762.1	Pbr034672.1
Pbr031798.1	Pbr031366.2	Pbr018923.1	Pbr018924.1	Pbr029739.1	Pbr029727.1			Pbr002119.1	Pbr042547.1	Pbr002765.1	Pbr014059.1
Pbr031799.1	Pbr031367.1	Pbr018957.1	Pbr018958.1	Pbr029739.1	Pbr029731.1			Pbr002119.1	Pbr042550.1	Pbr002784.1	Pbr007448.1
Pbr031800.1	Pbr031368.1	Pbr018958.1	Pbr018959.1	Pbr029739.1	Pbr029733.1			Pbr015382.1	Pbr042562.1	Pbr002784.1	Pbr015408.1
Pbr031802.1	Pbr031369.1	Pbr018960.1	Pbr018961.1	Pbr029739.1	Pbr029735.1			Pbr012108.1	Pbr042566.1	Pbr002785.1	Pbr007449.1
Pbr031803.1	Pbr031370.1	Pbr018970.1	Pbr018971.1	Pbr030213.1	Pbr030215.1			Pbr028654.2	Pbr042618.1	Pbr002789.1	Pbr017258.1
Pbr031807.1	Pbr031373.1	Pbr018976.1	Pbr018977.1	Pbr030213.1	Pbr030220.1			Pbr028654.2	Pbr042620.1	Pbr002789.1	Pbr036346.1
Pbr031808.1	Pbr031374.1	Pbr018980.1	Pbr018981.1	Pbr030213.1	Pbr030221.1			Pbr014438.1	Pbr042623.1	Pbr002791.1	Pbr018467.1
Pbr021211.1	Pbr039387.1	Pbr018981.1	Pbr018982.1	Pbr030215.1	Pbr030220.1			Pbr020630.1	Pbr042638.1	Pbr002791.1	Pbr036645.1
Pbr021217.1	Pbr039382.2	Pbr019016.1	Pbr019017.1	Pbr030221.1	Pbr030215.1			Pbr031104.1	Pbr042683.1	Pbr002793.1	Pbr020658.1
Pbr021220.1	Pbr039380.2	Pbr019026.1	Pbr019027.1	Pbr030672.1	Pbr030652.1			Pbr004896.1	Pbr042738.1	Pbr002793.1	Pbr025254.1
Pbr021223.3	Pbr039376.1	Pbr019075.1	Pbr019074.1	Pbr030672.1	Pbr030655.1			Pbr031436.1	Pbr042769.1	Pbr002793.1	Pbr025536.1
Pbr021224.1	Pbr039375.1	Pbr019084.1	Pbr019085.1	Pbr031251.1	Pbr031258.1			Pbr026892.2	Pbr042919.1	Pbr002794.1	Pbr018476.1
Pbr021225.1	Pbr039374.1	Pbr019124.1	Pbr019123.1	Pbr031330.1	Pbr031334.1					Pbr002797.1	Pbr021912.1
Pbr021228.1	Pbr039373.1	Pbr019172.1	Pbr019171.1	Pbr031836.1	Pbr031834.1					Pbr002798.1	Pbr033198.1
Pbr021230.1	Pbr039372.1	Pbr019179.1	Pbr019178.1	Pbr031836.1	Pbr031841.1					Pbr002798.1	Pbr033201.1
Pbr021231.1	Pbr039371.1	Pbr019214.6	Pbr019215.1	Pbr031836.1	Pbr031843.1					Pbr002798.1	Pbr041023.1
Pbr009927.1	Pbr042208.1	Pbr042747.1	Pbr019214.6	Pbr031841.1	Pbr031834.1					Pbr002802.1	Pbr009692.1
Pbr009926.1	Pbr042209.1	Pbr019234.1	Pbr019235.1	Pbr031843.1	Pbr031834.1					Pbr002804.1	Pbr034728.1
Pbr009925.1	Pbr042215.1	Pbr019255.1	Pbr019256.1	Pbr032176.1	Pbr032183.1					Pbr002805.1	Pbr013871.1
Pbr009921.1	Pbr042216.1	Pbr019274.1	Pbr019275.1	Pbr032409.2	Pbr032415.1					Pbr002805.1	Pbr033113.1
Pbr009914.1	Pbr042223.1	Pbr019329.2	Pbr019330.1	Pbr032415.1	Pbr032423.1					Pbr002805.1	Pbr040643.1
Pbr009910.1	Pbr042224.1	Pbr019339.1	Pbr019340.1	Pbr032415.1	Pbr032424.1					Pbr002813.1	Pbr022412.1
Pbr031810.1	Pbr010267.1	Pbr019381.1	Pbr019382.1	Pbr032422.1	Pbr032415.1					Pbr002813.1	Pbr022807.1
Pbr031811.1	Pbr010268.1	Pbr019384.1	Pbr019385.1	Pbr032670.1	Pbr032672.1					Pbr002816.1	Pbr023170.1
Pbr031812.1	Pbr010269.1	Pbr019394.1	Pbr019395.1	Pbr032670.1	Pbr032680.1					Pbr002818.1	Pbr024669.1
Pbr004478.1	Pbr031355.1	Pbr019422.1	Pbr019423.1	Pbr032670.1	Pbr032682.1					Pbr002819.1	Pbr024669.1
Pbr004481.1	Pbr031359.1	Pbr019465.1	Pbr019466.1	Pbr032670.1	Pbr032685.1					Pbr002823.1	Pbr026860.1
Pbr010210.1	Pbr031372.1	Pbr019476.1	Pbr019477.1	Pbr032672.1	Pbr032680.1					Pbr002823.1	Pbr036078.1
Pbr038487.1	Pbr017612.1	Pbr019495.1	Pbr019496.1	Pbr032672.1	Pbr032682.1					Pbr002824.1	Pbr036079.1
Pbr038488.1	Pbr017613.1	Pbr019507.1	Pbr019508.1	Pbr032672.1	Pbr032685.1					Pbr002826.1	Pbr003938.1
Pbr038489.1	Pbr017614.1	Pbr019516.1	Pbr019517.1	Pbr032753.1	Pbr032748.1					Pbr002826.1	Pbr008156.1
Pbr038491.1	Pbr017616.1	Pbr019529.1	Pbr019530.1	Pbr032861.1	Pbr032864.2					Pbr002826.1	Pbr012326.1
Pbr038497.1	Pbr017618.1	Pbr019531.1	Pbr019532.1	Pbr033872.1	Pbr033874.1					Pbr002826.1	Pbr017177.1
Pbr038498.1	Pbr017620.1	Pbr019627.1	Pbr019626.1	Pbr033872.1	Pbr033889.1					Pbr002831.1	Pbr035553.1
Pbr038500.1	Pbr017621.1	Pbr019628.1	Pbr019627.1	Pbr033874.1	Pbr033889.1					Pbr002831.1	Pbr038124.1
Pbr038501.1	Pbr017622.1	Pbr019648.1	Pbr019647.1	Pbr034298.1	Pbr034302.1					Pbr002832.1	Pbr028428.1
Pbr038502.1	Pbr017623.1	Pbr019658.1	Pbr019657.1	Pbr034298.1	Pbr034305.1					Pbr002832.1	Pbr032972.1
Pbr038503.2	Pbr017624.1	Pbr019665.1	Pbr019664.1	Pbr034302.1	Pbr034305.1					Pbr002832.1	Pbr032974.1
Pbr038505.1	Pbr017626.1	Pbr019686.1	Pbr019685.1	Pbr034400.1	Pbr034406.1					Pbr002833.1	Pbr002307.1
Pbr038506.1	Pbr017627.1	Pbr019689.1	Pbr019688.1	Pbr034406.1	Pbr034422.1					Pbr002833.1	Pbr011998.1
Pbr040133.1	Pbr018258.1	Pbr019690.1	Pbr019689.1	Pbr034407.1	Pbr034420.1					Pbr002833.1	Pbr012342.1
Pbr040134.1	Pbr018257.1	Pbr019700.1	Pbr019699.1	Pbr034407.1	Pbr034422.1					Pbr002833.1	Pbr023149.1
Pbr040135.1	Pbr018255.1	Pbr019704.1	Pbr019703.1	Pbr034408.1	Pbr034420.1					Pbr002835.1	Pbr023509.1
Pbr040137.1	Pbr018253.1	Pbr019706.1	Pbr019705.1	Pbr034408.1	Pbr034422.1					Pbr002839.1	Pbr014407.1
Pbr040140.1	Pbr018250.2	Pbr019708.1	Pbr019707.1	Pbr034427.1	Pbr034429.1					Pbr002839.1	Pbr016679.1
Pbr040141.1	Pbr018249.2	Pbr019722.1	Pbr019721.1	Pbr034427.1	Pbr034437.1					Pbr002839.1	Pbr040755.1
Pbr040144.1	Pbr018248.1	Pbr019723.1	Pbr019722.1	Pbr034427.1	Pbr034442.1					Pbr002840.1	Pbr030282.1
Pbr040146.1	Pbr018246.1	Pbr019728.1	Pbr019727.1	Pbr034429.1	Pbr034437.1					Pbr002841.1	Pbr023244.1
Pbr040147.1	Pbr018245.1	Pbr019797.1	Pbr019796.1	Pbr034429.1	Pbr034441.1					Pbr002841.1	Pbr029417.1
Pbr040149.1	Pbr018243.2	Pbr019814.1	Pbr019813.1	Pbr034429.1	Pbr034442.1					Pbr002845.1	Pbr005345.1
Pbr040151.1	Pbr018242.3	Pbr019836.1	Pbr019835.1	Pbr034435.1	Pbr034427.1					Pbr002845.1	Pbr030441.3
Pbr009938.1	Pbr042225.1	Pbr019842.1	Pbr019841.2	Pbr034439.1	Pbr034427.1					Pbr002847.1	Pbr005343.2
Pbr009937.1	Pbr042223.1	Pbr019843.1	Pbr019842.1	Pbr034439.1	Pbr034429.1					Pbr002847.1	Pbr030439.1
Pbr009935.1	Pbr042221.1	Pbr019844.1	Pbr019843.1	Pbr034440.1	Pbr034429.1					Pbr002874.1	Pbr024849.1
Pbr009934.1	Pbr042220.1	Pbr019845.1	Pbr019844.1	Pbr034513.1	Pbr034519.1					Pbr002874.1	Pbr026924.1
Pbr009932.1	Pbr042218.1	Pbr019859.1	Pbr019858.1	Pbr034679.1	Pbr034673.1					Pbr002886.1	Pbr021321.1
Pbr009925.1	Pbr042215.1	Pbr019862.1	Pbr019861.1	Pbr034679.1	Pbr034675.1					Pbr002886.1	Pbr039543.1
Pbr009919.1	Pbr042212.1	Pbr019863.1	Pbr019862.1	Pbr035050.1	Pbr035031.1					Pbr002887.1	Pbr008170.1
Pbr009918.1	Pbr042211.1	Pbr019907.1	Pbr019906.1	Pbr035050.1	Pbr035035.1					Pbr002896.1	Pbr009273.1
Pbr010254.1	Pbr010275.2	Pbr019946.4	Pbr042757.1	Pbr035415.1	Pbr035426.2					Pbr002896.1	Pbr030906.5
Pbr010255.2	Pbr010274.1	Pbr019949.1	Pbr019948.1	Pbr035415.1	Pbr035431.1					Pbr002897.1	Pbr000293.1
Pbr010256.1	Pbr010273.1	Pbr019950.2	Pbr019949.1	Pbr035424.1	Pbr035431.1					Pbr002916.1	Pbr021349.1
Pbr010257.2	Pbr010272.2	Pbr019964.1	Pbr019963.1	Pbr035426.2	Pbr035416.1					Pbr002961.1	Pbr005080.1
Pbr010258.1	Pbr010270.1	Pbr019979.1	Pbr019978.1	Pbr035426.2	Pbr035419.1					Pbr002964.1	Pbr013842.1
Pbr010259.1	Pbr010269.1	Pbr020029.1	Pbr020028.2	Pbr035426.2	Pbr035421.1					Pbr002968.1	Pbr008400.1
Pbr034617.1	Pbr039425.1	Pbr020051.1	Pbr020050.1	Pbr035426.2	Pbr035424.1					Pbr002968.1	Pbr035550.1
Pbr034619.1	Pbr039423.2	Pbr020092.1	Pbr020091.1	Pbr035426.2	Pbr035431.1					Pbr002970.1	Pbr013126.1
Pbr034620.1	Pbr039422.1	Pbr020107.1	Pbr020106.1	Pbr035431.1	Pbr035416.1					Pbr002970.1	Pbr017276.1
Pbr034621.1	Pbr039421.2	Pbr020108.1	Pbr020107.1	Pbr035431.1	Pbr035419.1					Pbr002990.1	Pbr003715.1
Pbr034624.1	Pbr039418.1	Pbr020109.1	Pbr020108.1	Pbr035431.1	Pbr035421.1					Pbr002990.1	Pbr003733.1
Pbr034625.1	Pbr039417.1	Pbr020110.1	Pbr020109.1	Pbr036041.1	Pbr036047.1					Pbr002990.1	Pbr019468.1
Pbr036330.1	Pbr009832.1	Pbr020114.1	Pbr020113.1	Pbr036071.1	Pbr036073.1					Pbr002992.1	Pbr010959.1
Pbr036331.1	Pbr009831.1	Pbr020137.1	Pbr020136.1	Pbr036091.1	Pbr036097.1					Pbr002992.1	Pbr034909.1
Pbr036332.1	Pbr009829.1	Pbr020156.1	Pbr020155.1	Pbr036247.1	Pbr036259.1					Pbr002995.1	Pbr012975.1
Pbr036334.1	Pbr009828.1	Pbr020159.1	Pbr020158.1	Pbr036453.1	Pbr036455.1					Pbr002995.1	Pbr020628.1
Pbr036335.1	Pbr009826.1	Pbr020166.1	Pbr020165.1	Pbr037090.1	Pbr037093.1					Pbr002995.1	Pbr024931.1
Pbr036338.1	Pbr009824.1	Pbr020181.1	Pbr020180.1	Pbr038082.1	Pbr038089.1					Pbr002995.1	Pbr032565.1
Pbr015782.1	Pbr001848.1	Pbr020186.1	Pbr020185.1	Pbr038083.1	Pbr038089.1					Pbr003002.1	Pbr018975.1
Pbr015783.1	Pbr001847.1	Pbr020196.1	Pbr020195.1	Pbr038385.1	Pbr038405.1					Pbr003003.1	Pbr038605.1
Pbr015787.1	Pbr001843.1	Pbr020198.1	Pbr020197.1	Pbr038400.1	Pbr038384.1					Pbr003007.1	Pbr037406.1
Pbr015789.1	Pbr001841.1	Pbr020218.3	Pbr042758.1	Pbr038400.1	Pbr038385.1					Pbr003010.1	Pbr019635.2
Pbr015790.1	Pbr001840.1	Pbr042759.1	Pbr020264.1	Pbr038400.1	Pbr038390.1					Pbr003011.1	Pbr019634.1
Pbr015791.1	Pbr001839.1	Pbr020267.1	Pbr020266.1	Pbr038400.1	Pbr038394.1					Pbr003012.1	Pbr019632.1
Pbr021426.1	Pbr031475.1	Pbr020298.1	Pbr020297.2	Pbr038400.1	Pbr038403.1					Pbr003013.1	Pbr004368.1
Pbr021425.1	Pbr031476.1	Pbr020319.1	Pbr020318.1	Pbr038400.1	Pbr038405.1					Pbr003013.1	Pbr004397.1
Pbr021424.1	Pbr031479.1	Pbr020328.1	Pbr020327.1	Pbr038400.1	Pbr038406.1					Pbr003013.1	Pbr019632.1
Pbr021422.1	Pbr031480.1	Pbr020351.1	Pbr020350.1	Pbr038400.1	Pbr038407.1					Pbr003013.1	Pbr024130.1
Pbr021421.3	Pbr031482.1	Pbr020352.1	Pbr020351.1	Pbr038403.1	Pbr038384.1					Pbr003014.1	Pbr019631.1
Pbr021420.1	Pbr031483.1	Pbr020353.1	Pbr020352.1	Pbr038403.1	Pbr038390.1					Pbr003015.1	Pbr019630.1
Pbr021419.1	Pbr031484.1	Pbr020354.1	Pbr020353.1	Pbr038403.1	Pbr038394.1					Pbr003016.1	Pbr007651.1
Pbr021416.2	Pbr031488.1	Pbr020374.4	Pbr042760.1	Pbr038403.1	Pbr038405.1					Pbr003016.1	Pbr007652.1
Pbr021412.1	Pbr031489.1	Pbr020380.2	Pbr020379.1	Pbr038403.1	Pbr038406.1					Pbr003016.1	Pbr019630.1
Pbr021411.1	Pbr031490.1	Pbr020413.1	Pbr020412.1	Pbr038405.1	Pbr038390.1					Pbr003017.1	Pbr019631.1
Pbr021409.1	Pbr031491.1	Pbr020414.1	Pbr020413.1	Pbr038405.1	Pbr038394.1					Pbr003018.1	Pbr006524.1
Pbr021407.1	Pbr031492.4	Pbr020434.1	Pbr020433.1	Pbr038407.1	Pbr038405.1					Pbr003018.1	Pbr019632.1
Pbr021406.1	Pbr031493.1	Pbr020435.1	Pbr020434.1	Pbr039244.1	Pbr039251.1					Pbr003019.1	Pbr006528.1
Pbr016172.1	Pbr038238.1	Pbr020446.1	Pbr020447.1	Pbr039245.1	Pbr039251.1					Pbr003019.1	Pbr019634.1
Pbr016173.2	Pbr038243.1	Pbr020459.1	Pbr020460.1	Pbr039681.1	Pbr039678.1					Pbr003020.1	Pbr019635.2
Pbr016176.1	Pbr038247.1	Pbr020467.1	Pbr020468.1	Pbr040042.1	Pbr040047.1					Pbr003024.1	Pbr008672.1
Pbr016188.1	Pbr038250.1	Pbr020476.1	Pbr020477.1	Pbr040342.1	Pbr040353.1					Pbr003032.1	Pbr004737.1
Pbr016189.1	Pbr038252.1	Pbr020496.1	Pbr020497.1	Pbr040343.1	Pbr040347.1					Pbr003032.1	Pbr005851.1
Pbr016194.1	Pbr038257.1	Pbr020511.1	Pbr020512.2	Pbr040343.1	Pbr040353.1					Pbr003034.1	Pbr012123.1
Pbr018227.1	Pbr003269.2	Pbr020524.1	Pbr020525.1	Pbr040347.1	Pbr040353.1					Pbr003035.1	Pbr007886.1
Pbr018228.1	Pbr003268.1	Pbr020525.1	Pbr020526.1	Pbr040583.1	Pbr040585.1					Pbr003035.1	Pbr010863.3
Pbr018232.1	Pbr003265.1	Pbr020526.1	Pbr020527.1	Pbr040817.1	Pbr040822.1					Pbr003035.1	Pbr042314.1
Pbr018234.1	Pbr003264.1	Pbr020532.1	Pbr020533.1	Pbr040981.1	Pbr040990.1					Pbr003036.1	Pbr012123.1
Pbr018236.1	Pbr003263.1	Pbr020539.1	Pbr020540.1	Pbr041045.1	Pbr041047.1					Pbr003040.1	Pbr023637.1
Pbr018237.1	Pbr003262.1	Pbr020540.1	Pbr020541.1	Pbr041154.1	Pbr041152.1					Pbr003041.1	Pbr001912.1
Pbr009029.1	Pbr004327.1	Pbr020552.1	Pbr020553.1	Pbr041520.1	Pbr041523.1					Pbr003041.1	Pbr036146.1
Pbr009053.1	Pbr004334.1	Pbr020553.1	Pbr020554.1	Pbr041733.1	Pbr041728.1					Pbr003043.1	Pbr017795.1
Pbr009055.1	Pbr004343.1	Pbr020576.1	Pbr020577.1	Pbr042213.1	Pbr042217.1					Pbr003044.1	Pbr040521.1
Pbr009057.1	Pbr004345.1	Pbr020577.1	Pbr020578.1	Pbr042430.1	Pbr042449.1					Pbr003045.2	Pbr040524.1
Pbr009061.1	Pbr004355.1	Pbr020605.1	Pbr020606.1							Pbr003045.2	Pbr042604.1
Pbr009069.1	Pbr004358.1	Pbr020759.1	Pbr020758.1							Pbr003048.1	Pbr018419.1
Pbr009072.1	Pbr004361.1	Pbr020768.1	Pbr020767.1							Pbr003049.1	Pbr010614.1
Pbr009074.1	Pbr004364.1	Pbr020780.1	Pbr020779.1							Pbr003049.1	Pbr038058.1
Pbr031844.1	Pbr004722.1	Pbr020781.1	Pbr020780.1							Pbr003050.1	Pbr030264.1
Pbr031848.1	Pbr004718.1	Pbr020791.1	Pbr020792.1							Pbr003052.1	Pbr003129.1
Pbr031849.1	Pbr004717.1	Pbr020792.1	Pbr020793.1							Pbr003053.1	Pbr029916.3
Pbr031850.1	Pbr004716.1	Pbr020807.1	Pbr020808.1							Pbr003056.1	Pbr010603.1
Pbr031851.1	Pbr004715.1	Pbr020811.1	Pbr020812.1							Pbr003077.1	Pbr003128.1
Pbr031852.2	Pbr004714.1	Pbr020812.1	Pbr020813.1							Pbr003077.1	Pbr011331.1
Pbr011084.1	Pbr020670.2	Pbr020813.1	Pbr020814.1							Pbr003077.1	Pbr018860.1
Pbr011079.1	Pbr020672.1	Pbr020839.1	Pbr020840.1							Pbr003105.1	Pbr015693.1
Pbr011073.1	Pbr020673.1	Pbr020872.1	Pbr020873.2							Pbr003105.1	Pbr032809.1
Pbr011066.1	Pbr020676.1	Pbr020883.1	Pbr020884.1							Pbr003105.1	Pbr037391.1
Pbr011065.1	Pbr020685.1	Pbr020888.1	Pbr020889.1							Pbr003127.1	Pbr016420.1
Pbr011064.1	Pbr020686.1	Pbr020890.1	Pbr020891.1							Pbr003128.1	Pbr023396.1
Pbr011061.1	Pbr020693.1	Pbr020893.1	Pbr020894.2							Pbr003128.1	Pbr030272.1
Pbr021498.1	Pbr027908.1	Pbr020913.1	Pbr020914.1							Pbr003129.1	Pbr030262.1
Pbr021497.1	Pbr027914.1	Pbr020956.1	Pbr020957.1							Pbr003130.1	Pbr020470.1
Pbr021496.1	Pbr027915.1	Pbr020969.1	Pbr020970.1							Pbr003131.1	Pbr000971.1
Pbr021493.1	Pbr027918.1	Pbr021090.1	Pbr021091.1							Pbr003131.1	Pbr004003.1
Pbr021492.1	Pbr027919.1	Pbr021095.1	Pbr021096.1							Pbr003131.1	Pbr035578.1
Pbr021490.1	Pbr027921.1	Pbr021096.1	Pbr021097.1							Pbr003134.1	Pbr005133.1
Pbr021489.1	Pbr027922.1	Pbr021098.1	Pbr021099.1							Pbr003136.1	Pbr042626.1
Pbr021488.1	Pbr027923.1	Pbr021099.1	Pbr021100.1							Pbr003138.1	Pbr033107.1
Pbr021487.2	Pbr027924.1	Pbr021124.1	Pbr021125.1							Pbr003168.1	Pbr026737.1
Pbr021486.1	Pbr027925.2	Pbr021143.1	Pbr021144.1							Pbr003176.1	Pbr015917.1
Pbr021485.1	Pbr027926.1	Pbr021163.1	Pbr021164.1							Pbr003176.1	Pbr030884.1
Pbr021484.1	Pbr027927.1	Pbr021190.1	Pbr021191.1							Pbr003176.1	Pbr038067.1
Pbr021483.2	Pbr027928.1	Pbr021211.1	Pbr021212.1							Pbr003176.1	Pbr039100.1
Pbr016222.1	Pbr017391.1	Pbr021218.1	Pbr021219.1							Pbr003177.1	Pbr038066.2
Pbr016223.1	Pbr017392.1	Pbr021228.1	Pbr021229.1							Pbr003179.1	Pbr038064.1
Pbr016235.1	Pbr017399.1	Pbr021234.1	Pbr021235.1							Pbr003180.1	Pbr031580.1
Pbr016246.1	Pbr017408.1	Pbr021238.1	Pbr021239.1							Pbr003201.1	Pbr039986.1
Pbr016253.1	Pbr017419.1	Pbr021314.1	Pbr021313.1							Pbr003204.1	Pbr041272.1
Pbr016254.1	Pbr017421.1	Pbr021338.1	Pbr021337.1							Pbr003215.1	Pbr024125.1
Pbr016255.1	Pbr017422.1	Pbr021340.1	Pbr021339.1							Pbr003217.1	Pbr009155.1
Pbr016259.1	Pbr017425.1	Pbr021341.1	Pbr021340.1							Pbr003217.1	Pbr024327.1
Pbr016269.1	Pbr017438.1	Pbr021342.1	Pbr021341.1							Pbr003217.1	Pbr032809.1
Pbr012465.1	Pbr016966.1	Pbr021345.1	Pbr021344.1							Pbr003217.1	Pbr037391.1
Pbr012460.1	Pbr016958.1	Pbr021346.1	Pbr021345.1							Pbr003219.1	Pbr021011.1
Pbr012458.1	Pbr016954.1	Pbr021369.1	Pbr021368.1							Pbr003219.1	Pbr024123.1
Pbr012457.1	Pbr016951.1	Pbr021376.1	Pbr021375.1							Pbr003225.1	Pbr009720.1
Pbr012455.1	Pbr016947.1	Pbr021395.1	Pbr021394.1							Pbr003226.1	Pbr009720.1
Pbr012451.1	Pbr016943.1	Pbr021396.1	Pbr021395.1							Pbr003228.2	Pbr039955.1
Pbr016137.1	Pbr031228.1	Pbr021397.1	Pbr021396.1							Pbr003228.2	Pbr042904.1
Pbr016146.1	Pbr031215.1	Pbr021406.1	Pbr021405.1							Pbr003229.1	Pbr039956.1
Pbr016154.1	Pbr031213.1	Pbr021409.1	Pbr021408.1							Pbr003230.1	Pbr005767.1
Pbr016163.1	Pbr031209.1	Pbr021452.1	Pbr021451.2							Pbr003230.1	Pbr028275.1
Pbr016172.1	Pbr031206.1	Pbr021453.1	Pbr021452.1							Pbr003232.1	Pbr041317.1
Pbr016195.1	Pbr031196.1	Pbr021492.1	Pbr021491.1							Pbr003233.1	Pbr023146.5
Pbr016218.1	Pbr042836.1	Pbr021495.1	Pbr021494.1							Pbr003233.1	Pbr037646.1
Pbr018767.1	Pbr019770.1	Pbr021503.1	Pbr021504.1							Pbr003234.1	Pbr033624.1
Pbr018775.1	Pbr019765.1	Pbr021504.1	Pbr021505.1							Pbr003235.1	Pbr023147.1
Pbr018778.1	Pbr019764.1	Pbr021510.1	Pbr021511.1							Pbr003249.1	Pbr015232.1
Pbr018790.1	Pbr019742.1	Pbr021525.1	Pbr021526.1							Pbr003251.1	Pbr015232.1
Pbr041944.1	Pbr019740.1	Pbr021561.1	Pbr021562.1							Pbr003257.1	Pbr004320.1
Pbr041948.1	Pbr019738.1	Pbr021576.1	Pbr021577.1							Pbr003257.1	Pbr008663.1
Pbr022349.1	Pbr022143.1	Pbr021586.1	Pbr021585.1							Pbr003257.1	Pbr010593.1
Pbr022351.1	Pbr022142.1	Pbr021587.1	Pbr021586.1							Pbr003257.1	Pbr016438.1
Pbr022352.1	Pbr022140.1	Pbr021588.1	Pbr021587.1							Pbr003267.1	Pbr022966.1
Pbr022353.1	Pbr022137.1	Pbr021599.1	Pbr021598.1							Pbr003267.1	Pbr028343.1
Pbr022361.1	Pbr042773.1	Pbr021600.1	Pbr021599.1							Pbr003267.1	Pbr028993.1
Pbr022362.1	Pbr022131.1	Pbr021619.1	Pbr021618.1							Pbr003267.1	Pbr042227.1
Pbr015799.1	Pbr005909.1	Pbr021620.1	Pbr021619.1							Pbr003271.1	Pbr029366.1
Pbr015801.1	Pbr005903.1	Pbr021622.1	Pbr021623.1							Pbr003275.1	Pbr016688.1
Pbr015812.1	Pbr005892.1	Pbr021623.1	Pbr021624.1							Pbr003275.1	Pbr033516.1
Pbr015813.1	Pbr005888.1	Pbr021639.1	Pbr021640.1							Pbr003275.1	Pbr041977.1
Pbr015817.1	Pbr005887.1	Pbr021647.1	Pbr021648.2							Pbr003275.1	Pbr042241.1
Pbr015820.1	Pbr005884.1	Pbr021650.1	Pbr021651.1							Pbr003276.1	Pbr014780.1
Pbr011079.1	Pbr033176.1	Pbr021666.1	Pbr021667.1							Pbr003276.1	Pbr036323.1
Pbr011073.1	Pbr033170.1	Pbr021671.1	Pbr021672.1							Pbr003287.1	Pbr010698.1
Pbr011069.1	Pbr033163.1	Pbr021686.1	Pbr021685.1							Pbr003287.1	Pbr028568.1
Pbr011065.1	Pbr033159.1	Pbr021702.1	Pbr021701.1							Pbr003287.1	Pbr032413.2
Pbr011064.1	Pbr033158.1	Pbr021705.2	Pbr021704.1							Pbr003302.1	Pbr005829.1
Pbr011060.1	Pbr033153.1	Pbr021716.2	Pbr021715.2							Pbr003306.1	Pbr018316.3
Pbr011056.1	Pbr033147.1	Pbr021727.1	Pbr021728.1							Pbr003351.1	Pbr026221.1
Pbr011055.1	Pbr033146.1	Pbr021780.1	Pbr021781.1							Pbr003351.1	Pbr041206.1
Pbr011050.1	Pbr033133.1	Pbr021788.1	Pbr021789.1							Pbr003368.1	Pbr014336.1
Pbr011104.1	Pbr030541.1	Pbr021791.1	Pbr021792.1							Pbr003368.1	Pbr017535.1
Pbr011102.1	Pbr030542.1	Pbr021818.1	Pbr021819.1							Pbr003372.1	Pbr023876.1
Pbr011100.1	Pbr030548.1	Pbr021920.1	Pbr021921.1							Pbr003376.1	Pbr001684.1
Pbr011098.1	Pbr030551.1	Pbr021923.1	Pbr021924.1							Pbr003376.1	Pbr035805.1
Pbr011095.1	Pbr030553.1	Pbr021959.1	Pbr021958.1							Pbr003380.1	Pbr034995.1
Pbr011094.1	Pbr030555.2	Pbr021960.1	Pbr021959.1							Pbr003380.1	Pbr042548.1
Pbr011093.1	Pbr030556.1	Pbr021965.1	Pbr021964.1							Pbr003380.1	Pbr042549.1
Pbr039573.1	Pbr002380.1	Pbr021969.1	Pbr021968.1							Pbr003382.1	Pbr034995.1
Pbr039572.1	Pbr002384.1	Pbr021972.1	Pbr021971.1							Pbr003408.1	Pbr010432.1
Pbr039560.2	Pbr002391.1	Pbr021978.1	Pbr021977.1							Pbr003408.1	Pbr023479.1
Pbr039555.1	Pbr002394.1	Pbr021988.1	Pbr021987.2							Pbr003408.1	Pbr032677.1
Pbr039547.1	Pbr002398.1	Pbr021996.1	Pbr021995.1							Pbr003408.1	Pbr038955.1
Pbr039546.1	Pbr002400.1	Pbr022003.1	Pbr022002.1							Pbr003409.1	Pbr041428.3
Pbr039541.1	Pbr002401.1	Pbr022020.1	Pbr022019.1							Pbr003410.1	Pbr008492.1
Pbr039540.1	Pbr002402.1	Pbr022024.1	Pbr022023.1							Pbr003414.1	Pbr013794.1
Pbr039537.1	Pbr002405.1	Pbr042772.1	Pbr022040.5							Pbr003414.1	Pbr022105.1
Pbr039531.1	Pbr002408.1	Pbr022057.1	Pbr022058.1							Pbr003415.1	Pbr013794.1
Pbr039521.1	Pbr002417.1	Pbr022066.1	Pbr022067.1							Pbr003417.1	Pbr003436.1
Pbr039503.1	Pbr002427.2	Pbr022080.1	Pbr022081.1							Pbr003417.1	Pbr008156.1
Pbr039502.1	Pbr002432.1	Pbr022094.3	Pbr022095.1							Pbr003417.1	Pbr008183.1
Pbr016132.1	Pbr022467.1	Pbr022106.1	Pbr022107.1							Pbr003417.1	Pbr026496.1
Pbr016137.1	Pbr022471.1	Pbr022155.1	Pbr022156.1							Pbr003419.1	Pbr016528.1
Pbr016148.1	Pbr022484.1	Pbr022195.1	Pbr022196.1							Pbr003421.1	Pbr024661.1
Pbr016154.1	Pbr022493.1	Pbr022204.1	Pbr022205.1							Pbr003421.1	Pbr039445.1
Pbr016163.1	Pbr022495.1	Pbr022270.1	Pbr022269.1							Pbr003422.1	Pbr024660.1
Pbr016172.1	Pbr022498.1	Pbr022277.1	Pbr022276.1							Pbr003422.1	Pbr034557.1
Pbr016193.1	Pbr022507.1	Pbr022308.1	Pbr022309.1							Pbr003423.1	Pbr014035.1
Pbr025480.1	Pbr012808.1	Pbr022330.1	Pbr022329.1							Pbr003423.1	Pbr028907.1
Pbr025479.1	Pbr012812.1	Pbr022341.1	Pbr022340.1							Pbr003424.1	Pbr014035.1
Pbr025478.1	Pbr012814.1	Pbr022394.1	Pbr022395.1							Pbr003424.1	Pbr028907.1
Pbr025473.1	Pbr012816.1	Pbr022403.1	Pbr022402.1							Pbr003431.1	Pbr020649.1
Pbr025470.1	Pbr012817.1	Pbr022425.1	Pbr022424.1							Pbr003431.1	Pbr025335.1
Pbr042803.1	Pbr042704.1	Pbr022430.1	Pbr022429.1							Pbr003431.1	Pbr028547.1
Pbr025467.6	Pbr012820.5	Pbr022431.1	Pbr022430.1							Pbr003431.1	Pbr037718.1
Pbr042801.1	Pbr042706.1	Pbr022475.1	Pbr022474.1							Pbr003436.1	Pbr003938.1
Pbr031892.1	Pbr039714.1	Pbr022513.1	Pbr022512.1							Pbr003436.1	Pbr008183.1
Pbr031899.1	Pbr039720.1	Pbr022515.1	Pbr022516.1							Pbr003436.1	Pbr026496.1
Pbr031900.1	Pbr039721.1	Pbr022529.1	Pbr022530.1							Pbr003436.1	Pbr030536.1
Pbr031905.1	Pbr039725.2	Pbr022539.1	Pbr022540.1							Pbr003441.1	Pbr025568.1
Pbr031908.1	Pbr039726.1	Pbr022607.1	Pbr022608.1							Pbr003460.1	Pbr031133.1
Pbr031918.1	Pbr039738.1	Pbr022629.1	Pbr022630.1							Pbr003462.1	Pbr004833.1
Pbr031920.1	Pbr039739.1	Pbr022692.2	Pbr022693.1							Pbr003462.1	Pbr031131.1
Pbr031921.1	Pbr039740.1	Pbr022693.1	Pbr022694.1							Pbr003462.1	Pbr035547.1
Pbr031922.1	Pbr039741.1	Pbr022709.1	Pbr022710.1							Pbr003463.1	Pbr004835.1
Pbr031927.1	Pbr039743.1	Pbr022743.1	Pbr022744.1							Pbr003463.1	Pbr028695.1
Pbr031930.1	Pbr039746.1	Pbr022790.1	Pbr022791.1							Pbr003465.1	Pbr003737.1
Pbr011114.1	Pbr023055.1	Pbr022793.1	Pbr022794.1							Pbr003465.1	Pbr010033.1
Pbr011111.1	Pbr023052.1	Pbr022796.1	Pbr022797.1							Pbr003465.1	Pbr027944.1
Pbr011108.1	Pbr023049.1	Pbr022808.1	Pbr022809.1							Pbr003465.1	Pbr035655.1
Pbr011104.1	Pbr023045.1	Pbr022854.1	Pbr022855.1							Pbr003466.1	Pbr026380.1
Pbr011102.1	Pbr023044.1	Pbr022855.1	Pbr022856.1							Pbr003468.1	Pbr004839.2
Pbr011100.1	Pbr023038.1	Pbr022865.1	Pbr022866.1							Pbr003473.1	Pbr004691.1
Pbr025496.1	Pbr030952.1	Pbr022873.1	Pbr022872.1							Pbr003481.1	Pbr039784.1
Pbr025495.1	Pbr030948.1	Pbr022903.1	Pbr022902.1							Pbr003491.1	Pbr019029.1
Pbr025491.1	Pbr030946.1	Pbr022904.1	Pbr022903.1							Pbr003491.1	Pbr023661.1
Pbr025490.1	Pbr030943.1	Pbr022911.1	Pbr022910.1							Pbr003491.1	Pbr026056.1
Pbr025486.1	Pbr030937.1	Pbr022922.1	Pbr022921.1							Pbr003493.1	Pbr024932.1
Pbr025471.1	Pbr030924.1	Pbr022925.2	Pbr022924.1							Pbr003493.1	Pbr029870.1
Pbr025469.1	Pbr030921.1	Pbr022947.1	Pbr022946.1							Pbr003493.1	Pbr037718.1
Pbr025468.1	Pbr030916.1	Pbr022954.1	Pbr022953.1							Pbr003494.1	Pbr003654.1
Pbr016079.1	Pbr000551.1	Pbr022959.1	Pbr022958.1							Pbr003494.1	Pbr008356.1
Pbr016080.1	Pbr000550.1	Pbr022963.1	Pbr022962.1							Pbr003494.1	Pbr020688.1
Pbr016082.1	Pbr000545.1	Pbr022964.1	Pbr022963.1							Pbr003494.1	Pbr020689.1
Pbr016084.1	Pbr000544.1	Pbr022985.1	Pbr022984.1							Pbr003495.1	Pbr013646.1
Pbr016085.1	Pbr000543.1	Pbr022995.1	Pbr022994.1							Pbr003495.1	Pbr026588.2
Pbr016087.1	Pbr000541.1	Pbr022996.1	Pbr022995.1							Pbr003505.1	Pbr014425.1
Pbr016088.1	Pbr000540.1	Pbr023011.1	Pbr023012.1							Pbr003505.1	Pbr029874.1
Pbr016089.1	Pbr000539.1	Pbr023052.1	Pbr023053.1							Pbr003505.1	Pbr039587.1
Pbr016090.1	Pbr000538.1	Pbr023055.1	Pbr023056.1							Pbr003508.1	Pbr005025.1
Pbr016091.1	Pbr000537.1	Pbr023059.1	Pbr023060.1							Pbr003508.1	Pbr035029.1
Pbr016092.1	Pbr000535.1	Pbr023060.1	Pbr023061.1							Pbr003509.1	Pbr021890.1
Pbr016093.1	Pbr000534.1	Pbr023064.1	Pbr023065.1							Pbr003509.1	Pbr035028.1
Pbr016094.1	Pbr000533.1	Pbr023096.1	Pbr023095.1							Pbr003510.1	Pbr035027.1
Pbr016095.1	Pbr000531.1	Pbr023101.1	Pbr023100.1							Pbr003511.1	Pbr035026.1
Pbr016096.1	Pbr000530.1	Pbr023123.1	Pbr023122.1							Pbr003522.1	Pbr002188.1
Pbr016097.1	Pbr000529.1	Pbr023144.1	Pbr023143.2							Pbr003522.1	Pbr009155.1
Pbr016098.1	Pbr000528.2	Pbr023162.1	Pbr023161.1							Pbr003522.1	Pbr032809.1
Pbr016099.1	Pbr000527.1	Pbr023185.1	Pbr023184.1							Pbr003522.1	Pbr037391.1
Pbr016100.1	Pbr000525.1	Pbr023190.1	Pbr023191.1							Pbr003523.1	Pbr011841.1
Pbr016101.1	Pbr000524.1	Pbr023214.1	Pbr023215.1							Pbr003529.1	Pbr012662.1
Pbr016102.1	Pbr000523.1	Pbr023216.1	Pbr023217.1							Pbr003529.1	Pbr041167.1
Pbr016103.2	Pbr000522.1	Pbr023270.1	Pbr023271.1							Pbr003534.1	Pbr025717.1
Pbr016105.1	Pbr000521.1	Pbr023287.1	Pbr023288.1							Pbr003534.1	Pbr027264.1
Pbr016106.1	Pbr000520.1	Pbr023300.1	Pbr023301.1							Pbr003535.2	Pbr014646.1
Pbr016107.1	Pbr000519.2	Pbr023317.1	Pbr023318.1							Pbr003535.2	Pbr018798.3
Pbr016108.1	Pbr000517.1	Pbr023328.2	Pbr023329.1							Pbr003536.1	Pbr032811.1
Pbr016111.2	Pbr000515.1	Pbr023329.1	Pbr023330.1							Pbr003536.1	Pbr040595.1
Pbr016112.1	Pbr000514.1	Pbr023334.1	Pbr023335.1							Pbr003537.1	Pbr018795.1
Pbr016113.1	Pbr000513.1	Pbr023366.2	Pbr023365.1							Pbr003538.1	Pbr003423.1
Pbr016114.1	Pbr000512.1	Pbr023367.3	Pbr023366.2							Pbr003538.1	Pbr003424.1
Pbr016115.2	Pbr000510.1	Pbr023368.1	Pbr023367.3							Pbr003538.1	Pbr024251.1
Pbr016116.2	Pbr000508.1	Pbr023373.1	Pbr023372.1							Pbr003539.1	Pbr005105.1
Pbr016117.2	Pbr000507.1	Pbr023374.1	Pbr023373.1							Pbr003539.1	Pbr017231.1
Pbr016118.1	Pbr000506.1	Pbr023375.1	Pbr023374.1							Pbr003543.1	Pbr006655.1
Pbr016120.1	Pbr000505.2	Pbr023409.1	Pbr023410.1							Pbr003543.1	Pbr028676.1
Pbr016124.1	Pbr000502.1	Pbr023425.1	Pbr023424.1							Pbr003544.1	Pbr026402.2
Pbr016125.1	Pbr000501.1	Pbr023427.1	Pbr023426.1							Pbr003545.1	Pbr036064.1
Pbr016126.1	Pbr000500.1	Pbr023440.1	Pbr023439.1							Pbr003548.1	Pbr016895.1
Pbr016128.1	Pbr000497.1	Pbr023471.1	Pbr023470.1							Pbr003548.1	Pbr018940.1
Pbr016129.1	Pbr000496.1	Pbr023526.1	Pbr023527.1							Pbr003548.1	Pbr036001.1
Pbr016130.1	Pbr000495.1	Pbr023559.1	Pbr023560.1							Pbr003557.1	Pbr008443.2
Pbr016132.1	Pbr000493.1	Pbr023613.1	Pbr023614.1							Pbr003557.1	Pbr014854.1
Pbr016133.1	Pbr000492.1	Pbr023618.1	Pbr023619.1							Pbr003557.1	Pbr041640.1
Pbr016134.1	Pbr000491.1	Pbr023623.3	Pbr023624.1							Pbr003558.1	Pbr026376.1
Pbr016135.1	Pbr000490.1	Pbr023624.1	Pbr023625.1							Pbr003558.1	Pbr031664.1
Pbr016136.1	Pbr000489.1	Pbr023625.1	Pbr023626.1							Pbr003559.1	Pbr025540.1
Pbr016137.1	Pbr000488.1	Pbr023626.1	Pbr023627.1							Pbr003560.3	Pbr025542.1
Pbr016138.2	Pbr000487.1	Pbr023633.1	Pbr023634.1							Pbr003561.1	Pbr015833.1
Pbr016139.1	Pbr000486.1	Pbr023665.1	Pbr023666.1							Pbr003561.1	Pbr027147.1
Pbr016140.1	Pbr000485.1	Pbr023697.1	Pbr023698.1							Pbr003561.1	Pbr027152.1
Pbr016143.1	Pbr000480.1	Pbr023704.1	Pbr023705.1							Pbr003562.1	Pbr027148.1
Pbr016144.1	Pbr000479.1	Pbr023705.1	Pbr023706.1							Pbr003562.1	Pbr027151.1
Pbr016145.1	Pbr000478.1	Pbr023706.1	Pbr023707.1							Pbr003562.1	Pbr027153.1
Pbr016146.1	Pbr000476.1	Pbr023737.1	Pbr023738.1							Pbr003566.1	Pbr018874.1
Pbr016153.1	Pbr000473.1	Pbr023742.1	Pbr023743.1							Pbr003566.1	Pbr022987.1
Pbr016154.1	Pbr000472.1	Pbr023743.1	Pbr023744.1							Pbr003567.1	Pbr021022.1
Pbr016156.1	Pbr000471.1	Pbr023759.1	Pbr023760.1							Pbr003567.1	Pbr024132.1
Pbr016157.1	Pbr000470.1	Pbr023761.2	Pbr023762.1							Pbr003567.1	Pbr028655.1
Pbr016158.1	Pbr000469.1	Pbr023785.1	Pbr023786.1							Pbr003567.1	Pbr037992.1
Pbr016161.1	Pbr000468.1	Pbr023810.1	Pbr023811.1							Pbr003574.1	Pbr015422.1
Pbr016164.1	Pbr000462.1	Pbr023884.2	Pbr023885.1							Pbr003576.1	Pbr012969.1
Pbr016165.1	Pbr000456.1	Pbr023903.1	Pbr023904.1							Pbr003576.1	Pbr022389.1
Pbr016166.1	Pbr000455.1	Pbr023927.1	Pbr023928.1							Pbr003576.1	Pbr022399.1
Pbr016168.1	Pbr000452.1	Pbr023972.1	Pbr023973.1							Pbr003576.1	Pbr037236.1
Pbr016169.1	Pbr000451.1	Pbr023974.1	Pbr023975.1							Pbr003577.1	Pbr020825.1
Pbr016172.1	Pbr000450.1	Pbr023985.1	Pbr023986.1							Pbr003590.1	Pbr010554.1
Pbr016173.2	Pbr000449.1	Pbr024005.1	Pbr024004.1							Pbr003590.1	Pbr021072.1
Pbr016174.1	Pbr000445.1	Pbr024028.1	Pbr024027.1							Pbr003590.1	Pbr026631.1
Pbr016177.1	Pbr000442.1	Pbr024032.1	Pbr024031.1							Pbr003590.1	Pbr034040.1
Pbr016178.1	Pbr000441.1	Pbr024034.1	Pbr024033.1							Pbr003608.1	Pbr008087.1
Pbr016179.1	Pbr000440.1	Pbr024053.1	Pbr024052.1							Pbr003609.1	Pbr039852.1
Pbr016182.1	Pbr000437.1	Pbr024086.1	Pbr024085.1							Pbr003611.1	Pbr032180.1
Pbr016184.1	Pbr000436.1	Pbr024156.2	Pbr024155.1							Pbr003611.1	Pbr034382.1
Pbr016186.1	Pbr000434.1	Pbr024175.1	Pbr024174.1							Pbr003617.1	Pbr025679.1
Pbr016187.1	Pbr000432.1	Pbr024177.1	Pbr024176.1							Pbr003618.1	Pbr025679.1
Pbr016188.1	Pbr000431.1	Pbr024196.3	Pbr024195.1							Pbr003620.2	Pbr017256.1
Pbr016189.1	Pbr000430.1	Pbr024217.1	Pbr024216.1							Pbr003620.2	Pbr020419.1
Pbr016190.1	Pbr000428.1	Pbr024218.1	Pbr024217.1							Pbr003620.2	Pbr020428.1
Pbr016193.1	Pbr000422.1	Pbr024223.1	Pbr024222.1							Pbr003631.1	Pbr015528.1
Pbr016194.1	Pbr000421.1	Pbr024253.1	Pbr024252.1							Pbr003635.1	Pbr019317.1
Pbr016195.1	Pbr000420.1	Pbr024258.1	Pbr024257.1							Pbr003637.1	Pbr025875.1
Pbr016196.1	Pbr000418.1	Pbr024345.1	Pbr024346.1							Pbr003644.1	Pbr019332.1
Pbr016197.1	Pbr000417.1	Pbr024383.1	Pbr024384.1							Pbr003646.4	Pbr024410.1
Pbr016199.1	Pbr000416.1	Pbr024400.1	Pbr024401.1							Pbr003648.1	Pbr039695.1
Pbr016201.1	Pbr000415.1	Pbr024469.1	Pbr024468.1							Pbr003649.1	Pbr007425.1
Pbr016203.1	Pbr000414.1	Pbr024537.2	Pbr024536.1							Pbr003649.1	Pbr039694.1
Pbr016204.1	Pbr000413.1	Pbr024587.1	Pbr024588.1							Pbr003650.1	Pbr039693.1
Pbr016205.1	Pbr000412.1	Pbr024615.1	Pbr024616.1							Pbr003651.1	Pbr012146.1
Pbr016206.1	Pbr000411.1	Pbr024645.1	Pbr024646.1							Pbr003654.1	Pbr034471.1
Pbr016207.1	Pbr000410.1	Pbr024680.1	Pbr024681.2							Pbr003654.1	Pbr039363.1
Pbr016208.1	Pbr000409.1	Pbr024684.1	Pbr024685.1							Pbr003654.1	Pbr041023.1
Pbr016210.1	Pbr000408.1	Pbr024695.1	Pbr024696.1							Pbr003656.1	Pbr037606.1
Pbr016211.1	Pbr000407.1	Pbr024717.1	Pbr024718.1							Pbr003671.1	Pbr040685.1
Pbr016212.1	Pbr000406.1	Pbr024732.1	Pbr024733.1							Pbr003679.1	Pbr010355.1
Pbr016216.1	Pbr000405.1	Pbr024739.1	Pbr024740.1							Pbr003684.1	Pbr027653.2
Pbr016217.1	Pbr000404.1	Pbr024748.1	Pbr024749.1							Pbr003684.1	Pbr031183.1
Pbr016218.1	Pbr000403.1	Pbr024754.1	Pbr024755.1							Pbr003685.1	Pbr027653.2
Pbr016219.1	Pbr000402.1	Pbr024759.1	Pbr024760.1							Pbr003685.1	Pbr031183.1
Pbr016220.1	Pbr000400.1	Pbr024760.1	Pbr024761.1							Pbr003687.1	Pbr001291.1
Pbr016221.1	Pbr000399.1	Pbr024761.1	Pbr024762.1							Pbr003687.1	Pbr021131.1
Pbr016222.1	Pbr000398.1	Pbr024771.1	Pbr024772.1							Pbr003687.1	Pbr029458.1
Pbr016223.1	Pbr000397.1	Pbr024790.1	Pbr024791.1							Pbr003687.1	Pbr036568.1
Pbr016224.1	Pbr000396.1	Pbr024830.1	Pbr024831.1							Pbr003689.1	Pbr008335.1
Pbr016228.1	Pbr000394.1	Pbr024851.1	Pbr024852.1							Pbr003692.1	Pbr022041.1
Pbr016229.1	Pbr000393.1	Pbr024853.1	Pbr024854.1							Pbr003692.1	Pbr037239.1
Pbr016230.1	Pbr000392.1	Pbr024863.1	Pbr024864.1							Pbr003692.1	Pbr041031.1
Pbr016231.2	Pbr000391.1	Pbr024870.1	Pbr024871.1							Pbr003693.1	Pbr008337.2
Pbr016232.1	Pbr000390.1	Pbr024888.1	Pbr024889.1							Pbr003693.1	Pbr034995.1
Pbr016234.1	Pbr000389.1	Pbr024902.2	Pbr024903.2							Pbr003695.1	Pbr008340.1
Pbr016235.1	Pbr000388.1	Pbr024905.1	Pbr024906.1							Pbr003695.1	Pbr039820.1
Pbr016236.1	Pbr000385.1	Pbr024911.1	Pbr024912.1							Pbr003696.1	Pbr039819.1
Pbr016237.1	Pbr000384.1	Pbr024935.1	Pbr024936.1							Pbr003697.1	Pbr034027.1
Pbr016238.1	Pbr000383.1	Pbr024936.1	Pbr024937.1							Pbr003698.1	Pbr003654.1
Pbr016241.1	Pbr000381.1	Pbr024937.1	Pbr024938.1							Pbr003698.1	Pbr007468.1
Pbr016242.1	Pbr000380.1	Pbr024960.1	Pbr024961.1							Pbr003698.1	Pbr013064.1
Pbr016243.1	Pbr000378.1	Pbr024977.1	Pbr024978.1							Pbr003698.1	Pbr034835.1
Pbr016244.1	Pbr000377.1	Pbr024990.1	Pbr024991.1							Pbr003699.1	Pbr007070.1
Pbr016245.1	Pbr000376.1	Pbr024995.1	Pbr024996.1							Pbr003699.1	Pbr010993.1
Pbr016246.1	Pbr000375.1	Pbr024996.1	Pbr024997.1							Pbr003699.1	Pbr039362.1
Pbr016247.1	Pbr000374.1	Pbr024998.1	Pbr024999.1							Pbr003701.1	Pbr007812.1
Pbr016248.1	Pbr000373.1	Pbr024999.1	Pbr025000.1							Pbr003701.1	Pbr034032.1
Pbr016249.1	Pbr000372.1	Pbr025006.1	Pbr025007.1							Pbr003703.1	Pbr040629.1
Pbr016250.1	Pbr000371.1	Pbr025007.1	Pbr025008.1							Pbr003705.1	Pbr016317.1
Pbr016251.1	Pbr000370.1	Pbr025021.1	Pbr025022.1							Pbr003705.1	Pbr031506.1
Pbr016252.1	Pbr000369.1	Pbr025022.1	Pbr025023.1							Pbr003706.3	Pbr016316.1
Pbr016253.1	Pbr000367.1	Pbr025044.1	Pbr025043.1							Pbr003707.1	Pbr016312.1
Pbr016254.1	Pbr000366.1	Pbr025060.1	Pbr025059.1							Pbr003707.1	Pbr031952.1
Pbr016255.1	Pbr000365.1	Pbr025067.1	Pbr025066.1							Pbr003708.1	Pbr005447.1
Pbr016256.1	Pbr000364.1	Pbr025068.1	Pbr025067.1							Pbr003708.1	Pbr016310.4
Pbr016257.1	Pbr000363.1	Pbr025074.1	Pbr025073.1							Pbr003711.1	Pbr003996.3
Pbr016258.1	Pbr000362.1	Pbr025080.1	Pbr025079.1							Pbr003712.1	Pbr012092.1
Pbr016259.1	Pbr000361.1	Pbr025087.1	Pbr025086.1							Pbr003715.1	Pbr042409.1
Pbr016266.2	Pbr000360.1	Pbr025088.1	Pbr025087.1							Pbr003715.1	Pbr042414.1
Pbr016267.1	Pbr000359.1	Pbr025110.1	Pbr025109.1							Pbr003718.1	Pbr031160.1
Pbr016268.1	Pbr000358.1	Pbr025111.1	Pbr025110.1							Pbr003718.1	Pbr041616.1
Pbr016269.1	Pbr000356.1	Pbr025171.1	Pbr025170.1							Pbr003721.1	Pbr001092.1
Pbr016270.1	Pbr000355.1	Pbr025225.1	Pbr025224.1							Pbr003721.1	Pbr002843.1
Pbr016271.1	Pbr000353.1	Pbr025235.1	Pbr025234.1							Pbr003728.1	Pbr001092.1
Pbr016275.1	Pbr000352.3	Pbr025236.1	Pbr025235.1							Pbr003728.1	Pbr002843.1
Pbr016276.2	Pbr042645.1	Pbr025237.1	Pbr025236.1							Pbr003733.1	Pbr042409.1
Pbr031848.1	Pbr000197.1	Pbr025238.1	Pbr025237.1							Pbr003733.1	Pbr042414.1
Pbr031849.1	Pbr000196.1	Pbr025239.1	Pbr025238.1							Pbr003736.1	Pbr039836.1
Pbr031850.1	Pbr000195.1	Pbr025258.1	Pbr025257.1							Pbr003736.1	Pbr040409.1
Pbr031851.1	Pbr000194.1	Pbr025264.1	Pbr025263.1							Pbr003737.1	Pbr021378.1
Pbr031852.2	Pbr000193.1	Pbr025269.1	Pbr025268.1							Pbr003737.1	Pbr035655.1
Pbr031853.1	Pbr000192.1	Pbr025325.1	Pbr025324.1							Pbr003738.1	Pbr000948.1
Pbr031854.1	Pbr000191.1	Pbr025334.1	Pbr025333.1							Pbr003738.1	Pbr017072.1
Pbr031857.1	Pbr000190.1	Pbr025356.1	Pbr025355.1							Pbr003738.1	Pbr017075.1
Pbr042842.1	Pbr000187.1	Pbr025366.1	Pbr025365.1							Pbr003738.1	Pbr027949.1
Pbr042843.1	Pbr000185.1	Pbr025368.1	Pbr025369.1							Pbr003739.1	Pbr007770.1
Pbr031858.8	Pbr000180.1	Pbr025371.1	Pbr025372.1							Pbr003739.1	Pbr007771.1
Pbr031859.1	Pbr000179.1	Pbr025401.1	Pbr025402.1							Pbr003741.1	Pbr037056.1
Pbr031862.1	Pbr000178.1	Pbr025402.1	Pbr025403.1							Pbr003741.1	Pbr041260.1
Pbr031863.1	Pbr000176.1	Pbr025415.1	Pbr025416.1							Pbr003742.1	Pbr037056.1
Pbr031865.1	Pbr000175.1	Pbr025416.1	Pbr025417.1							Pbr003743.1	Pbr023505.1
Pbr031870.1	Pbr000174.1	Pbr025421.1	Pbr025422.1							Pbr003743.1	Pbr041387.1
Pbr031871.1	Pbr000173.1	Pbr025422.1	Pbr025423.1							Pbr003744.1	Pbr036555.1
Pbr031872.1	Pbr000172.1	Pbr025434.1	Pbr025435.1							Pbr003745.1	Pbr013084.1
Pbr031873.1	Pbr000171.1	Pbr025456.1	Pbr025455.1							Pbr003761.1	Pbr040116.1
Pbr031875.1	Pbr000169.1	Pbr025477.1	Pbr025476.1							Pbr003764.1	Pbr040116.1
Pbr031876.1	Pbr000168.1	Pbr025510.1	Pbr025511.1							Pbr003765.1	Pbr023717.1
Pbr031877.1	Pbr000167.1	Pbr025511.1	Pbr025512.1							Pbr003766.1	Pbr010959.1
Pbr031878.1	Pbr000166.1	Pbr025518.1	Pbr025519.1							Pbr003766.1	Pbr023716.1
Pbr031880.1	Pbr000165.1	Pbr025519.1	Pbr025520.1							Pbr003766.1	Pbr034909.1
Pbr031881.1	Pbr000164.1	Pbr025544.1	Pbr025543.2							Pbr003771.1	Pbr005780.1
Pbr031884.1	Pbr000163.3	Pbr025596.1	Pbr025595.1							Pbr003771.1	Pbr014148.1
Pbr031885.1	Pbr000162.1	Pbr025617.1	Pbr025616.1							Pbr003771.1	Pbr035228.1
Pbr031886.1	Pbr000160.1	Pbr025645.1	Pbr025644.1							Pbr003790.1	Pbr018439.1
Pbr031887.2	Pbr000159.1	Pbr025648.1	Pbr025647.1							Pbr003790.1	Pbr028452.1
Pbr031888.1	Pbr000153.1	Pbr025657.1	Pbr025656.1							Pbr003793.1	Pbr031396.1
Pbr031889.1	Pbr000152.1	Pbr025682.1	Pbr025683.1							Pbr003793.1	Pbr033777.1
Pbr031891.1	Pbr000149.1	Pbr025743.1	Pbr025742.1							Pbr003793.1	Pbr033780.1
Pbr031892.1	Pbr000148.1	Pbr025760.1	Pbr025759.1							Pbr003793.1	Pbr038467.1
Pbr031893.1	Pbr000147.1	Pbr025813.1	Pbr025814.1							Pbr003800.1	Pbr012042.1
Pbr031894.1	Pbr000146.1	Pbr025814.1	Pbr025815.1							Pbr003800.1	Pbr039273.1
Pbr031896.1	Pbr000145.1	Pbr025849.1	Pbr025850.1							Pbr003800.1	Pbr039274.1
Pbr031897.1	Pbr000144.1	Pbr025883.1	Pbr025884.1							Pbr003802.1	Pbr009810.1
Pbr031898.1	Pbr000142.1	Pbr025893.1	Pbr025894.1							Pbr003802.1	Pbr037612.1
Pbr031900.1	Pbr000141.1	Pbr025898.1	Pbr025899.1							Pbr003802.1	Pbr041417.1
Pbr031901.1	Pbr000140.1	Pbr025899.1	Pbr025900.1							Pbr003803.1	Pbr037613.4
Pbr031902.1	Pbr000139.1	Pbr025951.1	Pbr025952.1							Pbr003804.2	Pbr037614.1
Pbr031904.1	Pbr000138.1	Pbr025961.1	Pbr025962.1							Pbr003805.1	Pbr002307.1
Pbr031905.1	Pbr000137.1	Pbr025987.1	Pbr025988.1							Pbr003805.1	Pbr009846.1
Pbr031908.1	Pbr000136.1	Pbr026034.1	Pbr026035.1							Pbr003805.1	Pbr012342.1
Pbr031911.1	Pbr000134.1	Pbr026035.1	Pbr026036.1							Pbr003805.1	Pbr016721.1
Pbr031912.1	Pbr000133.1	Pbr026047.1	Pbr026048.1							Pbr003806.1	Pbr037615.1
Pbr031913.1	Pbr000132.1	Pbr026052.1	Pbr026053.1							Pbr003807.1	Pbr018202.1
Pbr031914.1	Pbr000131.1	Pbr026067.1	Pbr026068.1							Pbr003807.1	Pbr018215.1
Pbr031915.1	Pbr000130.1	Pbr026073.1	Pbr026074.1							Pbr003807.1	Pbr041080.1
Pbr031916.2	Pbr000127.1	Pbr026074.1	Pbr026075.1							Pbr003808.2	Pbr041081.1
Pbr031918.1	Pbr000126.1	Pbr026081.1	Pbr026082.1							Pbr003809.1	Pbr041082.1
Pbr031919.1	Pbr000125.1	Pbr026082.1	Pbr026083.1							Pbr003813.1	Pbr004547.1
Pbr031920.1	Pbr000124.1	Pbr026112.1	Pbr026113.1							Pbr003814.1	Pbr015161.1
Pbr031921.1	Pbr000123.1	Pbr026133.1	Pbr026134.2							Pbr003814.1	Pbr015983.1
Pbr031922.1	Pbr000122.1	Pbr026139.1	Pbr026140.2							Pbr003816.1	Pbr009645.1
Pbr031923.1	Pbr000121.1	Pbr026148.1	Pbr026149.1							Pbr003819.1	Pbr031125.1
Pbr031924.1	Pbr000120.1	Pbr026152.1	Pbr026153.1							Pbr003821.1	Pbr029965.1
Pbr031925.1	Pbr000119.1	Pbr026168.1	Pbr026169.1							Pbr003821.1	Pbr039161.1
Pbr031926.1	Pbr000118.1	Pbr026176.1	Pbr026177.1							Pbr003822.1	Pbr023588.1
Pbr031930.1	Pbr000114.1	Pbr026178.1	Pbr026179.1							Pbr003822.1	Pbr023603.1
Pbr031931.1	Pbr000113.1	Pbr026180.1	Pbr026181.1							Pbr003828.1	Pbr002818.1
Pbr031932.2	Pbr000111.1	Pbr026189.1	Pbr026190.1							Pbr003860.1	Pbr006776.1
Pbr031933.1	Pbr000109.1	Pbr026194.1	Pbr042806.1							Pbr003860.1	Pbr029414.1
Pbr031934.1	Pbr000108.1	Pbr026195.1	Pbr026196.1							Pbr003882.1	Pbr024235.1
Pbr031935.3	Pbr000106.1	Pbr026202.1	Pbr026203.1							Pbr003882.1	Pbr029003.1
Pbr031936.1	Pbr000104.2	Pbr026226.1	Pbr026227.1							Pbr003882.1	Pbr034121.1
Pbr031938.1	Pbr000103.1	Pbr026249.1	Pbr026250.1							Pbr003895.1	Pbr030873.1
Pbr031940.1	Pbr000102.1	Pbr026265.1	Pbr026266.1							Pbr003895.1	Pbr036738.1
Pbr031941.1	Pbr000101.2	Pbr026266.1	Pbr026267.1							Pbr003895.1	Pbr036742.1
Pbr031942.1	Pbr000100.1	Pbr026270.1	Pbr026271.1							Pbr003899.1	Pbr026916.1
Pbr031946.1	Pbr000099.1	Pbr026276.1	Pbr026277.1							Pbr003912.1	Pbr029489.1
Pbr031947.1	Pbr000098.1	Pbr026327.1	Pbr026328.1							Pbr003913.1	Pbr029489.1
Pbr031948.1	Pbr000097.1	Pbr026333.1	Pbr026334.1							Pbr003926.1	Pbr036550.1
Pbr031949.1	Pbr000096.1	Pbr026344.1	Pbr026345.1							Pbr003935.1	Pbr009896.1
Pbr031953.2	Pbr000094.1	Pbr026351.1	Pbr026352.1							Pbr003936.1	Pbr007037.1
Pbr031954.1	Pbr000093.1	Pbr026387.1	Pbr026388.1							Pbr003936.1	Pbr023508.1
Pbr031955.1	Pbr000092.1	Pbr026440.1	Pbr026441.1							Pbr003938.1	Pbr008156.1
Pbr031956.1	Pbr000090.1	Pbr026441.1	Pbr026442.1							Pbr003938.1	Pbr012326.1
Pbr031958.1	Pbr000089.1	Pbr026448.1	Pbr026449.1							Pbr003938.1	Pbr017177.1
Pbr031960.1	Pbr000088.1	Pbr026449.1	Pbr026450.1							Pbr003938.1	Pbr035015.1
Pbr031962.1	Pbr000086.1	Pbr026460.1	Pbr026461.1							Pbr003945.1	Pbr041926.1
Pbr031963.1	Pbr000084.1	Pbr026468.1	Pbr026469.1							Pbr003948.1	Pbr041926.1
Pbr031964.1	Pbr000083.2	Pbr026479.1	Pbr026480.1							Pbr003950.1	Pbr039758.1
Pbr031965.1	Pbr000082.1	Pbr026500.1	Pbr026499.1							Pbr003951.2	Pbr012487.1
Pbr031966.1	Pbr000081.1	Pbr026503.1	Pbr026502.1							Pbr003951.2	Pbr014464.1
Pbr031967.1	Pbr000080.1	Pbr026504.1	Pbr026503.1							Pbr003953.1	Pbr039753.1
Pbr031968.1	Pbr000079.1	Pbr026505.1	Pbr026504.1							Pbr003960.1	Pbr022941.1
Pbr031969.1	Pbr000078.1	Pbr026509.1	Pbr026508.1							Pbr003961.1	Pbr027237.1
Pbr031970.1	Pbr000077.1	Pbr026513.1	Pbr026512.1							Pbr003962.1	Pbr027238.2
Pbr031979.1	Pbr000076.1	Pbr026514.1	Pbr026513.1							Pbr003962.1	Pbr028391.1
Pbr031980.1	Pbr000075.1	Pbr026518.1	Pbr026517.1							Pbr003962.1	Pbr036830.3
Pbr031981.1	Pbr000074.1	Pbr026521.1	Pbr026520.1							Pbr003967.1	Pbr027234.1
Pbr031982.1	Pbr000073.1	Pbr026529.1	Pbr026528.1							Pbr003967.1	Pbr027249.1
Pbr031984.1	Pbr000072.1	Pbr026548.1	Pbr026547.1							Pbr003976.1	Pbr040639.1
Pbr031989.1	Pbr000070.1	Pbr026553.1	Pbr026552.1							Pbr003981.1	Pbr009017.1
Pbr031991.1	Pbr000069.1	Pbr026582.1	Pbr026581.1							Pbr003981.1	Pbr028343.1
Pbr031992.1	Pbr000067.1	Pbr026584.1	Pbr026583.1							Pbr003981.1	Pbr042227.1
Pbr031993.1	Pbr000066.1	Pbr026660.1	Pbr026659.1							Pbr003983.1	Pbr017835.3
Pbr031994.1	Pbr000065.1	Pbr026661.2	Pbr026660.1							Pbr003985.1	Pbr033629.1
Pbr038497.1	Pbr000047.1	Pbr026666.1	Pbr026665.1							Pbr003985.1	Pbr041802.1
Pbr011048.1	Pbr025346.1	Pbr026678.1	Pbr026677.1							Pbr003986.1	Pbr014796.1
Pbr009015.1	Pbr025340.1	Pbr026698.1	Pbr026697.1							Pbr003986.1	Pbr041797.1
Pbr009016.1	Pbr025339.1	Pbr026708.1	Pbr026709.1							Pbr003987.1	Pbr041435.1
Pbr009018.1	Pbr025338.1	Pbr026770.1	Pbr026771.1							Pbr003987.1	Pbr041796.1
Pbr009019.1	Pbr025337.1	Pbr026779.1	Pbr026780.1							Pbr003988.1	Pbr041795.2
Pbr009020.1	Pbr025336.1	Pbr026780.1	Pbr026781.2							Pbr004000.1	Pbr021794.1
Pbr009022.1	Pbr025333.1	Pbr026791.1	Pbr026792.1							Pbr004002.1	Pbr024140.1
Pbr009023.1	Pbr025332.1	Pbr026807.1	Pbr026808.1							Pbr004005.1	Pbr035580.1
Pbr009025.1	Pbr025331.1	Pbr026823.1	Pbr026824.1							Pbr004008.1	Pbr035580.1
Pbr009026.1	Pbr025330.1	Pbr026829.1	Pbr026830.1							Pbr004011.1	Pbr024140.1
Pbr009027.1	Pbr025329.1	Pbr026908.1	Pbr026909.1							Pbr004013.1	Pbr021794.1
Pbr009028.1	Pbr025328.1	Pbr026990.1	Pbr026991.1							Pbr004014.1	Pbr024138.1
Pbr009029.1	Pbr025327.1	Pbr026991.1	Pbr026992.1							Pbr004015.2	Pbr029755.1
Pbr009031.1	Pbr025326.2	Pbr027017.1	Pbr027018.1							Pbr004015.2	Pbr037583.1
Pbr009034.1	Pbr025325.1	Pbr027122.1	Pbr027123.1							Pbr004016.1	Pbr016662.1
Pbr009036.1	Pbr025323.1	Pbr027136.1	Pbr027137.1							Pbr004019.1	Pbr008016.1
Pbr009042.1	Pbr025320.2	Pbr027175.2	Pbr027176.2							Pbr004021.1	Pbr036327.1
Pbr009043.1	Pbr025315.1	Pbr027178.1	Pbr027179.1							Pbr004022.1	Pbr036326.1
Pbr009047.1	Pbr025314.1	Pbr027179.1	Pbr027180.1							Pbr004070.1	Pbr005349.1
Pbr009048.1	Pbr025312.1	Pbr027195.1	Pbr027194.1							Pbr004070.1	Pbr020788.1
Pbr009050.1	Pbr025311.1	Pbr027196.1	Pbr027195.1							Pbr004071.1	Pbr020787.1
Pbr009051.1	Pbr025310.1	Pbr027223.1	Pbr027222.4							Pbr004073.1	Pbr018962.1
Pbr009052.1	Pbr025309.1	Pbr027251.1	Pbr027252.1							Pbr004073.1	Pbr029003.1
Pbr009053.1	Pbr025308.1	Pbr027293.1	Pbr027294.1							Pbr004073.1	Pbr034121.1
Pbr009054.1	Pbr025305.1	Pbr027302.1	Pbr027303.1							Pbr004074.1	Pbr006645.1
Pbr009055.1	Pbr025304.1	Pbr027309.1	Pbr027308.1							Pbr004074.1	Pbr020783.1
Pbr009056.1	Pbr025302.1	Pbr027321.1	Pbr027320.2							Pbr004074.1	Pbr034121.1
Pbr009057.1	Pbr025301.2	Pbr027324.1	Pbr027323.1							Pbr004075.1	Pbr018962.1
Pbr009058.1	Pbr025300.1	Pbr027327.1	Pbr027326.1							Pbr004076.1	Pbr006645.1
Pbr009060.1	Pbr025299.1	Pbr027328.1	Pbr027327.1							Pbr004076.1	Pbr020783.1
Pbr009062.1	Pbr025298.1	Pbr027374.1	Pbr027373.1							Pbr004078.2	Pbr018469.4
Pbr009063.1	Pbr025297.1	Pbr027392.1	Pbr027391.1							Pbr004079.1	Pbr013599.1
Pbr009064.1	Pbr025296.1	Pbr027398.1	Pbr027397.1							Pbr004079.1	Pbr018470.1
Pbr009065.1	Pbr025294.1	Pbr027399.1	Pbr027398.1							Pbr004079.1	Pbr025049.1
Pbr009066.1	Pbr025293.1	Pbr027436.1	Pbr027435.1							Pbr004079.1	Pbr029253.1
Pbr009068.1	Pbr025292.1	Pbr027504.1	Pbr027505.1							Pbr004080.3	Pbr017434.1
Pbr009069.1	Pbr025290.1	Pbr027505.1	Pbr027506.1							Pbr004080.3	Pbr018471.2
Pbr009070.1	Pbr025288.1	Pbr027506.1	Pbr027507.1							Pbr004081.1	Pbr018473.1
Pbr009071.1	Pbr025287.1	Pbr027530.1	Pbr027531.1							Pbr004082.1	Pbr018474.1
Pbr009072.1	Pbr025285.1	Pbr027561.1	Pbr027560.1							Pbr004083.1	Pbr010318.1
Pbr009073.1	Pbr025284.1	Pbr027589.1	Pbr027588.1							Pbr004083.1	Pbr032709.1
Pbr009074.1	Pbr025283.1	Pbr027590.1	Pbr027589.1							Pbr004083.1	Pbr039433.1
Pbr009075.1	Pbr025281.1	Pbr027591.1	Pbr027590.1							Pbr004103.1	Pbr012655.2
Pbr009083.1	Pbr025276.1	Pbr027621.1	Pbr027622.1							Pbr004103.1	Pbr013472.1
Pbr009084.1	Pbr025275.1	Pbr027660.1	Pbr027661.1							Pbr004103.1	Pbr018384.1
Pbr009085.1	Pbr025274.1	Pbr027701.1	Pbr027702.2							Pbr004103.1	Pbr040001.1
Pbr009089.1	Pbr025271.1	Pbr027705.1	Pbr027706.1							Pbr004112.1	Pbr014355.1
Pbr009090.1	Pbr025264.1	Pbr027754.1	Pbr027753.1							Pbr004112.1	Pbr015911.1
Pbr009091.1	Pbr025262.1	Pbr027765.1	Pbr027764.1							Pbr004113.1	Pbr014355.1
Pbr009092.1	Pbr025261.1	Pbr027789.1	Pbr027790.4							Pbr004113.1	Pbr015911.1
Pbr009093.1	Pbr025260.1	Pbr027802.1	Pbr027803.1							Pbr004116.1	Pbr026890.1
Pbr009094.1	Pbr025259.1	Pbr027803.1	Pbr027804.1							Pbr004121.1	Pbr022442.1
Pbr009095.1	Pbr025258.1	Pbr027811.1	Pbr027812.1							Pbr004122.1	Pbr041419.1
Pbr017631.1	Pbr000058.1	Pbr027812.1	Pbr027813.3							Pbr004129.1	Pbr041418.1
Pbr017625.1	Pbr000056.1	Pbr027813.3	Pbr027814.1							Pbr004130.1	Pbr012343.1
Pbr017624.1	Pbr000053.1	Pbr027876.1	Pbr027877.1							Pbr004132.1	Pbr019650.1
Pbr017623.1	Pbr000052.1	Pbr027877.1	Pbr027878.1							Pbr004142.1	Pbr036441.1
Pbr017622.1	Pbr000051.1	Pbr027889.1	Pbr027890.1							Pbr004145.1	Pbr006910.1
Pbr017621.1	Pbr000050.1	Pbr027890.1	Pbr027891.1							Pbr004145.1	Pbr008065.1
Pbr017620.1	Pbr000049.1	Pbr027907.1	Pbr027908.1							Pbr004147.1	Pbr029861.1
Pbr017618.1	Pbr000047.1	Pbr027916.1	Pbr027917.1							Pbr004152.1	Pbr029861.1
Pbr017616.1	Pbr000042.1	Pbr027919.1	Pbr027920.1							Pbr004155.1	Pbr006910.1
Pbr017614.1	Pbr000039.1	Pbr027957.1	Pbr027958.1							Pbr004155.1	Pbr008065.1
Pbr017613.1	Pbr000038.1	Pbr027986.1	Pbr027987.1							Pbr004164.1	Pbr000867.1
Pbr017612.1	Pbr000037.1	Pbr027992.1	Pbr027993.1							Pbr004164.1	Pbr017315.1
Pbr017610.2	Pbr000036.1	Pbr027997.1	Pbr027998.1							Pbr004169.1	Pbr032887.1
Pbr017608.1	Pbr000034.1	Pbr027999.1	Pbr028000.1							Pbr004170.1	Pbr011047.1
Pbr017607.1	Pbr000033.1	Pbr028012.1	Pbr028013.1							Pbr004186.1	Pbr008485.1
Pbr017606.1	Pbr000032.1	Pbr028013.1	Pbr028014.1							Pbr004190.1	Pbr001720.1
Pbr017605.1	Pbr000030.1	Pbr028014.1	Pbr028015.1							Pbr004207.1	Pbr040634.2
Pbr017604.1	Pbr000029.1	Pbr028015.1	Pbr028016.1							Pbr004215.2	Pbr022899.1
Pbr017600.1	Pbr000028.1	Pbr028016.1	Pbr028017.1							Pbr004215.2	Pbr037646.1
Pbr017598.1	Pbr000027.1	Pbr028022.1	Pbr028023.1							Pbr004215.2	Pbr041791.1
Pbr017597.1	Pbr000026.1	Pbr028026.1	Pbr028027.1							Pbr004217.1	Pbr025935.1
Pbr017596.1	Pbr000025.1	Pbr028080.1	Pbr028081.1							Pbr004217.1	Pbr035241.1
Pbr017594.1	Pbr000024.1	Pbr028084.1	Pbr028085.1							Pbr004221.1	Pbr038392.1
Pbr017592.1	Pbr000022.1	Pbr028087.1	Pbr028088.1							Pbr004237.1	Pbr008665.1
Pbr017591.2	Pbr000021.1	Pbr028088.1	Pbr028089.1							Pbr004239.1	Pbr000828.1
Pbr017589.1	Pbr000020.1	Pbr028097.1	Pbr028098.1							Pbr004283.1	Pbr027015.3
Pbr017587.1	Pbr000019.1	Pbr028102.1	Pbr028103.1							Pbr004283.1	Pbr030273.1
Pbr017586.1	Pbr000018.1	Pbr028103.1	Pbr028104.1							Pbr004283.1	Pbr030890.1
Pbr017583.1	Pbr000017.1	Pbr028104.1	Pbr028105.1							Pbr004287.1	Pbr025746.1
Pbr017582.1	Pbr000016.1	Pbr028141.1	Pbr028142.1							Pbr004287.1	Pbr041946.1
Pbr017581.1	Pbr000014.1	Pbr028177.1	Pbr028178.1							Pbr004308.1	Pbr007076.1
Pbr017579.1	Pbr000013.1	Pbr028184.1	Pbr028185.1							Pbr004311.1	Pbr006264.1
Pbr017578.1	Pbr000012.1	Pbr028185.1	Pbr028186.1							Pbr004311.1	Pbr009229.1
Pbr017577.1	Pbr000011.1	Pbr028208.1	Pbr028209.1							Pbr004311.1	Pbr039118.1
Pbr017576.1	Pbr000010.1	Pbr028236.1	Pbr028237.1							Pbr004317.1	Pbr018913.1
Pbr017575.1	Pbr000009.1	Pbr028244.1	Pbr028245.1							Pbr004318.1	Pbr015716.1
Pbr017573.1	Pbr000008.1	Pbr028300.1	Pbr028299.1							Pbr004318.1	Pbr026740.1
Pbr017570.1	Pbr000006.2	Pbr028304.1	Pbr028303.1							Pbr004318.1	Pbr036470.1
Pbr017568.1	Pbr000004.1	Pbr028342.1	Pbr028341.1							Pbr004318.1	Pbr042716.1
Pbr010206.1	Pbr002495.1	Pbr028396.1	Pbr028395.1							Pbr004320.1	Pbr026778.2
Pbr010207.1	Pbr002498.1	Pbr028397.1	Pbr028396.1							Pbr004320.1	Pbr040389.1
Pbr010208.1	Pbr002500.1	Pbr028402.1	Pbr028401.1							Pbr004328.1	Pbr015055.1
Pbr010210.1	Pbr002501.1	Pbr028404.1	Pbr028403.1							Pbr004331.1	Pbr040883.1
Pbr010211.1	Pbr002503.1	Pbr028405.1	Pbr028404.1							Pbr004348.1	Pbr002732.3
Pbr010212.1	Pbr002504.1	Pbr028406.1	Pbr028405.1							Pbr004349.1	Pbr010674.2
Pbr010213.1	Pbr002505.1	Pbr028420.1	Pbr028421.1							Pbr004350.1	Pbr013883.1
Pbr010214.1	Pbr002506.1	Pbr028495.1	Pbr028496.1							Pbr004350.1	Pbr034111.1
Pbr010215.1	Pbr002507.1	Pbr028504.1	Pbr028505.1							Pbr004366.1	Pbr014874.1
Pbr010216.1	Pbr002508.1	Pbr028530.1	Pbr028531.1							Pbr004367.1	Pbr008594.1
Pbr010218.1	Pbr002509.1	Pbr028538.1	Pbr028539.1							Pbr004367.1	Pbr034612.1
Pbr010220.1	Pbr002511.1	Pbr028543.1	Pbr028544.1							Pbr004368.1	Pbr004397.1
Pbr010224.1	Pbr002513.1	Pbr028594.1	Pbr028593.1							Pbr004368.1	Pbr019632.1
Pbr010225.1	Pbr002514.1	Pbr028609.1	Pbr028610.1							Pbr004369.1	Pbr012902.1
Pbr010226.1	Pbr002515.1	Pbr028635.1	Pbr028636.1							Pbr004369.1	Pbr041968.1
Pbr010227.1	Pbr002516.1	Pbr028658.1	Pbr028657.1							Pbr004377.1	Pbr022178.1
Pbr010229.1	Pbr002517.1	Pbr028686.1	Pbr028687.1							Pbr004377.1	Pbr025433.1
Pbr010230.1	Pbr002518.1	Pbr028726.1	Pbr028727.1							Pbr004378.1	Pbr024527.1
Pbr010231.1	Pbr002519.1	Pbr028735.1	Pbr028736.1							Pbr004380.1	Pbr021374.1
Pbr010233.1	Pbr002520.1	Pbr028753.2	Pbr028754.1							Pbr004381.1	Pbr029875.1
Pbr010237.1	Pbr002521.1	Pbr028754.1	Pbr028755.1							Pbr004382.1	Pbr029755.1
Pbr010240.2	Pbr002524.1	Pbr028755.1	Pbr028756.1							Pbr004390.1	Pbr013795.1
Pbr010241.2	Pbr002525.1	Pbr028767.1	Pbr028768.1							Pbr004396.1	Pbr007399.2
Pbr010242.1	Pbr002526.1	Pbr028771.1	Pbr028772.1							Pbr004396.1	Pbr012950.1
Pbr010244.1	Pbr002528.1	Pbr028775.1	Pbr028776.1							Pbr004397.1	Pbr019632.1
Pbr010249.1	Pbr002532.1	Pbr028776.1	Pbr028777.1							Pbr004399.1	Pbr018579.1
Pbr010250.5	Pbr002533.1	Pbr028796.1	Pbr028797.1							Pbr004403.1	Pbr005850.1
Pbr010252.1	Pbr002534.1	Pbr028799.1	Pbr028800.1							Pbr004403.1	Pbr011802.1
Pbr010253.1	Pbr002537.1	Pbr028800.1	Pbr028801.1							Pbr004408.1	Pbr019832.1
Pbr010254.1	Pbr002538.1	Pbr028801.1	Pbr028802.1							Pbr004424.1	Pbr001720.1
Pbr010255.2	Pbr002539.1	Pbr028814.1	Pbr028815.1							Pbr004432.1	Pbr021722.1
Pbr010256.1	Pbr002540.1	Pbr028822.2	Pbr028823.1							Pbr004432.1	Pbr024377.1
Pbr010258.1	Pbr002541.1	Pbr028825.1	Pbr028826.1							Pbr004432.1	Pbr025217.1
Pbr010259.1	Pbr002543.1	Pbr028834.2	Pbr028835.1							Pbr004442.1	Pbr004801.1
Pbr010260.2	Pbr002544.1	Pbr028868.1	Pbr028869.1							Pbr004442.1	Pbr007048.1
Pbr010261.1	Pbr002545.1	Pbr028921.1	Pbr028920.1							Pbr004446.2	Pbr027979.1
Pbr010262.1	Pbr002546.1	Pbr028924.1	Pbr028923.1							Pbr004451.1	Pbr015618.1
Pbr010264.1	Pbr002547.1	Pbr028972.1	Pbr028971.1							Pbr004452.1	Pbr018235.1
Pbr031355.1	Pbr002563.1	Pbr028983.1	Pbr028984.1							Pbr004453.1	Pbr003498.1
Pbr026182.1	Pbr032990.1	Pbr028995.1	Pbr028996.1							Pbr004453.1	Pbr007010.1
Pbr026184.1	Pbr032991.1	Pbr029013.1	Pbr029014.1							Pbr004453.1	Pbr029802.1
Pbr026195.1	Pbr032997.1	Pbr029018.1	Pbr029019.1							Pbr004454.1	Pbr040944.1
Pbr025500.1	Pbr033020.1	Pbr029043.1	Pbr029044.1							Pbr004455.1	Pbr014046.1
Pbr025499.1	Pbr033021.1	Pbr029056.1	Pbr029057.1							Pbr004457.1	Pbr014043.1
Pbr025497.1	Pbr033022.1	Pbr029087.1	Pbr029088.1							Pbr004465.1	Pbr013979.1
Pbr025496.1	Pbr033025.1	Pbr029088.1	Pbr029089.1							Pbr004468.1	Pbr006987.1
Pbr025494.1	Pbr033029.1	Pbr029089.1	Pbr029090.1							Pbr004468.1	Pbr036592.1
Pbr025493.1	Pbr033030.1	Pbr029090.1	Pbr029091.1							Pbr004484.1	Pbr006323.1
Pbr025492.1	Pbr033032.1	Pbr029112.1	Pbr029113.1							Pbr004484.1	Pbr023611.1
Pbr025490.1	Pbr033033.1	Pbr029135.1	Pbr029136.1							Pbr004486.1	Pbr014564.1
Pbr025486.1	Pbr033036.1	Pbr029159.1	Pbr029160.1							Pbr004487.1	Pbr014565.1
Pbr042804.1	Pbr033038.1	Pbr029244.1	Pbr029245.1							Pbr004488.1	Pbr017364.1
Pbr025484.1	Pbr033039.2	Pbr029271.1	Pbr029272.1							Pbr004490.1	Pbr018482.1
Pbr025483.1	Pbr033040.1	Pbr029293.1	Pbr029294.1							Pbr004525.2	Pbr015915.1
Pbr025482.1	Pbr033041.1	Pbr029317.1	Pbr029318.2							Pbr004532.1	Pbr031121.1
Pbr025481.1	Pbr033042.1	Pbr029354.1	Pbr029355.1							Pbr004545.1	Pbr009167.1
Pbr025480.1	Pbr033043.1	Pbr029359.1	Pbr029360.1							Pbr004548.1	Pbr001628.1
Pbr025477.1	Pbr033044.1	Pbr029376.1	Pbr029377.1							Pbr004551.1	Pbr004602.1
Pbr025476.1	Pbr033045.1	Pbr029462.1	Pbr029463.1							Pbr004563.1	Pbr001628.1
Pbr025475.1	Pbr033046.1	Pbr029487.1	Pbr029488.1							Pbr004576.1	Pbr031121.1
Pbr025470.1	Pbr033047.1	Pbr029509.1	Pbr029510.1							Pbr004597.1	Pbr022999.1
Pbr025469.1	Pbr033048.1	Pbr029537.1	Pbr029538.1							Pbr004611.1	Pbr030477.1
Pbr025468.1	Pbr033049.1	Pbr029587.1	Pbr029588.1							Pbr004612.1	Pbr030478.1
Pbr042803.1	Pbr033056.1	Pbr029600.1	Pbr029601.1							Pbr004614.1	Pbr030480.1
Pbr042802.1	Pbr033059.1	Pbr029621.1	Pbr029622.1							Pbr004615.1	Pbr027685.1
Pbr042801.1	Pbr033060.1	Pbr029637.2	Pbr029638.1							Pbr004617.1	Pbr009640.1
Pbr025465.1	Pbr033064.1	Pbr029641.1	Pbr029642.2							Pbr004617.1	Pbr036986.1
Pbr025463.1	Pbr033065.1	Pbr029642.2	Pbr029643.1							Pbr004617.1	Pbr036992.1
Pbr025462.1	Pbr033066.1	Pbr029663.1	Pbr029664.1							Pbr004630.1	Pbr006776.1
Pbr025461.1	Pbr033067.1	Pbr029664.1	Pbr029665.1							Pbr004630.1	Pbr029414.1
Pbr025460.1	Pbr033068.1	Pbr029665.1	Pbr029666.1							Pbr004631.1	Pbr004841.1
Pbr025459.1	Pbr033070.2	Pbr029666.1	Pbr029667.1							Pbr004631.1	Pbr030608.1
Pbr025458.1	Pbr033071.1	Pbr029667.1	Pbr029668.1							Pbr004632.1	Pbr021019.1
Pbr009933.1	Pbr007046.1	Pbr029670.2	Pbr029671.1							Pbr004632.1	Pbr024129.1
Pbr009909.1	Pbr007044.1	Pbr029671.1	Pbr029672.1							Pbr004635.1	Pbr014844.1
Pbr009908.1	Pbr007043.1	Pbr029672.1	Pbr029673.1							Pbr004636.1	Pbr014428.1
Pbr009906.1	Pbr007042.2	Pbr029682.1	Pbr029683.1							Pbr004636.1	Pbr025621.1
Pbr009905.1	Pbr007041.1	Pbr029698.1	Pbr029699.1							Pbr004638.1	Pbr029857.1
Pbr009904.1	Pbr007039.1	Pbr029719.1	Pbr029720.1							Pbr004639.2	Pbr025623.1
Pbr009897.1	Pbr007038.1	Pbr029720.1	Pbr029721.1							Pbr004639.2	Pbr028680.1
Pbr009892.1	Pbr007035.1	Pbr029736.1	Pbr029737.1							Pbr004640.1	Pbr008426.1
Pbr009891.1	Pbr007034.1	Pbr029745.1	Pbr029746.1							Pbr004645.1	Pbr008768.1
Pbr009890.1	Pbr007033.1	Pbr029767.1	Pbr029766.1							Pbr004645.1	Pbr029750.1
Pbr009889.1	Pbr007032.1	Pbr029787.1	Pbr029786.1							Pbr004645.1	Pbr037712.1
Pbr009886.1	Pbr007030.1	Pbr029795.1	Pbr029796.1							Pbr004646.1	Pbr008768.1
Pbr009884.1	Pbr007026.1	Pbr029834.1	Pbr029833.1							Pbr004646.1	Pbr029750.1
Pbr009883.1	Pbr007023.1	Pbr029841.1	Pbr029840.1							Pbr004646.1	Pbr037712.1
Pbr009882.1	Pbr007022.1	Pbr029849.1	Pbr029848.1							Pbr004648.1	Pbr040973.1
Pbr009879.1	Pbr007021.1	Pbr029869.1	Pbr029868.1							Pbr004650.1	Pbr040971.1
Pbr009878.1	Pbr007019.1	Pbr029880.1	Pbr029879.1							Pbr004651.1	Pbr040970.1
Pbr009877.1	Pbr007018.1	Pbr029913.1	Pbr029912.1							Pbr004652.1	Pbr010059.1
Pbr009876.1	Pbr007016.1	Pbr029914.1	Pbr029913.1							Pbr004652.1	Pbr040969.1
Pbr009875.1	Pbr007015.1	Pbr029915.1	Pbr029914.1							Pbr004653.1	Pbr013812.1
Pbr009873.1	Pbr007012.1	Pbr029996.1	Pbr029995.1							Pbr004654.1	Pbr010423.1
Pbr009872.1	Pbr007011.1	Pbr029997.1	Pbr029996.1							Pbr004654.1	Pbr040967.1
Pbr009871.1	Pbr007008.2	Pbr030000.1	Pbr029999.1							Pbr004655.1	Pbr040967.1
Pbr009870.1	Pbr007007.1	Pbr030003.1	Pbr030002.1							Pbr004656.1	Pbr007502.1
Pbr009869.1	Pbr007006.1	Pbr030005.1	Pbr030004.1							Pbr004656.1	Pbr037711.1
Pbr009867.2	Pbr007005.1	Pbr030015.1	Pbr030014.1							Pbr004657.1	Pbr017466.1
Pbr009866.1	Pbr007004.1	Pbr030016.1	Pbr030015.1							Pbr004658.1	Pbr007503.2
Pbr009865.1	Pbr007003.1	Pbr030057.1	Pbr030056.1							Pbr004658.1	Pbr037712.1
Pbr009863.1	Pbr006999.1	Pbr030058.1	Pbr030057.1							Pbr004660.2	Pbr007504.1
Pbr009862.1	Pbr006998.1	Pbr030060.1	Pbr030059.1							Pbr004660.2	Pbr037714.1
Pbr009858.1	Pbr006995.2	Pbr030068.1	Pbr030067.1							Pbr004661.1	Pbr036118.1
Pbr009857.1	Pbr006994.1	Pbr030069.1	Pbr030068.1							Pbr004662.1	Pbr037715.1
Pbr011085.1	Pbr026702.1	Pbr030075.1	Pbr030074.1							Pbr004663.1	Pbr037716.1
Pbr011084.1	Pbr026701.1	Pbr030076.1	Pbr030075.1							Pbr004664.1	Pbr040113.1
Pbr011083.1	Pbr026699.1	Pbr030083.1	Pbr030082.1							Pbr004665.1	Pbr040112.2
Pbr011082.1	Pbr026698.1	Pbr030085.1	Pbr030084.1							Pbr004667.1	Pbr007489.3
Pbr011080.1	Pbr026696.1	Pbr030086.1	Pbr030085.1							Pbr004667.1	Pbr040110.1
Pbr011079.1	Pbr026694.1	Pbr030089.1	Pbr030088.1							Pbr004668.1	Pbr000939.1
Pbr011077.1	Pbr026693.1	Pbr030102.1	Pbr030101.1							Pbr004668.1	Pbr001112.1
Pbr011075.1	Pbr026692.1	Pbr030136.1	Pbr030135.1							Pbr004668.1	Pbr013990.1
Pbr011074.1	Pbr026691.1	Pbr030139.1	Pbr030140.1							Pbr004668.1	Pbr042480.1
Pbr011073.1	Pbr026689.2	Pbr030152.2	Pbr030153.1							Pbr004669.1	Pbr008932.1
Pbr011071.1	Pbr026688.1	Pbr030163.1	Pbr030162.1							Pbr004669.1	Pbr033434.1
Pbr011070.1	Pbr026687.1	Pbr030180.1	Pbr030179.1							Pbr004669.1	Pbr036670.1
Pbr011069.1	Pbr026686.1	Pbr030223.1	Pbr030224.1							Pbr004669.1	Pbr039038.1
Pbr011068.1	Pbr026684.1	Pbr030284.1	Pbr030283.1							Pbr004672.1	Pbr007459.1
Pbr011067.1	Pbr026683.1	Pbr030285.1	Pbr030284.1							Pbr004672.1	Pbr036738.1
Pbr011066.1	Pbr026682.1	Pbr030317.1	Pbr030318.1							Pbr004672.1	Pbr036742.1
Pbr011065.1	Pbr026680.1	Pbr030320.1	Pbr030319.1							Pbr004673.1	Pbr023522.1
Pbr011064.1	Pbr026679.1	Pbr030325.1	Pbr030324.1							Pbr004673.1	Pbr023686.1
Pbr011062.1	Pbr026678.1	Pbr030335.1	Pbr030334.1							Pbr004673.1	Pbr026278.2
Pbr011061.1	Pbr026675.1	Pbr030360.1	Pbr030359.1							Pbr004673.1	Pbr035188.1
Pbr011058.1	Pbr026673.1	Pbr030361.1	Pbr030360.1							Pbr004674.1	Pbr031910.1
Pbr011056.1	Pbr026672.1	Pbr030374.1	Pbr030373.1							Pbr004678.1	Pbr006036.1
Pbr011055.1	Pbr026671.3	Pbr030382.1	Pbr030381.2							Pbr004684.1	Pbr041718.1
Pbr011053.1	Pbr026669.1	Pbr030389.1	Pbr030388.1							Pbr004695.1	Pbr004813.1
Pbr011052.1	Pbr026667.2	Pbr030394.1	Pbr030393.1							Pbr004695.1	Pbr005166.1
Pbr011051.1	Pbr026663.1	Pbr030427.1	Pbr030428.1							Pbr004695.1	Pbr034847.1
Pbr011050.1	Pbr026662.1	Pbr030495.1	Pbr030494.1							Pbr004695.1	Pbr039207.1
Pbr011048.1	Pbr026661.2	Pbr030496.1	Pbr030495.1							Pbr004706.1	Pbr013436.1
Pbr011044.1	Pbr026659.1	Pbr030521.1	Pbr030522.1							Pbr004706.1	Pbr038357.1
Pbr021406.1	Pbr032739.1	Pbr030566.1	Pbr030567.1							Pbr004711.1	Pbr016278.1
Pbr021402.1	Pbr032740.1	Pbr030567.1	Pbr030568.1							Pbr004711.1	Pbr021443.1
Pbr021401.1	Pbr032741.1	Pbr030600.1	Pbr030601.1							Pbr004727.1	Pbr005251.1
Pbr021400.1	Pbr032742.1	Pbr030605.1	Pbr030606.1							Pbr004728.1	Pbr005251.1
Pbr021399.1	Pbr032743.1	Pbr030614.1	Pbr030615.1							Pbr004729.1	Pbr026934.1
Pbr021398.1	Pbr032744.1	Pbr030618.1	Pbr030619.1							Pbr004732.1	Pbr014706.1
Pbr021390.2	Pbr006248.1	Pbr030636.1	Pbr030637.1							Pbr004734.1	Pbr009958.1
Pbr021373.1	Pbr010030.1	Pbr030642.1	Pbr030643.1							Pbr004737.1	Pbr005851.1
Pbr021367.1	Pbr042016.1	Pbr030643.1	Pbr030644.1							Pbr004741.2	Pbr014695.1
Pbr021366.1	Pbr042020.1	Pbr030664.1	Pbr030665.1							Pbr004741.2	Pbr021731.1
Pbr021365.1	Pbr042021.1	Pbr030666.1	Pbr030667.1							Pbr004741.2	Pbr029760.1
Pbr021364.1	Pbr042022.1	Pbr030676.1	Pbr030677.1							Pbr004744.1	Pbr022942.1
Pbr021363.1	Pbr042023.1	Pbr030689.1	Pbr030690.1							Pbr004744.1	Pbr041790.1
Pbr021362.1	Pbr042026.1	Pbr030702.1	Pbr030703.1							Pbr004745.1	Pbr041792.3
Pbr021359.1	Pbr042029.1	Pbr030711.1	Pbr030712.1							Pbr004746.1	Pbr041793.1
Pbr021357.2	Pbr042035.1	Pbr030790.1	Pbr030791.1							Pbr004748.1	Pbr024240.1
Pbr021356.1	Pbr042036.1	Pbr030796.1	Pbr030797.1							Pbr004750.1	Pbr005087.1
Pbr021355.1	Pbr042037.1	Pbr030814.1	Pbr030813.1							Pbr004750.1	Pbr005095.1
Pbr021352.1	Pbr042038.1	Pbr030869.1	Pbr030868.1							Pbr004750.1	Pbr041336.1
Pbr021351.1	Pbr042040.1	Pbr030886.1	Pbr030887.1							Pbr004752.1	Pbr005088.1
Pbr021348.1	Pbr042041.2	Pbr030888.1	Pbr030889.1							Pbr004752.1	Pbr005094.1
Pbr021347.1	Pbr042043.1	Pbr030924.1	Pbr030923.2							Pbr004752.1	Pbr041337.1
Pbr021345.1	Pbr042050.1	Pbr030929.1	Pbr030928.1							Pbr004753.1	Pbr019587.1
Pbr021343.1	Pbr042056.1	Pbr031010.1	Pbr031009.1							Pbr004753.1	Pbr041338.1
Pbr021340.1	Pbr042058.1	Pbr031047.1	Pbr031048.1							Pbr004754.1	Pbr019587.1
Pbr021339.1	Pbr042062.1	Pbr031066.1	Pbr031067.1							Pbr004754.1	Pbr041338.1
Pbr021338.1	Pbr042065.1	Pbr031068.1	Pbr031069.1							Pbr004755.1	Pbr005090.1
Pbr021336.1	Pbr042068.1	Pbr031090.1	Pbr031091.1							Pbr004755.1	Pbr005091.1
Pbr021334.1	Pbr042069.1	Pbr031119.1	Pbr031118.1							Pbr004756.1	Pbr018175.1
Pbr021333.1	Pbr042070.1	Pbr031138.1	Pbr031139.1							Pbr004756.1	Pbr019112.1
Pbr039533.1	Pbr000584.3	Pbr031145.1	Pbr031146.1							Pbr004765.1	Pbr005426.1
Pbr039532.1	Pbr000582.1	Pbr031219.1	Pbr031218.1							Pbr004765.1	Pbr014624.1
Pbr039531.1	Pbr000581.1	Pbr031220.1	Pbr031219.1							Pbr004765.1	Pbr022618.1
Pbr039530.1	Pbr000579.1	Pbr031280.1	Pbr031279.1							Pbr004765.1	Pbr034356.1
Pbr039529.1	Pbr000578.1	Pbr031300.1	Pbr031301.1							Pbr004767.1	Pbr025991.1
Pbr039527.1	Pbr000577.1	Pbr031319.1	Pbr031320.1							Pbr004767.1	Pbr026025.1
Pbr039526.1	Pbr000576.1	Pbr042837.1	Pbr031339.1							Pbr004767.1	Pbr028428.1
Pbr039525.1	Pbr000575.1	Pbr031369.1	Pbr031370.1							Pbr004767.1	Pbr029436.1
Pbr039524.1	Pbr000574.1	Pbr031413.1	Pbr031412.1							Pbr004773.1	Pbr022882.1
Pbr039523.1	Pbr000573.1	Pbr031486.1	Pbr031487.1							Pbr004773.1	Pbr024305.1
Pbr039519.1	Pbr000572.1	Pbr031493.1	Pbr031494.1							Pbr004773.1	Pbr033011.1
Pbr039518.2	Pbr000569.2	Pbr031496.1	Pbr031497.1							Pbr004773.1	Pbr038052.1
Pbr039517.1	Pbr000568.1	Pbr031562.1	Pbr031563.1							Pbr004775.2	Pbr016380.1
Pbr039516.1	Pbr000567.1	Pbr031581.1	Pbr031582.1							Pbr004775.2	Pbr039040.1
Pbr039515.1	Pbr000566.1	Pbr031652.1	Pbr031651.1							Pbr004776.1	Pbr023951.1
Pbr039514.1	Pbr000564.1	Pbr031669.1	Pbr031668.1							Pbr004777.1	Pbr024709.4
Pbr039512.1	Pbr000563.1	Pbr031670.1	Pbr031669.1							Pbr004778.1	Pbr042871.1
Pbr039510.3	Pbr000562.1	Pbr031693.1	Pbr031694.1							Pbr004779.1	Pbr032144.1
Pbr039509.1	Pbr000561.1	Pbr031695.1	Pbr031696.1							Pbr004782.1	Pbr022983.1
Pbr039507.1	Pbr000560.1	Pbr031736.1	Pbr031737.1							Pbr004782.1	Pbr030395.1
Pbr039506.1	Pbr000559.1	Pbr031757.1	Pbr031758.1							Pbr004784.1	Pbr030399.1
Pbr039503.1	Pbr000556.1	Pbr031762.1	Pbr031763.1							Pbr004784.1	Pbr032407.1
Pbr039502.1	Pbr000555.1	Pbr031775.1	Pbr031776.1							Pbr004786.1	Pbr029385.1
Pbr033612.1	Pbr041112.1	Pbr031803.1	Pbr031804.1							Pbr004792.1	Pbr024751.1
Pbr033610.1	Pbr041110.1	Pbr031838.1	Pbr031839.1							Pbr004792.1	Pbr034860.2
Pbr003810.3	Pbr041084.1	Pbr031845.1	Pbr031846.1							Pbr004799.1	Pbr029676.1
Pbr038695.1	Pbr041078.1	Pbr031918.1	Pbr031919.1							Pbr004801.1	Pbr007048.1
Pbr038694.1	Pbr041076.1	Pbr031926.1	Pbr031927.1							Pbr004802.1	Pbr006661.1
Pbr038692.1	Pbr041075.1	Pbr031927.1	Pbr031928.1							Pbr004811.1	Pbr017098.1
Pbr038688.1	Pbr041072.1	Pbr031928.1	Pbr031929.1							Pbr004811.1	Pbr025880.1
Pbr038687.1	Pbr041071.1	Pbr031948.1	Pbr031949.1							Pbr004813.1	Pbr005166.1
Pbr038686.1	Pbr041070.1	Pbr031950.1	Pbr031951.1							Pbr004813.1	Pbr039207.1
Pbr038684.1	Pbr041062.1	Pbr031960.1	Pbr031961.1							Pbr004814.1	Pbr011011.1
Pbr038683.3	Pbr041061.1	Pbr031975.1	Pbr031976.1							Pbr004814.1	Pbr025454.1
Pbr038682.2	Pbr041060.1	Pbr031989.1	Pbr031990.1							Pbr004814.1	Pbr039277.1
Pbr038681.1	Pbr041059.1	Pbr032012.1	Pbr032013.2							Pbr004822.1	Pbr017364.1
Pbr038679.1	Pbr041058.1	Pbr032035.1	Pbr032036.1							Pbr004826.1	Pbr011838.1
Pbr038678.1	Pbr041057.1	Pbr032142.1	Pbr032143.1							Pbr004826.1	Pbr027625.1
Pbr038677.1	Pbr041056.1	Pbr032168.1	Pbr032169.1							Pbr004827.1	Pbr013128.1
Pbr038676.1	Pbr041055.1	Pbr032174.1	Pbr032175.1							Pbr004827.1	Pbr017278.1
Pbr038675.1	Pbr041052.1	Pbr032177.1	Pbr042847.1							Pbr004828.1	Pbr006560.1
Pbr014026.1	Pbr041050.1	Pbr032188.1	Pbr032189.1							Pbr004833.1	Pbr035547.1
Pbr014027.1	Pbr041049.1	Pbr032189.1	Pbr032190.1							Pbr004835.1	Pbr028695.1
Pbr020720.1	Pbr027418.1	Pbr032209.1	Pbr032210.1							Pbr004837.1	Pbr009443.1
Pbr020719.1	Pbr027417.1	Pbr032221.1	Pbr032222.1							Pbr004838.1	Pbr026380.1
Pbr020718.1	Pbr027416.1	Pbr032222.1	Pbr032223.1							Pbr004840.1	Pbr028456.1
Pbr042765.1	Pbr027414.1	Pbr032223.1	Pbr032224.1							Pbr004841.1	Pbr030608.1
Pbr020716.3	Pbr027413.1	Pbr032225.1	Pbr032226.1							Pbr004843.1	Pbr009288.1
Pbr020715.1	Pbr027411.1	Pbr032228.1	Pbr032229.2							Pbr004846.1	Pbr037529.3
Pbr020714.1	Pbr027410.1	Pbr032231.1	Pbr032232.1							Pbr004852.1	Pbr009648.1
Pbr020713.1	Pbr027409.1	Pbr032233.1	Pbr032234.1							Pbr004852.1	Pbr036772.2
Pbr020712.1	Pbr027408.1	Pbr032235.1	Pbr032236.1							Pbr004853.1	Pbr009650.1
Pbr020711.2	Pbr027407.1	Pbr032252.1	Pbr032253.1							Pbr004853.1	Pbr021447.1
Pbr020710.1	Pbr027406.1	Pbr032289.1	Pbr032290.1							Pbr004854.1	Pbr026938.2
Pbr020709.1	Pbr027402.1	Pbr032302.1	Pbr032303.1							Pbr004855.1	Pbr012286.1
Pbr020708.1	Pbr027401.1	Pbr032310.1	Pbr032311.1							Pbr004855.1	Pbr019901.2
Pbr020707.1	Pbr027399.1	Pbr032321.1	Pbr032322.1							Pbr004855.1	Pbr021725.1
Pbr020704.1	Pbr027396.1	Pbr032338.2	Pbr032339.1							Pbr004855.1	Pbr027270.1
Pbr020703.1	Pbr027395.1	Pbr032340.1	Pbr032341.1							Pbr004862.1	Pbr007504.1
Pbr031642.1	Pbr027381.1	Pbr032355.1	Pbr032356.1							Pbr004862.1	Pbr037714.1
Pbr032124.1	Pbr023953.1	Pbr032356.1	Pbr032357.1							Pbr004864.1	Pbr001175.1
Pbr032125.2	Pbr023956.1	Pbr032362.1	Pbr032363.1							Pbr004864.1	Pbr007505.1
Pbr032126.1	Pbr023957.1	Pbr032371.1	Pbr032372.1							Pbr004864.1	Pbr037153.1
Pbr032127.1	Pbr023958.1	Pbr032372.1	Pbr032373.1							Pbr004864.1	Pbr039363.1
Pbr032128.3	Pbr023960.1	Pbr032410.1	Pbr032411.1							Pbr004865.1	Pbr025639.1
Pbr032129.1	Pbr023963.1	Pbr032417.1	Pbr032418.2							Pbr004866.1	Pbr037716.1
Pbr032130.1	Pbr023965.1	Pbr032469.1	Pbr032470.1							Pbr004875.1	Pbr016274.1
Pbr032131.1	Pbr023967.1	Pbr032473.1	Pbr032474.1							Pbr004878.1	Pbr027375.1
Pbr032132.1	Pbr023968.1	Pbr032519.1	Pbr032520.1							Pbr004878.1	Pbr033615.1
Pbr032133.1	Pbr023972.1	Pbr032534.1	Pbr032535.1							Pbr004879.1	Pbr010816.1
Pbr032134.1	Pbr023976.1	Pbr032554.1	Pbr032553.1							Pbr004879.1	Pbr027375.1
Pbr032137.1	Pbr023977.1	Pbr032572.1	Pbr032573.1							Pbr004882.1	Pbr010816.1
Pbr032139.1	Pbr023978.1	Pbr032580.1	Pbr032581.1							Pbr004882.1	Pbr027375.1
Pbr032140.1	Pbr023981.1	Pbr032581.1	Pbr032582.2							Pbr004883.1	Pbr027375.1
[truncated: 16,948 more rows]

## Sheet: Table S3
Supplemental Table 3. Pearson’s correlation coefficient of the genomic density between any two modes of duplicate genes in 17 pear chromosomes.
Chr1
	WGD	TD	PD	RD&DD	DSD
WGD		0.43(0.048)	0.14(0.523)	-0.41(0.057)	-0.65(0.001)
TD			0.33(0.134)	0.21(0.354)	-0.30(0.179)
PD				0.16(0.479)	0.02(0.940)
RD&DD					0.29(0.190)
Chr2
	WGD	TD	PD	RD&DD	DSD
WGD		0.35(0.098)	0.14(0.513)	-0.50(0.015)	-0.24(0.270)
TD			0.49(0.016)	-0.06(0.789)	0.12(0.584)
PD				-0.07(0.766)	0.01(0.948)
RD&DD					0.30(0.169)
Chr3
	WGD	TD	PD	RD&DD	DSD
WGD		0.69(4.562e-05)	0.20(0.301)	-0.02(0.901)	-0.05(0.813)
TD			0.35(0.066)	-0.04(0.847)	0.12(0.550)
PD				0.04(0.83)	0.24(0.219)
RD&DD					0.55(0.002)
Chr4
	WGD	TD	PD	RD&DD	DSD
WGD		0.21(0.298)	0.10(0.644)	-0.17(0.412)	-0.40(0.043)
TD			-0.01(0.952)	-0.15(0.472)	0.26(0.195)
PD				0.03(0.886)	0.02(0.927)
RD&DD					0.10(0.641)
Chr5
	WGD	TD	PD	RD&DD	DSD
WGD		0.32(0.092)	0.09(0.665)	-0.33(0.089)	-0.35(0.065)
TD			0.60(0.001)	-0.37(0.055)	0.20(0.316)
PD				-0.20(0.312)	0.28(0.149)
RD&DD					-0.18(0.372)
Chr6
	WGD	TD	PD	RD&DD	DSD
WGD		0.54(0.006)	0.13(0.532)	-0.27(0.199)	-0.005(0.982)
TD			0.47(0.021)	-0.02(0.938)	0.39(0.058)
PD				-0.29(0.176)	0.40(0.056)
RD&DD					0.04(0.867)
Chr7
	WGD	TD	PD	RD&DD	DSD
WGD		0.46(0.075)	-0.13(0.628)	-0.23(0.397)	-0.60(0.015)
TD			0.35(0.187)	0.37(0.158)	-0.03(0.908)
PD				0.18(0.509)	0.32(0.229)
RD&DD					0.47(0.066)
Chr8
	WGD	TD	PD	RD&DD	DSD
WGD		0.64(0.006)	0.12(0.634)	-0.30(0.241)	-0.13(0.620)
TD			0.50(0.039)	-0.53(0.027)	-0.01(0.956)
PD				-0.48(0.049)	-0.01(0.981)
RD&DD					-0.57(0.017)
Chr9
	WGD	TD	PD	RD&DD	DSD
WGD		0.48(0.020)	0.28(0.202)	-0.08(0.728)	-0.16(0.476)
TD			0.58(0.003)	-0.11(0.604)	0.13(0.548)
PD				-0.26(0.225)	0.39(0.067)
RD&DD					-0.35(0.098)
Chr10
	WGD	TD	PD	RD&DD	DSD
WGD		0.29(0.144)	-0.003(0.988)	-0.20(0.326)	-0.22(0.264)
TD			0.01(0.951)	-0.06(0.774)	0.23(0.244)
PD				-0.007(0.972)	0.18(0.356)
RD&DD					0.12(0.545)
Chr11
	WGD	TD	PD	RD&DD	DSD
WGD		0.55(0.001)	0.45(0.011)	-0.30(0.101)	0.26(0.156)
TD			0.47(0.008)	-0.10(0.579)	0.18(0.333)
PD				0.02(0.898)	0.22(0.235)
RD&DD					-0.08(0.656)
Chr12
	WGD	TD	PD	RD&DD	DSD
WGD		0.58(0.003)	0.25(0.246)	-0.17(0.442)	-0.40(0.060)
TD			0.22(0.313)	-0.01(0.959)	0.12(0.58)
PD				-0.20(0.371)	0.21(0.344)
RD&DD					0.26(0.226)
Chr13
	WGD	TD	PD	RD&DD	DSD
WGD		0.50(0.050)	-0.05(0.849)	0.10(0.720)	-0.03(0.924)
TD			-0.22(0.405)	-0.03(0.899)	0.53(0.036)
PD				0.07(0.789)	-0.31(0.236)
RD&DD					0.11(0.690)
Chr14
	WGD	TD	PD	RD&DD	DSD
WGD		0.42(0.059)	0.47(0.031)	-0.33(0.141)	-0.35(0.116)
TD			0.46(0.036)	0.02(0.932)	0.11(0.626)
PD				-0.12(0.599)	-0.05(0.824)
RD&DD					-0.09(0.693)
Chr15
	WGD	TD	PD	RD&DD	DSD
WGD		0.58(0.004)	0.59(0.003)	-0.39(0.069)	0.30(0.158)
TD			0.50(0.015)	-0.04(0.852)	0.46(0.026)
PD				-0.01(0.968)	0.55(0.006)
RD&DD					0.08(0.713)
Chr16
	WGD	TD	PD	RD&DD	DSD
WGD		0.12(0.618)	0.22(0.348)	-0.17(0.455)	0.04(0.85)
TD			0.29(0.199)	-0.14(0.537)	0.69(0.0005)
PD				-0.04(0.856)	0.10(0.681)
RD&DD					-0.18(0.433)
Chr17
	WGD	TD	PD	RD&DD	DSD
WGD		0.53(0.005)	0.39(0.051)	-0.48(0.013)	-0.16(0.443)
TD			0.67(0.0002)	-0.25(0.210)	0.32(0.111)
PD				-0.28(0.169)	0.03(0.892)
RD&DD					-0.13(0.513)

## Sheet: Table S4
Supplemental Table 4. The higher frequency of occurrence of GO terms among those duplicate genes undergoing positive selection.
WGD			TD			PD			RD			DD			DSD
Pbr040922.1	GO:0003676	nucleic acid binding	Pbr032225.1	GO:0003677	DNA binding	Pbr020377.1	GO:0003676	nucleic acid binding	Pbr019257.1	GO:0003676	nucleic acid binding	Pbr010641.1	GO:0003824	catalytic activity	Pbr022372.1	GO:0003676	nucleic acid binding
Pbr010406.1	GO:0003676	nucleic acid binding	Pbr032228.1	GO:0003677	DNA binding	Pbr028968.2	GO:0003676	nucleic acid binding	Pbr019257.1	GO:0005515	protein binding	Pbr001622.1	GO:0003824	catalytic activity	Pbr039713.1	GO:0003676	nucleic acid binding
Pbr018136.1	GO:0003676	nucleic acid binding	Pbr032229.2	GO:0003677	DNA binding	Pbr035714.1	GO:0003677	DNA binding	Pbr024324.2	GO:0005743	mitochondrial inner membrane	Pbr018836.1	GO:0005515	protein binding	Pbr028004.1	GO:0003676	nucleic acid binding
Pbr015844.1	GO:0003676	nucleic acid binding	Pbr032233.1	GO:0003677	DNA binding	Pbr037289.1	GO:0003677	DNA binding	Pbr019257.1	GO:0008270	zinc ion binding	Pbr008666.1	GO:0005515	protein binding	Pbr027299.1	GO:0003676	nucleic acid binding
Pbr016532.1	GO:0003676	nucleic acid binding	Pbr032236.1	GO:0003677	DNA binding	Pbr032164.1	GO:0003677	DNA binding	Pbr024324.2	GO:0016651	oxidoreductase activity, acting on NAD(P)H	Pbr001958.1	GO:0005515	protein binding	Pbr019232.1	GO:0003677	DNA binding
Pbr001588.2	GO:0003676	nucleic acid binding	Pbr029834.1	GO:0003677	DNA binding	Pbr035712.1	GO:0003677	DNA binding	Pbr024324.2	GO:0022900	electron transport chain	Pbr040158.1	GO:0005515	protein binding	Pbr024110.1	GO:0003677	DNA binding
Pbr021575.1	GO:0003676	nucleic acid binding	Pbr032235.1	GO:0003677	DNA binding	Pbr026191.1	GO:0003824	catalytic activity				Pbr001622.1	GO:0005515	protein binding	Pbr005577.1	GO:0003677	DNA binding
Pbr001080.1	GO:0003676	nucleic acid binding	Pbr029833.1	GO:0003677	DNA binding	Pbr026232.1	GO:0003824	catalytic activity				Pbr040159.1	GO:0005515	protein binding	Pbr001034.1	GO:0003677	DNA binding
Pbr005327.2	GO:0003676	nucleic acid binding	Pbr032226.1	GO:0003677	DNA binding	Pbr035038.1	GO:0003824	catalytic activity				Pbr024951.1	GO:0005515	protein binding	Pbr037867.1	GO:0003677	DNA binding
Pbr018651.1	GO:0003676	nucleic acid binding	Pbr026509.1	GO:0003824	catalytic activity	Pbr026188.1	GO:0003824	catalytic activity				Pbr040511.1	GO:0005856	cytoskeleton	Pbr002342.1	GO:0003677	DNA binding
Pbr025734.1	GO:0003676	nucleic acid binding	Pbr026508.1	GO:0003824	catalytic activity	Pbr035043.1	GO:0003824	catalytic activity				Pbr024372.1	GO:0005856	cytoskeleton	Pbr003929.1	GO:0003677	DNA binding
Pbr034296.1	GO:0003676	nucleic acid binding	Pbr041572.1	GO:0004672	protein kinase activity	Pbr023148.3	GO:0003824	catalytic activity				Pbr005043.1	GO:0005875	microtubule associated complex	Pbr030745.1	GO:0003677	DNA binding
Pbr038483.1	GO:0003676	nucleic acid binding	Pbr041573.1	GO:0004672	protein kinase activity	Pbr028439.1	GO:0004672	protein kinase activity				Pbr021187.1	GO:0005875	microtubule associated complex	Pbr003714.1	GO:0003677	DNA binding
Pbr018156.1	GO:0003676	nucleic acid binding	Pbr038139.1	GO:0004672	protein kinase activity	Pbr028425.1	GO:0004672	protein kinase activity				Pbr001440.1	GO:0006511	ubiquitin-dependent protein catabolic process	Pbr000583.1	GO:0003677	DNA binding
Pbr029166.1	GO:0003676	nucleic acid binding	Pbr013024.1	GO:0004672	protein kinase activity	Pbr025504.1	GO:0004672	protein kinase activity				Pbr041131.1	GO:0006511	ubiquitin-dependent protein catabolic process	Pbr029819.1	GO:0003677	DNA binding
Pbr002743.1	GO:0003677	DNA binding	Pbr038138.1	GO:0004672	protein kinase activity	Pbr016619.1	GO:0004672	protein kinase activity				Pbr005043.1	GO:0007017	microtubule-based process	Pbr003734.1	GO:0003677	DNA binding
Pbr011082.1	GO:0003677	DNA binding	Pbr035318.1	GO:0004672	protein kinase activity	Pbr028434.1	GO:0004672	protein kinase activity				Pbr021187.1	GO:0007017	microtubule-based process	Pbr013713.1	GO:0003677	DNA binding
Pbr025393.1	GO:0003677	DNA binding	Pbr013023.1	GO:0004672	protein kinase activity	Pbr009182.1	GO:0004672	protein kinase activity				Pbr010641.1	GO:0008152	metabolic process	Pbr003729.1	GO:0003677	DNA binding
Pbr003720.1	GO:0003677	DNA binding	Pbr035319.2	GO:0004672	protein kinase activity	Pbr009184.1	GO:0004672	protein kinase activity				Pbr034527.1	GO:0008152	metabolic process	Pbr012054.1	GO:0003677	DNA binding
Pbr037448.1	GO:0003677	DNA binding	Pbr041572.1	GO:0004674	protein serineorthreonine kinase activity	Pbr000888.2	GO:0004672	protein kinase activity				Pbr010732.1	GO:0008152	metabolic process	Pbr030831.1	GO:0003677	DNA binding
Pbr006338.1	GO:0003677	DNA binding	Pbr041573.1	GO:0004674	protein serineorthreonine kinase activity	Pbr028437.1	GO:0004672	protein kinase activity				Pbr001622.1	GO:0008152	metabolic process	Pbr001622.1	GO:0003824	catalytic activity
Pbr030745.1	GO:0003677	DNA binding	Pbr038139.1	GO:0004674	protein serineorthreonine kinase activity	Pbr025501.1	GO:0004672	protein kinase activity				Pbr034527.1	GO:0008415	transferase activity, transferring acyl groups	Pbr036683.1	GO:0003824	catalytic activity
Pbr017710.1	GO:0003677	DNA binding	Pbr013024.1	GO:0004674	protein serineorthreonine kinase activity	Pbr028439.1	GO:0004674	protein serineorthreonine kinase activity				Pbr010732.1	GO:0008415	transferase activity, transferring acyl groups	Pbr034534.1	GO:0003824	catalytic activity
Pbr028144.1	GO:0003677	DNA binding	Pbr035319.2	GO:0004674	protein serineorthreonine kinase activity	Pbr028425.1	GO:0004674	protein serineorthreonine kinase activity				Pbr041101.1	GO:0016021	integral component of membrane	Pbr026891.1	GO:0003824	catalytic activity
Pbr017722.1	GO:0003677	DNA binding	Pbr035688.1	GO:0005515	protein binding	Pbr025504.1	GO:0004674	protein serineorthreonine kinase activity				Pbr020155.1	GO:0016021	integral component of membrane	Pbr031023.1	GO:0003824	catalytic activity
Pbr031167.1	GO:0003677	DNA binding	Pbr032142.1	GO:0005515	protein binding	Pbr016619.1	GO:0004674	protein serineorthreonine kinase activity				Pbr034527.1	GO:0016746	transferase activity, transferring acyl groups	Pbr000953.1	GO:0003824	catalytic activity
Pbr033430.1	GO:0003677	DNA binding	Pbr013820.2	GO:0005515	protein binding	Pbr028434.1	GO:0004674	protein serineorthreonine kinase activity				Pbr010732.1	GO:0016746	transferase activity, transferring acyl groups	Pbr014349.1	GO:0003824	catalytic activity
Pbr030723.1	GO:0003677	DNA binding	Pbr035687.1	GO:0005515	protein binding	Pbr009182.1	GO:0004674	protein serineorthreonine kinase activity				Pbr040511.1	GO:0030833	regulation of actin filament polymerization	Pbr004655.1	GO:0003824	catalytic activity
Pbr010560.1	GO:0003677	DNA binding	Pbr040878.1	GO:0005515	protein binding	Pbr009184.1	GO:0004674	protein serineorthreonine kinase activity				Pbr024372.1	GO:0030833	regulation of actin filament polymerization	Pbr010078.1	GO:0003824	catalytic activity
Pbr033396.1	GO:0003677	DNA binding	Pbr003290.1	GO:0005515	protein binding	Pbr000888.2	GO:0004674	protein serineorthreonine kinase activity				Pbr041101.1	GO:0055085	transmembrane transport	Pbr041522.1	GO:0003824	catalytic activity
Pbr024294.1	GO:0003824	catalytic activity	Pbr012015.1	GO:0005515	protein binding	Pbr028437.1	GO:0004674	protein serineorthreonine kinase activity				Pbr020155.1	GO:0055085	transmembrane transport	Pbr035620.1	GO:0003824	catalytic activity
Pbr024296.3	GO:0003824	catalytic activity	Pbr028504.1	GO:0005515	protein binding	Pbr025501.1	GO:0004674	protein serineorthreonine kinase activity							Pbr023149.1	GO:0003824	catalytic activity
Pbr028834.2	GO:0003824	catalytic activity	Pbr013819.1	GO:0005515	protein binding	Pbr028439.1	GO:0005515	protein binding							Pbr020916.1	GO:0003824	catalytic activity
Pbr025570.1	GO:0004672	protein kinase activity	Pbr012016.1	GO:0005515	protein binding	Pbr027276.1	GO:0005515	protein binding							Pbr025730.1	GO:0003824	catalytic activity
Pbr015874.1	GO:0004672	protein kinase activity	Pbr013520.1	GO:0005515	protein binding	Pbr028425.1	GO:0005515	protein binding							Pbr010739.1	GO:0003824	catalytic activity
Pbr014660.1	GO:0004672	protein kinase activity	Pbr002861.1	GO:0005515	protein binding	Pbr036073.1	GO:0005515	protein binding							Pbr010636.1	GO:0003824	catalytic activity
Pbr004872.1	GO:0004672	protein kinase activity	Pbr003289.1	GO:0005515	protein binding	Pbr023112.3	GO:0005515	protein binding							Pbr008016.1	GO:0003824	catalytic activity
Pbr035691.1	GO:0004672	protein kinase activity	Pbr001604.1	GO:0005515	protein binding	Pbr042694.1	GO:0005515	protein binding							Pbr005931.1	GO:0003824	catalytic activity
Pbr023077.1	GO:0004672	protein kinase activity	Pbr028505.1	GO:0005515	protein binding	Pbr035517.2	GO:0005515	protein binding							Pbr012021.1	GO:0003824	catalytic activity
Pbr028863.1	GO:0004672	protein kinase activity	Pbr002860.1	GO:0005515	protein binding	Pbr010524.1	GO:0005515	protein binding							Pbr012038.1	GO:0003824	catalytic activity
Pbr004537.1	GO:0004672	protein kinase activity	Pbr001603.1	GO:0005515	protein binding	Pbr028434.1	GO:0005515	protein binding							Pbr040967.1	GO:0003824	catalytic activity
Pbr036534.1	GO:0004672	protein kinase activity	Pbr013519.1	GO:0005515	protein binding	Pbr031768.1	GO:0005515	protein binding							Pbr006645.1	GO:0004672	protein kinase activity
Pbr030817.1	GO:0004672	protein kinase activity	Pbr014053.1	GO:0005515	protein binding	Pbr022033.1	GO:0005515	protein binding							Pbr024865.1	GO:0004672	protein kinase activity
Pbr033784.1	GO:0004672	protein kinase activity	Pbr022796.1	GO:0005515	protein binding	Pbr040580.1	GO:0005515	protein binding							Pbr034534.1	GO:0004672	protein kinase activity
Pbr034372.1	GO:0004672	protein kinase activity	Pbr014052.1	GO:0005515	protein binding	Pbr031767.2	GO:0005515	protein binding							Pbr032884.1	GO:0004672	protein kinase activity
Pbr036488.1	GO:0004672	protein kinase activity	Pbr006038.1	GO:0005515	protein binding	Pbr035519.1	GO:0005515	protein binding							Pbr028437.1	GO:0004672	protein kinase activity
Pbr019375.1	GO:0004672	protein kinase activity	Pbr040877.1	GO:0005515	protein binding	Pbr000888.2	GO:0005515	protein binding							Pbr004560.1	GO:0004672	protein kinase activity
Pbr004572.1	GO:0004672	protein kinase activity	Pbr000678.1	GO:0005524	ATP binding	Pbr036993.1	GO:0005515	protein binding							Pbr006651.1	GO:0004672	protein kinase activity
Pbr041572.1	GO:0004672	protein kinase activity	Pbr041572.1	GO:0005524	ATP binding	Pbr028437.1	GO:0005515	protein binding							Pbr037509.1	GO:0004672	protein kinase activity
Pbr033528.1	GO:0004672	protein kinase activity	Pbr041573.1	GO:0005524	ATP binding	Pbr023113.1	GO:0005515	protein binding							Pbr010911.1	GO:0004672	protein kinase activity
Pbr018857.1	GO:0004672	protein kinase activity	Pbr038139.1	GO:0005524	ATP binding	Pbr039001.1	GO:0005515	protein binding							Pbr033172.1	GO:0004672	protein kinase activity
Pbr020919.1	GO:0004672	protein kinase activity	Pbr013024.1	GO:0005524	ATP binding	Pbr040587.1	GO:0005515	protein binding							Pbr007433.1	GO:0004672	protein kinase activity
Pbr025569.1	GO:0004672	protein kinase activity	Pbr025080.1	GO:0005524	ATP binding	Pbr027272.1	GO:0005515	protein binding							Pbr007491.1	GO:0004672	protein kinase activity
Pbr010374.1	GO:0004672	protein kinase activity	Pbr038138.1	GO:0005524	ATP binding	Pbr040788.1	GO:0005515	protein binding							Pbr020783.1	GO:0004672	protein kinase activity
Pbr010421.1	GO:0004672	protein kinase activity	Pbr035318.1	GO:0005524	ATP binding	Pbr023887.1	GO:0005515	protein binding							Pbr037286.1	GO:0004672	protein kinase activity
Pbr026713.1	GO:0004672	protein kinase activity	Pbr000679.1	GO:0005524	ATP binding	Pbr025029.1	GO:0005515	protein binding							Pbr010739.1	GO:0004672	protein kinase activity
Pbr033773.1	GO:0004672	protein kinase activity	Pbr013023.1	GO:0005524	ATP binding	Pbr040584.1	GO:0005515	protein binding							Pbr033365.1	GO:0004672	protein kinase activity
Pbr025833.1	GO:0004672	protein kinase activity	Pbr025079.1	GO:0005524	ATP binding	Pbr027002.1	GO:0005515	protein binding							Pbr024019.1	GO:0004672	protein kinase activity
Pbr002780.1	GO:0004672	protein kinase activity	Pbr035319.2	GO:0005524	ATP binding	Pbr028439.1	GO:0005524	ATP binding							Pbr007769.1	GO:0004672	protein kinase activity
Pbr035211.1	GO:0004672	protein kinase activity	Pbr008494.1	GO:0005524	ATP binding	Pbr040464.1	GO:0005524	ATP binding							Pbr018070.1	GO:0004672	protein kinase activity
Pbr039344.1	GO:0004672	protein kinase activity	Pbr036756.1	GO:0005634	nucleus	Pbr025031.1	GO:0005524	ATP binding							Pbr033175.1	GO:0004672	protein kinase activity
Pbr025570.1	GO:0004674	protein serineorthreonine kinase activity	Pbr036757.1	GO:0005634	nucleus	Pbr028425.1	GO:0005524	ATP binding							Pbr033321.1	GO:0004672	protein kinase activity
Pbr015874.1	GO:0004674	protein serineorthreonine kinase activity	Pbr036756.1	GO:0006355	regulation of transcription, DNA-templated	Pbr025504.1	GO:0005524	ATP binding							Pbr010742.1	GO:0004672	protein kinase activity
Pbr014660.1	GO:0004674	protein serineorthreonine kinase activity	Pbr032225.1	GO:0006355	regulation of transcription, DNA-templated	Pbr023112.3	GO:0005524	ATP binding							Pbr005336.1	GO:0004672	protein kinase activity
Pbr004872.1	GO:0004674	protein serineorthreonine kinase activity	Pbr032228.1	GO:0006355	regulation of transcription, DNA-templated	Pbr016619.1	GO:0005524	ATP binding							Pbr036315.1	GO:0004672	protein kinase activity
Pbr035691.1	GO:0004674	protein serineorthreonine kinase activity	Pbr036757.1	GO:0006355	regulation of transcription, DNA-templated	Pbr028434.1	GO:0005524	ATP binding							Pbr023564.1	GO:0004672	protein kinase activity
Pbr023077.1	GO:0004674	protein serineorthreonine kinase activity	Pbr032229.2	GO:0006355	regulation of transcription, DNA-templated	Pbr022880.2	GO:0005524	ATP binding							Pbr006645.1	GO:0004674	protein serineorthreonine kinase activity
Pbr028863.1	GO:0004674	protein serineorthreonine kinase activity	Pbr032233.1	GO:0006355	regulation of transcription, DNA-templated	Pbr009182.1	GO:0005524	ATP binding							Pbr034534.1	GO:0004674	protein serineorthreonine kinase activity
Pbr004537.1	GO:0004674	protein serineorthreonine kinase activity	Pbr032236.1	GO:0006355	regulation of transcription, DNA-templated	Pbr009184.1	GO:0005524	ATP binding							Pbr028437.1	GO:0004674	protein serineorthreonine kinase activity
Pbr036534.1	GO:0004674	protein serineorthreonine kinase activity	Pbr018746.1	GO:0006355	regulation of transcription, DNA-templated	Pbr022033.1	GO:0005524	ATP binding							Pbr004560.1	GO:0004674	protein serineorthreonine kinase activity
Pbr030817.1	GO:0004674	protein serineorthreonine kinase activity	Pbr029834.1	GO:0006355	regulation of transcription, DNA-templated	Pbr018359.1	GO:0005524	ATP binding							Pbr006651.1	GO:0004674	protein serineorthreonine kinase activity
Pbr033784.1	GO:0004674	protein serineorthreonine kinase activity	Pbr032235.1	GO:0006355	regulation of transcription, DNA-templated	Pbr023867.1	GO:0005524	ATP binding							Pbr037509.1	GO:0004674	protein serineorthreonine kinase activity
Pbr034372.1	GO:0004674	protein serineorthreonine kinase activity	Pbr029833.1	GO:0006355	regulation of transcription, DNA-templated	Pbr023870.1	GO:0005524	ATP binding							Pbr010911.1	GO:0004674	protein serineorthreonine kinase activity
Pbr036488.1	GO:0004674	protein serineorthreonine kinase activity	Pbr032226.1	GO:0006355	regulation of transcription, DNA-templated	Pbr035519.1	GO:0005524	ATP binding							Pbr033172.1	GO:0004674	protein serineorthreonine kinase activity
Pbr019375.1	GO:0004674	protein serineorthreonine kinase activity	Pbr041572.1	GO:0006468	protein phosphorylation	Pbr000888.2	GO:0005524	ATP binding							Pbr007433.1	GO:0004674	protein serineorthreonine kinase activity
Pbr004572.1	GO:0004674	protein serineorthreonine kinase activity	Pbr041573.1	GO:0006468	protein phosphorylation	Pbr022883.1	GO:0005524	ATP binding							Pbr007491.1	GO:0004674	protein serineorthreonine kinase activity
Pbr041572.1	GO:0004674	protein serineorthreonine kinase activity	Pbr038139.1	GO:0006468	protein phosphorylation	Pbr028437.1	GO:0005524	ATP binding							Pbr020783.1	GO:0004674	protein serineorthreonine kinase activity
Pbr033528.1	GO:0004674	protein serineorthreonine kinase activity	Pbr013024.1	GO:0006468	protein phosphorylation	Pbr023113.1	GO:0005524	ATP binding							Pbr037286.1	GO:0004674	protein serineorthreonine kinase activity
Pbr018857.1	GO:0004674	protein serineorthreonine kinase activity	Pbr038138.1	GO:0006468	protein phosphorylation	Pbr039001.1	GO:0005524	ATP binding							Pbr010739.1	GO:0004674	protein serineorthreonine kinase activity
Pbr020919.1	GO:0004674	protein serineorthreonine kinase activity	Pbr035318.1	GO:0006468	protein phosphorylation	Pbr018882.1	GO:0005524	ATP binding							Pbr033365.1	GO:0004674	protein serineorthreonine kinase activity
Pbr025569.1	GO:0004674	protein serineorthreonine kinase activity	Pbr013023.1	GO:0006468	protein phosphorylation	Pbr022039.1	GO:0005524	ATP binding							Pbr024019.1	GO:0004674	protein serineorthreonine kinase activity
Pbr010374.1	GO:0004674	protein serineorthreonine kinase activity	Pbr035319.2	GO:0006468	protein phosphorylation	Pbr025501.1	GO:0005524	ATP binding							Pbr007769.1	GO:0004674	protein serineorthreonine kinase activity
Pbr010421.1	GO:0004674	protein serineorthreonine kinase activity	Pbr000678.1	GO:0006915	apoptotic process	Pbr034992.1	GO:0005524	ATP binding							Pbr018070.1	GO:0004674	protein serineorthreonine kinase activity
Pbr026713.1	GO:0004674	protein serineorthreonine kinase activity	Pbr025080.1	GO:0006915	apoptotic process	Pbr017306.1	GO:0005524	ATP binding							Pbr033175.1	GO:0004674	protein serineorthreonine kinase activity
Pbr033773.1	GO:0004674	protein serineorthreonine kinase activity	Pbr000679.1	GO:0006915	apoptotic process	Pbr034994.2	GO:0005524	ATP binding							Pbr033321.1	GO:0004674	protein serineorthreonine kinase activity
Pbr025833.1	GO:0004674	protein serineorthreonine kinase activity	Pbr025079.1	GO:0006915	apoptotic process	Pbr023887.1	GO:0005524	ATP binding							Pbr036315.1	GO:0004674	protein serineorthreonine kinase activity
Pbr002780.1	GO:0004674	protein serineorthreonine kinase activity	Pbr008494.1	GO:0006915	apoptotic process	Pbr008491.1	GO:0005524	ATP binding							Pbr002159.1	GO:0005515	protein binding
Pbr035211.1	GO:0004674	protein serineorthreonine kinase activity	Pbr000678.1	GO:0006952	defense response	Pbr040460.1	GO:0005524	ATP binding							Pbr037094.1	GO:0005515	protein binding
Pbr039344.1	GO:0004674	protein serineorthreonine kinase activity	Pbr030791.1	GO:0006952	defense response	Pbr018357.1	GO:0005524	ATP binding							Pbr001622.1	GO:0005515	protein binding
Pbr004037.1	GO:0005515	protein binding	Pbr030790.1	GO:0006952	defense response	Pbr017301.1	GO:0005524	ATP binding							Pbr038201.1	GO:0005515	protein binding
Pbr007619.1	GO:0005515	protein binding	Pbr025080.1	GO:0006952	defense response	Pbr039003.1	GO:0005524	ATP binding							Pbr037600.1	GO:0005515	protein binding
Pbr002743.1	GO:0005515	protein binding	Pbr000679.1	GO:0006952	defense response	Pbr018882.1	GO:0005634	nucleus							Pbr006645.1	GO:0005515	protein binding
Pbr021793.1	GO:0005515	protein binding	Pbr025079.1	GO:0006952	defense response	Pbr035714.1	GO:0006355	regulation of transcription, DNA-templated							Pbr013259.1	GO:0005515	protein binding
Pbr015874.1	GO:0005515	protein binding	Pbr008494.1	GO:0006952	defense response	Pbr037289.1	GO:0006355	regulation of transcription, DNA-templated							Pbr029447.1	GO:0005515	protein binding
Pbr028295.2	GO:0005515	protein binding	Pbr016398.1	GO:0008152	metabolic process	Pbr018534.1	GO:0006355	regulation of transcription, DNA-templated							Pbr032154.1	GO:0005515	protein binding
Pbr014660.1	GO:0005515	protein binding	Pbr000868.1	GO:0008152	metabolic process	Pbr032164.1	GO:0006355	regulation of transcription, DNA-templated							Pbr008202.1	GO:0005515	protein binding
Pbr030246.1	GO:0005515	protein binding	Pbr041709.1	GO:0008152	metabolic process	Pbr018536.1	GO:0006355	regulation of transcription, DNA-templated							Pbr013819.1	GO:0005515	protein binding
Pbr028863.1	GO:0005515	protein binding	Pbr000869.1	GO:0008152	metabolic process	Pbr035712.1	GO:0006355	regulation of transcription, DNA-templated							Pbr002141.1	GO:0005515	protein binding
Pbr028404.1	GO:0005515	protein binding	Pbr013069.1	GO:0008152	metabolic process	Pbr028439.1	GO:0006468	protein phosphorylation							Pbr001034.1	GO:0005515	protein binding
Pbr025835.4	GO:0005515	protein binding	Pbr016399.1	GO:0008152	metabolic process	Pbr028425.1	GO:0006468	protein phosphorylation							Pbr037056.1	GO:0005515	protein binding
Pbr035994.1	GO:0005515	protein binding	Pbr013070.1	GO:0008152	metabolic process	Pbr025504.1	GO:0006468	protein phosphorylation							Pbr028437.1	GO:0005515	protein binding
Pbr011243.1	GO:0005515	protein binding	Pbr040878.1	GO:0008270	zinc ion binding	Pbr016619.1	GO:0006468	protein phosphorylation							Pbr001598.1	GO:0005515	protein binding
Pbr029905.1	GO:0005515	protein binding	Pbr036652.1	GO:0008270	zinc ion binding	Pbr028434.1	GO:0006468	protein phosphorylation							Pbr001612.1	GO:0005515	protein binding
Pbr022640.1	GO:0005515	protein binding	Pbr040877.1	GO:0008270	zinc ion binding	Pbr009182.1	GO:0006468	protein phosphorylation							Pbr021370.1	GO:0005515	protein binding
Pbr036682.1	GO:0005515	protein binding	Pbr040666.1	GO:0016020	membrane	Pbr009184.1	GO:0006468	protein phosphorylation							Pbr003929.1	GO:0005515	protein binding
Pbr029151.1	GO:0005515	protein binding	Pbr001340.1	GO:0016020	membrane	Pbr000888.2	GO:0006468	protein phosphorylation							Pbr013824.1	GO:0005515	protein binding
Pbr002225.1	GO:0005515	protein binding	Pbr016847.1	GO:0016020	membrane	Pbr028437.1	GO:0006468	protein phosphorylation							Pbr019650.1	GO:0005515	protein binding
Pbr034374.3	GO:0005515	protein binding	Pbr019946.4	GO:0016020	membrane	Pbr025501.1	GO:0006468	protein phosphorylation							Pbr026443.1	GO:0005515	protein binding
Pbr022656.1	GO:0005515	protein binding	Pbr016845.1	GO:0016020	membrane	Pbr025031.1	GO:0006915	apoptotic process							Pbr023853.1	GO:0005515	protein binding
Pbr037171.1	GO:0005515	protein binding	Pbr040667.1	GO:0016020	membrane	Pbr023112.3	GO:0006915	apoptotic process							Pbr034240.1	GO:0005515	protein binding
Pbr034315.1	GO:0005515	protein binding	Pbr016846.1	GO:0016020	membrane	Pbr022880.2	GO:0006915	apoptotic process							Pbr006101.1	GO:0005515	protein binding
Pbr025917.1	GO:0005515	protein binding	Pbr001339.1	GO:0016021	integral component of membrane	Pbr022033.1	GO:0006915	apoptotic process							Pbr005032.1	GO:0005515	protein binding
Pbr018857.1	GO:0005515	protein binding	Pbr001340.1	GO:0016021	integral component of membrane	Pbr018359.1	GO:0006915	apoptotic process							Pbr032147.1	GO:0005515	protein binding
Pbr033698.1	GO:0005515	protein binding	Pbr020155.1	GO:0016021	integral component of membrane	Pbr023867.1	GO:0006915	apoptotic process							Pbr006094.1	GO:0005515	protein binding
Pbr028144.1	GO:0005515	protein binding	Pbr041708.1	GO:0016021	integral component of membrane	Pbr023870.1	GO:0006915	apoptotic process							Pbr007901.2	GO:0005515	protein binding
Pbr022554.1	GO:0005515	protein binding	Pbr020156.1	GO:0016021	integral component of membrane	Pbr035519.1	GO:0006915	apoptotic process							Pbr010911.1	GO:0005515	protein binding
Pbr039235.1	GO:0005515	protein binding	Pbr041709.1	GO:0016021	integral component of membrane	Pbr022883.1	GO:0006915	apoptotic process							Pbr017939.1	GO:0005515	protein binding
Pbr039296.1	GO:0005515	protein binding	Pbr032225.1	GO:0045449	regulation of transcription, DNA-templated	Pbr023113.1	GO:0006915	apoptotic process							Pbr004619.1	GO:0005515	protein binding
Pbr033853.1	GO:0005515	protein binding	Pbr032228.1	GO:0045449	regulation of transcription, DNA-templated	Pbr039001.1	GO:0006915	apoptotic process							Pbr035188.1	GO:0005515	protein binding
Pbr021877.1	GO:0005515	protein binding	Pbr032229.2	GO:0045449	regulation of transcription, DNA-templated	Pbr022039.1	GO:0006915	apoptotic process							Pbr016736.1	GO:0005515	protein binding
Pbr017483.1	GO:0005515	protein binding	Pbr032233.1	GO:0045449	regulation of transcription, DNA-templated	Pbr034992.1	GO:0006915	apoptotic process							Pbr020783.1	GO:0005515	protein binding
Pbr007321.1	GO:0005515	protein binding	Pbr032236.1	GO:0045449	regulation of transcription, DNA-templated	Pbr017306.1	GO:0006915	apoptotic process							Pbr037286.1	GO:0005515	protein binding
Pbr038483.1	GO:0005515	protein binding	Pbr032235.1	GO:0045449	regulation of transcription, DNA-templated	Pbr034994.2	GO:0006915	apoptotic process							Pbr020049.1	GO:0005515	protein binding
Pbr033843.1	GO:0005515	protein binding	Pbr032226.1	GO:0045449	regulation of transcription, DNA-templated	Pbr023887.1	GO:0006915	apoptotic process							Pbr008066.1	GO:0005515	protein binding
Pbr020503.1	GO:0005515	protein binding	Pbr001339.1	GO:0055085	transmembrane transport	Pbr008491.1	GO:0006915	apoptotic process							Pbr030446.1	GO:0005515	protein binding
Pbr031965.1	GO:0005515	protein binding	Pbr040666.1	GO:0055085	transmembrane transport	Pbr018357.1	GO:0006915	apoptotic process							Pbr010636.1	GO:0005515	protein binding
Pbr034926.1	GO:0005515	protein binding	Pbr001340.1	GO:0055085	transmembrane transport	Pbr017301.1	GO:0006915	apoptotic process							Pbr004618.1	GO:0005515	protein binding
Pbr040735.1	GO:0005515	protein binding	Pbr020155.1	GO:0055085	transmembrane transport	Pbr039003.1	GO:0006915	apoptotic process							Pbr013713.1	GO:0005515	protein binding
Pbr041604.1	GO:0005515	protein binding	Pbr020156.1	GO:0055085	transmembrane transport	Pbr025031.1	GO:0006952	defense response							Pbr004132.1	GO:0005515	protein binding
Pbr039463.2	GO:0005515	protein binding	Pbr040667.1	GO:0055085	transmembrane transport	Pbr023112.3	GO:0006952	defense response							Pbr017476.1	GO:0005515	protein binding
Pbr002780.1	GO:0005515	protein binding	Pbr041708.1	GO:0055114	oxidation-reduction process	Pbr022033.1	GO:0006952	defense response							Pbr024019.1	GO:0005515	protein binding
Pbr011682.2	GO:0005515	protein binding	Pbr020110.1	GO:0055114	oxidation-reduction process	Pbr018359.1	GO:0006952	defense response							Pbr007769.1	GO:0005515	protein binding
Pbr031721.1	GO:0005515	protein binding	Pbr020109.1	GO:0055114	oxidation-reduction process	Pbr023867.1	GO:0006952	defense response							Pbr025506.1	GO:0005515	protein binding
Pbr012858.1	GO:0005524	ATP binding	Pbr041709.1	GO:0055114	oxidation-reduction process	Pbr023870.1	GO:0006952	defense response							Pbr033102.1	GO:0005515	protein binding
Pbr025570.1	GO:0005524	ATP binding	Pbr006166.1	GO:0055114	oxidation-reduction process	Pbr022883.1	GO:0006952	defense response							Pbr027315.1	GO:0005515	protein binding
Pbr022451.1	GO:0005524	ATP binding				Pbr023113.1	GO:0006952	defense response							Pbr010541.1	GO:0005515	protein binding
Pbr015874.1	GO:0005524	ATP binding				Pbr022039.1	GO:0006952	defense response							Pbr010764.1	GO:0005515	protein binding
Pbr014660.1	GO:0005524	ATP binding				Pbr034992.1	GO:0006952	defense response							Pbr036315.1	GO:0005515	protein binding
Pbr004872.1	GO:0005524	ATP binding				Pbr017306.1	GO:0006952	defense response							Pbr033271.1	GO:0005524	ATP binding
Pbr035691.1	GO:0005524	ATP binding				Pbr034994.2	GO:0006952	defense response							Pbr006645.1	GO:0005524	ATP binding
Pbr023077.1	GO:0005524	ATP binding				Pbr023887.1	GO:0006952	defense response							Pbr024865.1	GO:0005524	ATP binding
Pbr030246.1	GO:0005524	ATP binding				Pbr008491.1	GO:0006952	defense response							Pbr034534.1	GO:0005524	ATP binding
Pbr028863.1	GO:0005524	ATP binding				Pbr018357.1	GO:0006952	defense response							Pbr004019.1	GO:0005524	ATP binding
Pbr004537.1	GO:0005524	ATP binding				Pbr017301.1	GO:0006952	defense response							Pbr013524.1	GO:0005524	ATP binding
Pbr036534.1	GO:0005524	ATP binding				Pbr039003.1	GO:0006952	defense response							Pbr032154.1	GO:0005524	ATP binding
Pbr030817.1	GO:0005524	ATP binding				Pbr026191.1	GO:0008152	metabolic process							Pbr020985.1	GO:0005524	ATP binding
Pbr004067.1	GO:0005524	ATP binding				Pbr037924.1	GO:0008152	metabolic process							Pbr036609.1	GO:0005524	ATP binding
Pbr016344.1	GO:0005524	ATP binding				Pbr026232.1	GO:0008152	metabolic process							Pbr032884.1	GO:0005524	ATP binding
Pbr029905.1	GO:0005524	ATP binding				Pbr037928.1	GO:0008152	metabolic process							Pbr028437.1	GO:0005524	ATP binding
Pbr033784.1	GO:0005524	ATP binding				Pbr035038.1	GO:0008152	metabolic process							Pbr029765.1	GO:0005524	ATP binding
Pbr038722.1	GO:0005524	ATP binding				Pbr026188.1	GO:0008152	metabolic process							Pbr001598.1	GO:0005524	ATP binding
Pbr034372.1	GO:0005524	ATP binding				Pbr002299.1	GO:0008152	metabolic process							Pbr038076.1	GO:0005524	ATP binding
Pbr036488.1	GO:0005524	ATP binding				Pbr035043.1	GO:0008152	metabolic process							Pbr004560.1	GO:0005524	ATP binding
Pbr019375.1	GO:0005524	ATP binding				Pbr002304.1	GO:0008152	metabolic process							Pbr041611.1	GO:0005524	ATP binding
Pbr004572.1	GO:0005524	ATP binding				Pbr021710.1	GO:0008152	metabolic process							Pbr001612.1	GO:0005524	ATP binding
Pbr041572.1	GO:0005524	ATP binding				Pbr021708.1	GO:0008152	metabolic process							Pbr016622.1	GO:0005524	ATP binding
Pbr033528.1	GO:0005524	ATP binding				Pbr035714.1	GO:0008270	zinc ion binding							Pbr005923.1	GO:0005524	ATP binding
Pbr018857.1	GO:0005524	ATP binding				Pbr001338.1	GO:0008270	zinc ion binding							Pbr040437.1	GO:0005524	ATP binding
Pbr004026.1	GO:0005524	ATP binding				Pbr001347.1	GO:0008270	zinc ion binding							Pbr026443.1	GO:0005524	ATP binding
Pbr020919.1	GO:0005524	ATP binding				Pbr035712.1	GO:0008270	zinc ion binding							Pbr023853.1	GO:0005524	ATP binding
Pbr027359.1	GO:0005524	ATP binding				Pbr002299.1	GO:0008415	transferase activity, transferring acyl groups							Pbr006651.1	GO:0005524	ATP binding
Pbr025569.1	GO:0005524	ATP binding				Pbr002304.1	GO:0008415	transferase activity, transferring acyl groups							Pbr026436.1	GO:0005524	ATP binding
Pbr038952.1	GO:0005524	ATP binding				Pbr009143.1	GO:0016020	membrane							Pbr037509.1	GO:0005524	ATP binding
Pbr010374.1	GO:0005524	ATP binding				Pbr009149.1	GO:0016020	membrane							Pbr010911.1	GO:0005524	ATP binding
Pbr010421.1	GO:0005524	ATP binding				Pbr041956.1	GO:0016021	integral component of membrane							Pbr033172.1	GO:0005524	ATP binding
Pbr026713.1	GO:0005524	ATP binding				Pbr041951.1	GO:0016021	integral component of membrane							Pbr007433.1	GO:0005524	ATP binding
Pbr038483.1	GO:0005524	ATP binding				Pbr017306.1	GO:0016021	integral component of membrane							Pbr026197.1	GO:0005524	ATP binding
Pbr033773.1	GO:0005524	ATP binding				Pbr002299.1	GO:0016746	transferase activity, transferring acyl groups							Pbr007491.1	GO:0005524	ATP binding
Pbr035455.1	GO:0005524	ATP binding				Pbr002304.1	GO:0016746	transferase activity, transferring acyl groups							Pbr020783.1	GO:0005524	ATP binding
Pbr015715.1	GO:0005524	ATP binding				Pbr026191.1	GO:0016747	transferase activity, transferring acyl groups other than amino-acyl groups							Pbr025730.1	GO:0005524	ATP binding
Pbr033664.1	GO:0005524	ATP binding				Pbr006713.1	GO:0016747	transferase activity, transferring acyl groups other than amino-acyl groups							Pbr037286.1	GO:0005524	ATP binding
Pbr025833.1	GO:0005524	ATP binding				Pbr026188.1	GO:0016747	transferase activity, transferring acyl groups other than amino-acyl groups							Pbr010739.1	GO:0005524	ATP binding
Pbr042560.1	GO:0005524	ATP binding				Pbr006711.1	GO:0016747	transferase activity, transferring acyl groups other than amino-acyl groups							Pbr013128.1	GO:0005524	ATP binding
Pbr033674.1	GO:0005524	ATP binding				Pbr001338.1	GO:0016747	transferase activity, transferring acyl groups other than amino-acyl groups							Pbr008016.1	GO:0005524	ATP binding
Pbr002780.1	GO:0005524	ATP binding				Pbr001347.1	GO:0016747	transferase activity, transferring acyl groups other than amino-acyl groups							Pbr033365.1	GO:0005524	ATP binding
Pbr035211.1	GO:0005524	ATP binding				Pbr035714.1	GO:0045449	regulation of transcription, DNA-templated							Pbr024019.1	GO:0005524	ATP binding
Pbr039344.1	GO:0005524	ATP binding				Pbr037289.1	GO:0045449	regulation of transcription, DNA-templated							Pbr007769.1	GO:0005524	ATP binding
Pbr036756.1	GO:0005634	nucleus				Pbr032164.1	GO:0045449	regulation of transcription, DNA-templated							Pbr018070.1	GO:0005524	ATP binding
Pbr018847.1	GO:0005634	nucleus				Pbr035712.1	GO:0045449	regulation of transcription, DNA-templated							Pbr033175.1	GO:0005524	ATP binding
Pbr025393.1	GO:0005634	nucleus				Pbr003067.1	GO:0055085	transmembrane transport							Pbr023014.1	GO:0005524	ATP binding
Pbr030246.1	GO:0005634	nucleus				Pbr001338.1	GO:0055114	oxidation-reduction process							Pbr033321.1	GO:0005524	ATP binding
Pbr007030.1	GO:0005634	nucleus				Pbr001347.1	GO:0055114	oxidation-reduction process							Pbr005336.1	GO:0005524	ATP binding
Pbr029905.1	GO:0005634	nucleus													Pbr027299.1	GO:0005524	ATP binding
Pbr037448.1	GO:0005634	nucleus													Pbr036315.1	GO:0005524	ATP binding
Pbr014670.1	GO:0005634	nucleus													Pbr023026.1	GO:0005524	ATP binding
Pbr035703.1	GO:0005634	nucleus													Pbr023564.1	GO:0005524	ATP binding
Pbr017710.1	GO:0005634	nucleus													Pbr019232.1	GO:0005634	nucleus
Pbr013902.1	GO:0005634	nucleus													Pbr024110.1	GO:0005634	nucleus
Pbr009886.1	GO:0005634	nucleus													Pbr005577.1	GO:0005634	nucleus
Pbr031167.1	GO:0005634	nucleus													Pbr001034.1	GO:0005634	nucleus
Pbr032788.1	GO:0005634	nucleus													Pbr007916.1	GO:0005634	nucleus
Pbr038483.1	GO:0005634	nucleus													Pbr002342.1	GO:0005634	nucleus
Pbr025166.1	GO:0005634	nucleus													Pbr005496.1	GO:0005634	nucleus
Pbr025903.1	GO:0005743	mitochondrial inner membrane													Pbr000583.1	GO:0005634	nucleus
Pbr004065.1	GO:0005743	mitochondrial inner membrane													Pbr009809.1	GO:0005634	nucleus
Pbr034347.1	GO:0005856	cytoskeleton													Pbr022721.1	GO:0005634	nucleus
Pbr029116.1	GO:0005856	cytoskeleton													Pbr030831.1	GO:0005634	nucleus
Pbr036756.1	GO:0006355	regulation of transcription, DNA-templated													Pbr041416.2	GO:0005634	nucleus
Pbr011082.1	GO:0006355	regulation of transcription, DNA-templated													Pbr021186.1	GO:0005875	microtubule associated complex
Pbr018847.1	GO:0006355	regulation of transcription, DNA-templated													Pbr024823.1	GO:0005875	microtubule associated complex
Pbr030246.1	GO:0006355	regulation of transcription, DNA-templated													Pbr005043.1	GO:0005875	microtubule associated complex
Pbr003720.1	GO:0006355	regulation of transcription, DNA-templated													Pbr037867.1	GO:0006355	regulation of transcription, DNA-templated
Pbr007030.1	GO:0006355	regulation of transcription, DNA-templated													Pbr007916.1	GO:0006355	regulation of transcription, DNA-templated
Pbr034713.1	GO:0006355	regulation of transcription, DNA-templated													Pbr002342.1	GO:0006355	regulation of transcription, DNA-templated
Pbr029905.1	GO:0006355	regulation of transcription, DNA-templated													Pbr002342.1	GO:0006355	regulation of transcription, DNA-templated
Pbr014670.1	GO:0006355	regulation of transcription, DNA-templated													Pbr005496.1	GO:0006355	regulation of transcription, DNA-templated
Pbr030745.1	GO:0006355	regulation of transcription, DNA-templated													Pbr030745.1	GO:0006355	regulation of transcription, DNA-templated
Pbr035703.1	GO:0006355	regulation of transcription, DNA-templated													Pbr003714.1	GO:0006355	regulation of transcription, DNA-templated
Pbr040691.1	GO:0006355	regulation of transcription, DNA-templated													Pbr029819.1	GO:0006355	regulation of transcription, DNA-templated
Pbr013902.1	GO:0006355	regulation of transcription, DNA-templated													Pbr029307.1	GO:0006355	regulation of transcription, DNA-templated
Pbr009886.1	GO:0006355	regulation of transcription, DNA-templated													Pbr003734.1	GO:0006355	regulation of transcription, DNA-templated
Pbr033430.1	GO:0006355	regulation of transcription, DNA-templated													Pbr022721.1	GO:0006355	regulation of transcription, DNA-templated
Pbr014592.1	GO:0006355	regulation of transcription, DNA-templated													Pbr003729.1	GO:0006355	regulation of transcription, DNA-templated
Pbr032788.1	GO:0006355	regulation of transcription, DNA-templated													Pbr020942.1	GO:0006355	regulation of transcription, DNA-templated
Pbr003516.1	GO:0006355	regulation of transcription, DNA-templated													Pbr029304.1	GO:0006355	regulation of transcription, DNA-templated
Pbr025166.1	GO:0006355	regulation of transcription, DNA-templated													Pbr038991.1	GO:0006355	regulation of transcription, DNA-templated
Pbr033396.1	GO:0006355	regulation of transcription, DNA-templated													Pbr012054.1	GO:0006355	regulation of transcription, DNA-templated
Pbr025570.1	GO:0006468	protein phosphorylation													Pbr006645.1	GO:0006468	protein phosphorylation
Pbr015874.1	GO:0006468	protein phosphorylation													Pbr024865.1	GO:0006468	protein phosphorylation
Pbr014660.1	GO:0006468	protein phosphorylation													Pbr034534.1	GO:0006468	protein phosphorylation
Pbr004872.1	GO:0006468	protein phosphorylation													Pbr032884.1	GO:0006468	protein phosphorylation
Pbr035691.1	GO:0006468	protein phosphorylation													Pbr028437.1	GO:0006468	protein phosphorylation
Pbr023077.1	GO:0006468	protein phosphorylation													Pbr004560.1	GO:0006468	protein phosphorylation
Pbr028863.1	GO:0006468	protein phosphorylation													Pbr006651.1	GO:0006468	protein phosphorylation
[truncated: 123 more rows]

## Sheet: Table S5
Supplemental Table 5. The converted gene pairs found in different modes of gene duplications.
[truncated: 338 more rows]

[truncated: 4 more sheets: Table S6, Table S7, Table S8, Table S9]
